# Supplementary material for: Genome-wide identification of bacterial genes contributing to nucleus-forming jumbo phage infection
Source: Nucleic Acids Res. 2024 Dec 19;53(3):gkae1194. doi: 10.1093/nar/gkae1194 (PMC11797060; doi:10.1093/nar/gkae1194)
Supplement: gkae1194_Supplemental_Files [file gkae1194_supplemental_files.zip]

Archive with 4 entries (4 files):
- Harding et. al. Supplementary Material.pdf
- Harding_et_al_Table_SE1_EdgeR_output_140824.xlsx
- Harding_et_al_Table_SE2_CRISPRi_experimental_data_140824.xlsx
- Harding_et_al_Table_SE3_growth curve data_140824.xlsx
