# Supplementary material for: Genome-wide identification of bacterial genes contributing to nucleus-forming jumbo phage infection
Source: Nucleic Acids Res. 2024 Dec 19;53(3):gkae1194. doi: 10.1093/nar/gkae1194 (PMC11797060; doi:10.1093/nar/gkae1194)
Supplement: gkae1194_Supplemental_Files [file gkae1194_supplemental_files.zip › Harding_et_al_Table_SE1_EdgeR_output_140824.xlsx]

## Sheet: edgeR output
edgeR output_Tn-seq
Locus_tag	Feature_type	Start position (nt)	End position (ny)	Strand	Gene	Product	Log Counts per Million (CPM)	Log2_Fold_Change_MOI1	PValue_MOI1	Pvalue(adjusted)_MOI1
CWC46_RS11475	gene	2514627	2516546	+		flagellar hook-associated protein FlgK	13.7719	5.28171	6.92984e-65	5.09205e-61
CWC46_RS11550	gene	2529009	2529323	+		flagellar hook-basal body complex protein FliE	12.6275	5.32174	1.60259e-63	3.92527e-60
CWC46_RS11480	gene	2516579	2517541	+	flgL	flagellar hook-filament junction protein FlgL	13.5169	5.48193	1.29099e-63	3.92527e-60
CWC46_RS11485	gene	2517774	2518556	-	fliR	flagellar type III secretion system protein FliR	15.8164	5.19828	2.01384e-62	3.69943e-59
CWC46_RS11490	gene	2518559	2518828	-	fliQ	flagellar biosynthetic protein FliQ	12.4114	5.33137	2.62281e-62	3.85447e-59
CWC46_RS11350	gene	2490932	2491510	+		flagellar transcriptional regulator FlhC	14.8602	5.32372	1.22603e-60	1.50147e-57
CWC46_RS11345	gene	2490576	2490926	+		flagellar transcriptional regulator FlhD	13.6651	5.32699	4.89333e-60	5.1366e-57
CWC46_RS11495	gene	2518877	2519659	-	fliP	flagellar biosynthetic protein FliP	12.1843	5.12374	1.78122e-58	1.63605e-55
CWC46_RS11575	gene	2533327	2537076	+		hypothetical protein	14.6296	4.98486	2.14201e-58	1.74883e-55
CWC46_RS11530	gene	2523873	2525255	-	fliI	flagellum-specific ATP synthase FliL	11.8277	5.15588	3.7788e-57	2.77666e-54
CWC46_RS11440	gene	2508040	2508714	+		flagellar hook assembly protein FlgD	12.1167	5.01355	1.93912e-56	1.29533e-53
CWC46_RS11445	gene	2508778	2509986	+	flgE	flagellar hook protein FlgE	12.1953	5.02266	1.34269e-55	7.5893e-53
CWC46_RS11400	gene	2501781	2502932	+	flhB	flagellar type III secretion system protein FlhB	12.1059	5.11819	1.34099e-55	7.5893e-53
CWC46_RS11610	gene	2548972	2549694	+	fliA	RNA polymerase sigma factor FliA	13.4246	5.14276	1.72469e-55	9.05217e-53
CWC46_RS11425	gene	2506354	2507019	-		flagellar basal body P-ring formation protein FlgA	11.1624	5.35338	2.0271e-55	9.93008e-53
Intergenic_nt2531759	intergenic_region	2531759	2532048	.			10.5452	5.25838	3.43492e-55	1.57749e-52
CWC46_RS21680	gene	4752951	4753814	-	rfbA	glucose-1-phosphate thymidylyltransferase	10.6575	4.76796	2.87882e-54	1.24433e-51
CWC46_RS11510	gene	2520481	2521503	-		flagellar motor switch protein FliM	11.5067	5.13332	9.95275e-54	4.06293e-51
CWC46_RS11540	gene	2525958	2526950	-		flagellar motor switch protein FliG	11.253	5.00226	2.76676e-53	1.07001e-50
CWC46_RS11570	gene	2532049	2533248	+		flagellin FliC	11.5043	4.97791	6.55943e-53	2.40994e-50
CWC46_RS11525	gene	2523430	2523876	-	fliJ	flagella biosynthesis chaperone FliJ	10.2835	5.17006	2.28417e-52	7.99243e-50
CWC46_RS11545	gene	2526947	2528668	-		flagellar basal body M-ring protein FliF	12.1251	4.93604	7.3382e-52	2.45096e-49
CWC46_RS11565	gene	2530286	2531758	-		flagellar filament capping protein FliD	10.6802	5.17348	2.5242e-51	8.06428e-49
CWC46_RS11405	gene	2502925	2505006	+	flhA	flagellar biosynthesis protein FlhA	11.9112	5.19938	4.05707e-51	1.24214e-48
CWC46_RS21670	gene	4751486	4752046	-	rfbC	dTDP-4-dehydrorhamnose 3,5-epimerase	11.9591	4.56126	3.57064e-50	1.04948e-47
Intergenic_nt2489250	intergenic_region	2489250	2490575	.			15.2417	4.61966	3.9893e-50	1.12744e-47
CWC46_RS11460	gene	2511706	2512422	+		flagellar basal body L-ring protein FlgH	10.9627	5.65686	1.20339e-49	3.275e-47
CWC46_RS11360	gene	2492521	2493621	+		motility protein MotB	10.7595	4.75103	1.12185e-47	2.94406e-45
CWC46_RS21675	gene	4752053	4752925	-	rfbD	dTDP-4-dehydrorhamnose reductase	11.0968	5.06971	1.94038e-47	4.91653e-45
CWC46_RS11435	gene	2507623	2508027	+	flgC	flagellar basal body rod protein FlgC	10.7145	5.49583	2.2793e-47	5.58277e-45
CWC46_RS11415	gene	2505475	2505912	-		FlgN family protein	10.2033	5.31039	3.43321e-47	8.13781e-45
CWC46_RS11505	gene	2520072	2520488	-		flagellar motor switch protein FliN	10.5557	4.7593	1.04096e-46	2.3903e-44
Intergenic_nt2521995	intergenic_region	2521995	2522143	.			8.56372	5.34089	4.3127e-46	9.60294e-44
CWC46_RS11465	gene	2512439	2513548	+	flgI	flagellar basal body P-ring protein FlgI	11.5762	5.39485	4.45015e-46	9.61755e-44
CWC46_RS11355	gene	2491637	2492524	+	motA	flagellar motor stator protein MotA	11.6396	5.23993	9.13099e-45	1.91699e-42
CWC46_RS21685	gene	4753814	4754881	-	rfbB	dTDP-glucose 4,6-dehydratase	10.4549	4.42691	1.19609e-44	2.44135e-42
CWC46_RS11520	gene	2522144	2523433	-		flagellar hook-length control protein FliK	11.9983	4.73692	1.09187e-40	2.16839e-38
CWC46_RS11705	gene	2567067	2569610	+		glucans biosynthesis glucosyltransferase MdoH	11.1621	4.78599	1.3162e-40	2.48293e-38
CWC46_RS11535	gene	2525255	2525965	-		flagellar assembly protein FliH	10.4737	5.35646	1.31783e-40	2.48293e-38
CWC46_RS13965	gene	3106069	3107085	-		two-component system response regulator RssB	11.6778	4.0129	1.35835e-39	2.4953e-37
CWC46_RS11500	gene	2519656	2520072	-	fliO	flagellar biosynthetic protein FliO	10.8879	5.06625	2.54114e-39	4.55422e-37
CWC46_RS11515	gene	2521509	2521994	-		flagellar basal body-associated protein FliL	10.131	5.06331	4.54249e-38	7.94719e-36
CWC46_RS11700	gene	2565572	2567074	+	mdoG	glucan biosynthesis protein G	10.9526	4.70291	1.1752e-37	2.00822e-35
CWC46_RS11455	gene	2510794	2511576	+	flgG	flagellar basal-body rod protein FlgG	11.1853	5.89073	3.76561e-36	6.28857e-34
Intergenic_nt2528669	intergenic_region	2528669	2529008	.			10.2908	4.7136	1.35783e-30	2.21719e-28
Intergenic_nt2501551	intergenic_region	2501551	2501780	.			8.70739	3.84695	4.37009e-30	6.98074e-28
CWC46_RS11450	gene	2510008	2510766	+	flgF	flagellar basal body rod protein FlgF	11.2394	5.31946	6.98278e-30	1.09169e-27
Intergenic_nt2507020	intergenic_region	2507020	2507178	.			9.29466	4.10222	8.19256e-29	1.25414e-26
CWC46_RS00620	gene	129964	132093	+		intracellular growth attenuator family protein	7.86527	7.23969	1.51298e-28	2.26885e-26
CWC46_RS11470	gene	2513548	2514507	+	flgJ	flagellar assembly peptidoglycan hydrolase FlgJ	10.0081	3.415	3.40995e-27	5.01126e-25
Intergenic_nt2514508	intergenic_region	2514508	2514626	.			9.10338	3.93312	9.58758e-26	1.38136e-23
Intergenic_nt2518829	intergenic_region	2518829	2518876	.			7.73571	3.75021	6.45946e-24	9.12771e-22
CWC46_RS11430	gene	2507179	2507592	+		flagellar basal body rod protein FlgB	10.8519	5.25664	9.29268e-23	1.28835e-20
Intergenic_nt2510767	intergenic_region	2510767	2510793	.			6.90771	4.84169	2.04129e-22	2.77767e-20
Intergenic_nt2516547	intergenic_region	2516547	2516578	.			6.41695	6.99272	5.89794e-22	7.87965e-20
Intergenic_nt2507593	intergenic_region	2507593	2507622	.			6.87768	4.71073	1.23549e-21	1.62114e-19
Intergenic_nt2508715	intergenic_region	2508715	2508777	.			7.29716	5.30182	1.39563e-21	1.79914e-19
CWC46_RS13960	gene	3104967	3105869	-	galU	UTP-glucose-1-phosphate uridylyltransferase	8.01472	5.16301	2.50974e-21	3.17958e-19
Intergenic_nt4705395	intergenic_region	4705395	4706160	.			10.0431	3.11972	2.46707e-20	3.07255e-18
CWC46_RS01805	gene	387133	387909	-	kdtX	glycosyltransferase family 2 protein	8.06372	4.23802	1.25849e-19	1.54124e-17
Intergenic_nt2491511	intergenic_region	2491511	2491636	.			8.5923	3.24527	1.49497e-19	1.80082e-17
CWC46_RS13470	gene	2982045	2985032	-		virulence protein SrfB	10.504	3.09462	1.54519e-19	1.80223e-17
CWC46_RS08340	gene	1803157	1804710	+		glutamate-cysteine ligase	7.90494	3.45684	1.53097e-19	1.80223e-17
CWC46_RS13465	gene	2979550	2982048	-		Virulence effector protein SrfC	10.1537	3.04607	2.49223e-18	2.8614e-16
CWC46_RS04070	gene	882635	885190	+		class I adenylate cyclase	8.60209	4.32677	4.25585e-18	4.81108e-16
Intergenic_nt3102864	intergenic_region	3102864	3104428	.			10.4351	-2.38285	9.87237e-17	1.09912e-14
CWC46_RS13475	gene	2985035	2986378	-		hypothetical protein	9.71924	2.83376	7.71616e-16	8.46244e-14
CWC46_RS21660	gene	4747695	4749056	-		phosphomannomutase/phosphoglucomutase	9.14262	-2.36405	4.25334e-15	4.59611e-13
CWC46_RS07640	gene	1668618	1669703	+	apbE	FAD:protein FMN transferase	8.51241	2.49625	1.48746e-14	1.58404e-12
Intergenic_nt2986379	intergenic_region	2986379	2986615	.			7.53061	2.88329	5.86041e-14	6.15175e-12
CWC46_RS03605	gene	780680	781597	+		DNA-binding transcriptional regulator OxyR	7.95666	2.99193	1.13142e-13	1.17094e-11
CWC46_RS08390	gene	1812381	1813454	+		3-deoxy-7-phosphoheptulonate synthase	6.13374	4.95139	1.0284e-12	1.04954e-10
CWC46_RS01825	gene	391956	393161	+		hypothetical protein	11.6837	-2.13314	1.06102e-12	1.068e-10
CWC46_RS04470	gene	968371	969003	-		cAMP-activated global transcriptional regulator CRP	6.6622	5.77995	5.19362e-12	5.15712e-10
Intergenic_nt2245916	intergenic_region	2245916	2247271	.			9.72316	-2.23465	7.48388e-12	7.33221e-10
CWC46_RS04160	gene	903065	904708	+		anaerobic glycerol-3-phosphate dehydrogenase subunit A	7.00475	-2.65449	8.14175e-12	7.87179e-10
Intergenic_nt2183334	intergenic_region	2183334	2184201	.			9.57327	-1.88209	2.90692e-11	2.77403e-09
CWC46_RS18705	gene	4107063	4109924	-		two-component system sensor histidine kinase RcsC	7.82948	-2.37648	3.18077e-11	2.99645e-09
Intergenic_nt1770325	intergenic_region	1770325	1770912	.			9.25396	-1.98511	4.99648e-11	4.64736e-09
Intergenic_nt129531	intergenic_region	129531	129963	.			7.85035	2.50743	5.57588e-11	5.12145e-09
CWC46_RS20485	gene	4480601	4482928	+		alpha-xylosidase	11.0841	-1.69273	7.92671e-11	7.1908e-09
Intergenic_nt1794323	intergenic_region	1794323	1795657	.			9.98265	-1.87291	1.37233e-10	1.22974e-08
CWC46_RS20795	gene	4562782	4563396	+		XRE family transcriptional regulator	10.168	-2.66381	1.78735e-10	1.58234e-08
Intergenic_nt4562258	intergenic_region	4562258	4562781	.			8.60636	-1.94052	1.84899e-10	1.61742e-08
Intergenic_nt3721920	intergenic_region	3721920	3722745	.			8.38712	-2.20402	2.90748e-10	2.51343e-08
Intergenic_nt1295548	intergenic_region	1295548	1296129	.			10.423	-1.70354	3.51364e-10	3.00212e-08
CWC46_RS11120	gene	2439746	2440894	+		acyl-CoA dehydrogenase	7.2866	-2.47453	4.5328e-10	3.82839e-08
CWC46_RS00505	gene	109609	111042	+		RNA polymerase sigma-54 factor	6.59087	4.41393	6.56557e-10	5.48225e-08
CWC46_RS17635	gene	3869344	3871158	+		amino acid adenylation domain protein	9.42129	-1.73903	7.50835e-10	6.19903e-08
CWC46_RS11950	gene	2624760	2625494	+		diguanylate phosphodiesterase	8.27669	-2.1913	9.60871e-10	7.84498e-08
Intergenic_nt2511577	intergenic_region	2511577	2511705	.			6.83519	3.10929	1.09397e-09	8.8335e-08
CWC46_RS08220	gene	1774772	1775467	+		DUF4336 domain-containing protein	8.665	-1.91689	1.23466e-09	9.86116e-08
CWC46_RS11420	gene	2505918	2506214	-		anti-sigma-28 factor FlgM	5.26991	5.39581	1.25937e-09	9.95041e-08
CWC46_RS01460	gene	316641	317591	+		tripartite tricarboxylate transporter substrate binding protein	10.1563	-1.67068	1.3136e-09	1.02684e-07
CWC46_RS07120	gene	1545980	1547725	+		outer membrane protein assembly factor	6.45115	-2.81033	1.35612e-09	1.04892e-07
CWC46_RS19785	gene	4354213	4355421	+		conjugal transfer protein TraF	7.67123	-2.21067	1.47492e-09	1.12893e-07
Intergenic_nt4959592	intergenic_region	4959592	4960020	.			9.87123	-1.65247	1.64529e-09	1.24635e-07
CWC46_RS16840	gene	3680404	3680739	-		PTS lactose/cellobiose transporter subunit IIA	8.17519	-2.01382	1.78316e-09	1.33701e-07
CWC46_RS05635	gene	1208748	1209707	-		glutathione synthase	6.27037	4.29909	2.05983e-09	1.52885e-07
CWC46_RS10170	gene	2187800	2188561	-		hypothetical protein	8.83689	-1.92028	2.09028e-09	1.53594e-07
CWC46_RS19700	gene	4333562	4336687	-		autotransporter domain-containing protein	9.43598	-1.85574	2.47953e-09	1.80392e-07
CWC46_RS19340	gene	4251965	4256158	-	nirD	nitrite reductase (NAD(P)H) small subunit	7.36845	-2.48135	3.40031e-09	2.44956e-07
CWC46_RS03900	gene	846499	847380	-		protein of unknown function DUF6 transmembrane	10.1957	-1.62071	3.52361e-09	2.51374e-07
CWC46_RS21135	gene	4635336	4636001	-		hypothetical protein	9.615	-1.68453	3.93888e-09	2.78297e-07
CWC46_RS09270	gene	2000424	2001353	-		LysR family transcriptional regulator	7.75745	-1.98389	4.21389e-09	2.94892e-07
CWC46_RS06980	gene	1518472	1520061	-		HAMP domain-containing protein	7.03955	-2.33943	4.71927e-09	3.27143e-07
CWC46_RS10935	gene	2384013	2388095	-		PAS domain S-box protein	9.61665	-1.71139	5.66021e-09	3.87664e-07
CWC46_RS08030	gene	1728713	1730035	-		6-phospho-beta-glucosidase	11.2791	-1.549	5.69784e-09	3.87664e-07
CWC46_RS17765	gene	3904434	3905153	+		thioesterase	9.39549	-1.70938	6.33215e-09	4.26868e-07
CWC46_RS20590	gene	4509889	4510536	+		pentapeptide repeat-containing protein	8.97687	-1.73494	6.70343e-09	4.47789e-07
CWC46_RS20870	gene	4577157	4578650	-		MFS transporter	10.5994	-1.57634	6.85815e-09	4.53997e-07
CWC46_RS03365	gene	731520	732839	+		sn-glycerol-3-phosphate ABC transporter substrate-binding protein UgpB	7.07174	-2.14482	7.45771e-09	4.84949e-07
CWC46_RS10750	gene	2331225	2332184	+		allose kinase	9.36137	-1.82231	7.40967e-09	4.84949e-07
Intergenic_nt922892	intergenic_region	922892	923450	.			9.77834	-1.6168	7.6288e-09	4.91723e-07
CWC46_RS10885	gene	2373249	2374076	+		PRD domain-containing protein	9.3354	-1.65969	7.79657e-09	4.98167e-07
CWC46_RS08050	gene	1735731	1736642	-		DUF6 domain-containing protein	9.71612	-1.66876	8.74974e-09	5.54251e-07
Intergenic_nt2134797	intergenic_region	2134797	2135510	.			8.6657	-1.79242	1.00444e-08	6.25479e-07
CWC46_RS00950	gene	207066	208517	-		Trk system potassium transporter TrkH	6.85749	4.15957	9.97573e-09	6.25479e-07
CWC46_RS01225	gene	267965	268543	-		hypothetical protein	8.13589	-1.82715	1.1342e-08	6.99064e-07
CWC46_RS08035	gene	1730629	1731525	+		LysR family transcriptional regulator	9.76232	-1.6917	1.14164e-08	6.99064e-07
CWC46_RS16705	gene	3656331	3656759	-		molybdenum-pterin-binding protein	8.20095	-1.90919	1.19131e-08	7.23452e-07
CWC46_RS03935	gene	853854	854963	+		acyltransferase	10.0706	-1.60028	1.28601e-08	7.7456e-07
CWC46_RS20315	pseudogene	4450228	4450731	-		oxidoreductase	9.38581	-1.77466	1.39321e-08	8.32302e-07
Intergenic_nt3885904	intergenic_region	3885904	3886704	.			9.1501	-1.67546	1.47205e-08	8.65327e-07
CWC46_RS09815	gene	2114956	2116275	+		polysaccharide biosynthesis protein	11.1217	-1.63609	1.46642e-08	8.65327e-07
CWC46_RS01670	gene	361332	361970	+		LysE family translocator	10.5953	-1.58833	1.5077e-08	8.79251e-07
CWC46_RS21345	gene	4677712	4678734	-		iron-containing redox enzyme family protein	10.9175	-1.57429	1.62036e-08	9.37513e-07
CWC46_RS12375	gene	2740562	2741377	-		peptide ABC transporter ATP-binding protein SapF	4.71925	7.83746	1.70773e-08	9.80344e-07
CWC46_RS11040	gene	2419958	2420854	-		LysR family transcriptional regulator	8.96646	-1.82601	1.74533e-08	9.94161e-07
CWC46_RS12190	gene	2692108	2701980	+		non-ribosomal peptide synthetase	9.70268	-1.61981	1.75969e-08	9.94628e-07
CWC46_RS11075	gene	2428151	2429062	-		AraC family transcriptional regulator	10.3277	-1.62271	1.83759e-08	1.03073e-06
CWC46_RS20490	gene	4482942	4484369	+		MFS transporter	11.0364	-1.59461	1.87883e-08	1.04588e-06
CWC46_RS05005	gene	1066148	1067125	-		TRAP transporter substrate-binding protein DctP	9.83343	-1.61786	1.94813e-08	1.07083e-06
CWC46_RS20310	pseudogene	4448625	4450231	-		hybrid sensor histidine kinase/response regulator	10.2877	-1.55442	1.95279e-08	1.07083e-06
CWC46_RS09930	gene	2142223	2143353	+		proline dehydrogenase	9.33319	-1.7044	2.08856e-08	1.1368e-06
Intergenic_nt4637584	intergenic_region	4637584	4638568	.			10.796	-1.48284	2.12261e-08	1.14683e-06
CWC46_RS09910	gene	2138130	2138864	+		LuxR family transcriptional regulator	9.9238	-1.63993	2.2223e-08	1.19193e-06
Intergenic_nt1566398	intergenic_region	1566398	1567650	.			10.4027	-1.57196	2.38146e-08	1.26804e-06
CWC46_RS21235	gene	4652354	4653847	+		amino acid permease	7.05066	-2.49076	2.54569e-08	1.33612e-06
CWC46_RS21120	gene	4632191	4633612	+		MobA/MobL protein	9.97518	-1.60663	2.54452e-08	1.33612e-06
CWC46_RS00245	gene	59370	59849	+		PTS IIA-like nitrogen-regulatory protein PtsN	9.51281	-1.58102	2.56897e-08	1.33878e-06
CWC46_RS19165	gene	4217107	4218897	-		methyl-accepting chemotaxis protein	7.10371	-2.09557	2.69047e-08	1.39222e-06
CWC46_RS03950	gene	856595	857764	+		3-dehydroquinate synthase	10.6865	-1.49872	2.80295e-08	1.44028e-06
CWC46_RS22240	gene	4864697	4865170	-		ATP-independent periplasmic protein-refolding chaperone	9.67811	-1.5831	2.82865e-08	1.4434e-06
CWC46_RS03920	gene	849871	850413	-		NUDIX domain-containing protein	8.53889	-1.9553	3.00673e-08	1.51325e-06
Intergenic_nt2137651	intergenic_region	2137651	2138129	.			8.57462	-1.70949	2.99672e-08	1.51325e-06
Intergenic_nt4336688	intergenic_region	4336688	4337458	.			9.01456	-1.843	3.13326e-08	1.55562e-06
Intergenic_nt870707	intergenic_region	870707	871399	.			9.98885	-1.54871	3.11949e-08	1.55562e-06
CWC46_RS16010	gene	3509077	3509895	+		alpha/beta hydrolase	8.86944	-1.64659	3.26668e-08	1.61098e-06
CWC46_RS00240	gene	57770	59347	+		transcription antiterminator	11.0424	-1.47772	3.42426e-08	1.67743e-06
CWC46_RS02730	gene	593354	594889	+		ABC transporter substrate-binding protein	10.2686	-1.58516	3.73815e-08	1.81907e-06
Intergenic_nt2270215	intergenic_region	2270215	2270464	.			7.03152	-2.2967	3.87013e-08	1.8709e-06
CWC46_RS07495	gene	1637291	1638493	-		proline/glycine betaine ABC transporter ATP-binding protein ProV	8.59485	-1.714	4.06137e-08	1.95052e-06
CWC46_RS09925	gene	2141347	2142168	+		Taurine catabolism dioxygenase TauD/TfdA	8.23588	-1.80213	4.18542e-08	1.99704e-06
Intergenic_nt4546192	intergenic_region	4546192	4546622	.			8.85087	-1.66996	4.39429e-08	2.08318e-06
CWC46_RS04005	gene	868530	868772	+		Protein of unknown function, inner membrane, YgjV	7.78207	-1.88195	4.88831e-08	2.29161e-06
Intergenic_nt2180991	intergenic_region	2180991	2181953	.			9.62841	-1.59508	4.89634e-08	2.29161e-06
CWC46_RS08025	gene	1728016	1728321	-		phosphotransferase system EIIC	8.98563	-1.62385	5.02803e-08	2.32365e-06
Intergenic_nt4078444	intergenic_region	4078444	4078518	.			10.3087	-1.61045	5.02147e-08	2.32365e-06
CWC46_RS00020	gene	4137	5372	+		glucuronoarabinoxylan endo-1,4-beta-xylanase	10.0913	-1.51385	5.32582e-08	2.44588e-06
CWC46_RS08200	gene	1769000	1769302	-		hypothetical protein	8.71869	-1.85965	5.50076e-08	2.51053e-06
CWC46_RS15050	gene	3303524	3305485	-		aconitate hydratase	8.93961	-1.71562	5.6684e-08	2.54031e-06
CWC46_RS01310	gene	279435	279992	+		AraC family transcriptional regulator	9.01708	-1.70785	5.70428e-08	2.54031e-06
CWC46_RS03945	gene	855697	856485	+		alpha/beta hydrolase	10.2066	-1.50144	5.65017e-08	2.54031e-06
CWC46_RS20895	gene	4583812	4585107	-		MFS transporter	10.4991	-1.49375	5.6954e-08	2.54031e-06
CWC46_RS17760	gene	3903524	3904441	+		EamA/RhaT family transporter	8.00928	-1.74146	5.94682e-08	2.63236e-06
CWC46_RS20785	gene	4559290	4560210	-		Taurine catabolism dioxygenase TauD/TfdA	10.1395	-1.51091	6.10116e-08	2.68451e-06
Intergenic_nt4913778	intergenic_region	4913778	4914052	.			7.41171	-1.99532	6.14569e-08	2.68801e-06
CWC46_RS09320	gene	2009693	2010919	+		MFS transporter	10.3713	-1.58571	6.44012e-08	2.80012e-06
CWC46_RS09935	gene	2143354	2143632	+		ferredoxin	6.70544	-2.50742	6.48992e-08	2.80517e-06
CWC46_RS19770	gene	4350593	4351462	-		hypothetical protein	8.75372	-1.69577	6.57305e-08	2.80807e-06
Intergenic_nt4754882	intergenic_region	4754882	4755120	.			8.45956	2.09643	6.54019e-08	2.80807e-06
Intergenic_nt300382	intergenic_region	300382	301153	.			9.69291	-1.55834	6.66424e-08	2.83057e-06
CWC46_RS06520	gene	1417000	1417185	-		hypothetical protein	8.56546	-1.68465	6.90154e-08	2.91451e-06
Intergenic_nt3730899	intergenic_region	3730899	3731668	.			10.0566	-1.5883	7.06366e-08	2.96593e-06
CWC46_RS17055	gene	3731669	3733627	+		methyl-accepting chemotaxis sensory transducer	7.3904	-2.27785	7.1458e-08	2.98337e-06
Intergenic_nt3695545	intergenic_region	3695545	3696196	.			9.01211	-1.68565	7.34937e-08	3.05103e-06
CWC46_RS02180	gene	473314	474363	+	ntrB	nitrogen regulation protein NR(II)	6.29293	3.22969	7.4139e-08	3.06053e-06
CWC46_RS08205	gene	1769320	1770324	-		radical SAM protein	10.1919	-1.53896	7.47819e-08	3.06982e-06
CWC46_RS10720	gene	2326022	2326900	+		MurR/RpiR family transcriptional regulator	8.05745	-1.90426	7.735e-08	3.1576e-06
CWC46_RS20770	gene	4555944	4557140	-		MFS transporter	9.5377	-1.66949	7.81049e-08	3.1708e-06
Intergenic_nt4742492	intergenic_region	4742492	4743531	.			10.0983	-1.52254	7.9165e-08	3.19618e-06
CWC46_RS09875	gene	2129467	2131128	+		parallel beta-helix repeat containing protein	10.2279	-1.59485	8.07661e-08	3.243e-06
CWC46_RS00105	gene	18263	21550	+		hypothetical protein	8.94319	-1.61406	8.54317e-08	3.4117e-06
CWC46_RS17320	gene	3790126	3791322	+	lysA	diaminopimelate decarboxylase	10.7221	-1.49278	8.64064e-08	3.43197e-06
CWC46_RS10165	gene	2186733	2187779	-		hypothetical protein	10.5716	-1.5892	8.71961e-08	3.44472e-06
CWC46_RS11065	gene	2425112	2426707	+		CoA-transferase	9.74494	-1.57433	8.9541e-08	3.51843e-06
CWC46_RS17325	gene	3791330	3792265	+		DUF340 domain-containing protein	10.1275	-1.56322	9.08769e-08	3.55193e-06
CWC46_RS16975	gene	3711600	3712928	-		putrescine-ornithine antiporter	8.28051	-1.7187	9.48537e-08	3.68775e-06
Intergenic_nt866762	intergenic_region	866762	867923	.			9.85673	-1.49022	9.70354e-08	3.75272e-06
CWC46_RS04025	gene	872449	873213	+		3-oxoacyl-ACP reductase	10.7255	-1.47184	9.77585e-08	3.76089e-06
CWC46_RS19780	gene	4353146	4354090	+		hypothetical protein	9.53997	-1.54335	1.00636e-07	3.85142e-06
CWC46_RS20875	gene	4579073	4580476	-		glucuronate isomerase	10.6672	-1.41393	1.01195e-07	3.85275e-06
CWC46_RS17330	gene	3792285	3792953	+		alanyl-tRNA editing protein	9.62806	-1.51262	1.02067e-07	3.86591e-06
CWC46_RS00130	gene	29232	31691	+		DUF2075 domain-containing protein	10.9941	-1.51309	1.03869e-07	3.91401e-06
Intergenic_nt611449	intergenic_region	611449	612058	.			8.42393	-1.79527	1.07457e-07	4.00807e-06
CWC46_RS09905	gene	2137180	2137650	+		N-acetyltransferase	9.44774	-1.51234	1.07164e-07	4.00807e-06
CWC46_RS10900	gene	2377796	2378695	-		EamA/RhaT family transporter	10.4653	-1.52898	1.08586e-07	4.02974e-06
CWC46_RS12510	gene	2768685	2770238	-		PAS domain S-box protein	10.2127	-1.52984	1.12474e-07	4.15307e-06
CWC46_RS09300	gene	2005118	2006155	+	argC	N-acetyl-gamma-glutamyl-phosphate reductase	10.1255	-1.44855	1.13976e-07	4.18749e-06
CWC46_RS14610	gene	3217016	3217729	+		oligogalacturonate porin	9.75408	-1.59985	1.15555e-07	4.22438e-06
CWC46_RS10895	gene	2376166	2377638	+		6-phospho-beta-glucosidase	10.601	-1.53589	1.20991e-07	4.40119e-06
CWC46_RS08215	gene	1772701	1774125	-		phosphatidylserine decarboxylase	7.99363	-1.72395	1.21936e-07	4.41372e-06
CWC46_RS14890	gene	3272689	3273768	-		acyltransferase	10.0077	-1.52429	1.31492e-07	4.73627e-06
CWC46_RS05395	gene	1156103	1157350	-		glycoside hydrolase family 68 protein	10.3056	-1.44182	1.37804e-07	4.93944e-06
CWC46_RS09820	gene	2116262	2117167	+		glycosyl transferase family 11	10.6484	-1.65227	1.39129e-07	4.96271e-06
CWC46_RS09760	gene	2102537	2102839	-		phosphotransferase system lactose/cellobiose-specific IIB subunit	9.197	-1.8327	1.48694e-07	5.26645e-06
Intergenic_nt57311	intergenic_region	57311	57769	.			8.64722	-1.58982	1.49078e-07	5.26645e-06
CWC46_RS21665	gene	4749053	4750483	-		mannose-1-phosphate guanylyltransferase/mannose-6-phosphate isomerase	7.65799	-1.94531	1.51219e-07	5.31653e-06
CWC46_RS12135	gene	2674864	2676813	+		PTS beta-glucoside transporter subunit IIABC	10.9693	-1.52357	1.54261e-07	5.39766e-06
CWC46_RS16795	gene	3671598	3671673	-		tRNA-Lys	7.15007	-2.01909	1.56206e-07	5.43982e-06
CWC46_RS10580	gene	2282067	2295809	+		type I polyketide synthase	10.1184	-1.48724	1.57121e-07	5.44589e-06
CWC46_RS09915	gene	2139068	2140573	+		DUF1933 domain-containing protein	9.19087	-1.74196	1.58898e-07	5.48161e-06
CWC46_RS08015	gene	1727354	1727779	+	arsC	arsenate reductase (glutaredoxin)	6.70913	-2.13936	1.70474e-07	5.85347e-06
CWC46_RS16260	gene	3562666	3563982	-		multi-sensor signal transduction histidine kinase	6.85044	-2.67457	1.74966e-07	5.97977e-06
CWC46_RS02780	gene	604190	605527	+		NCS2 family permease	8.39639	-1.80339	1.82806e-07	6.2188e-06
CWC46_RS22535	gene	4925740	4926900	+		MFS transporter	10.875	-1.39718	1.88254e-07	6.3746e-06
Intergenic_nt4965872	intergenic_region	4965872	4966377	.			9.42366	-1.52729	1.89992e-07	6.40395e-06
CWC46_RS11235	gene	2462440	2464419	-		glycoside hydrolase family 3 protein	7.26375	-2.09335	1.92173e-07	6.4479e-06
CWC46_RS02590	gene	564084	564470	+		hypothetical protein	6.45845	-2.31066	1.9541e-07	6.5267e-06
CWC46_RS12950	gene	2877136	2877474	+		hypothetical protein	7.65146	-1.78068	2.05517e-07	6.83322e-06
CWC46_RS09360	gene	2014260	2015174	-		LysR family transcriptional regulator	9.08657	-1.50355	2.08353e-07	6.8963e-06
CWC46_RS04040	gene	875729	876256	+	idnK	adenylyl-sulfate kinase	9.49695	-1.4593	2.16664e-07	7.13921e-06
CWC46_RS02865	gene	621854	622906	-		ABC transporter permease	6.48783	-2.38631	2.18912e-07	7.14917e-06
Intergenic_nt1399976	intergenic_region	1399976	1402025	.			10.4223	-1.41419	2.18052e-07	7.14917e-06
CWC46_RS07435	gene	1623230	1625893	-		GNAT family N-acetyltransferase	6.43766	-2.32682	2.29273e-07	7.38902e-06
CWC46_RS12740	gene	2826439	2827695	-		peptide transporter	7.95176	-1.73034	2.27428e-07	7.38902e-06
CWC46_RS10735	gene	2328048	2329580	+		monosaccharide-transporting ATPase	11.2553	-1.37179	2.28798e-07	7.38902e-06
CWC46_RS09870	gene	2127777	2129177	+		undecaprenyl-phosphate glucose phosphotransferase	10.3195	-1.7223	2.30783e-07	7.40521e-06
CWC46_RS16720	gene	3659795	3660649	+		DUF4435 domain-containing protein	9.36651	-1.64727	2.32718e-07	7.43483e-06
Intergenic_nt2411938	intergenic_region	2411938	2412446	.			8.21485	-1.84097	2.35536e-07	7.49229e-06
Intergenic_nt3637263	intergenic_region	3637263	3637345	.			8.57776	-1.76398	2.49854e-07	7.91349e-06
CWC46_RS09830	gene	2118569	2119654	+		glycosyltransferase family 1 protein	9.88183	-1.44026	2.7149e-07	8.56184e-06
CWC46_RS17775	gene	3906612	3907721	+		Male sterility domain-containing protein	10.4489	-1.56263	2.83749e-07	8.91019e-06
Intergenic_nt847381	intergenic_region	847381	847703	.			8.56677	-1.6346	2.8525e-07	8.91923e-06
CWC46_RS04280	gene	928861	930594	-		sensor histidine kinase	7.80441	-1.95521	2.87956e-07	8.96567e-06
CWC46_RS09560	gene	2063318	2065246	-		peptidase C14	7.023	-2.05176	2.94632e-07	9.13483e-06
CWC46_RS08685	gene	1866152	1867648	+		dGTPase	6.97973	-2.0691	2.98613e-07	9.21935e-06
CWC46_RS12145	gene	2678356	2679963	+		carbohydrate porin	11.1552	-1.51461	3.00065e-07	9.22544e-06
Intergenic_nt1743268	intergenic_region	1743268	1743694	.			7.11198	-2.10678	3.03231e-07	9.25705e-06
CWC46_RS00710	gene	154798	156078	+		ribokinase	10.2912	-1.5314	3.03613e-07	9.25705e-06
Intergenic_nt724240	intergenic_region	724240	724834	.			8.30643	-1.75909	3.14844e-07	9.55981e-06
CWC46_RS01675	gene	362230	363579	-		glutathione-disulfide reductase	6.43225	-2.45442	3.21428e-07	9.71957e-06
CWC46_RS03185	gene	691646	695404	+		cellulose synthase operon C domain protein	7.9894	-1.86272	3.31296e-07	9.97689e-06
CWC46_RS20665	gene	4526027	4527988	-		glycine C-acetyltransferase	6.61378	-2.42669	3.43677e-07	1.02656e-05
CWC46_RS22145	gene	4847673	4849106	+		serine-type D-Ala-D-Ala carboxypeptidase	6.74808	-2.13679	3.43051e-07	1.02656e-05
CWC46_RS01335	gene	285474	287015	-		xylose ABC transporter ATP-binding protein	7.26972	-1.93823	3.67462e-07	1.09316e-05
Intergenic_nt2152745	intergenic_region	2152745	2153328	.			8.62627	-1.61836	3.69512e-07	1.09483e-05
CWC46_RS00125	gene	26058	29192	+		type I restriction endonuclease subunit R	8.63025	-1.60209	3.72365e-07	1.09885e-05
CWC46_RS19720	gene	4339492	4340559	+		adenine DNA glycosylase	6.42453	-2.29979	3.75373e-07	1.1033e-05
Intergenic_nt4865171	intergenic_region	4865171	4865406	.			10.0978	-1.47404	3.94906e-07	1.15608e-05
Intergenic_nt1397242	intergenic_region	1397242	1397514	.			8.03303	-1.68359	3.97751e-07	1.15651e-05
Intergenic_nt288222	intergenic_region	288222	288697	.			9.20779	-1.57306	3.98198e-07	1.15651e-05
CWC46_RS16540	gene	3616297	3616812	-	ompX	hypothetical protein	8.20549	-1.64239	4.07649e-07	1.17467e-05
CWC46_RS12880	gene	2852479	2863551	+		filamentous hemagglutinin N-terminal domain-containing protein	10.9746	-1.46323	4.06892e-07	1.17467e-05
CWC46_RS10910	gene	2378919	2379386	-		N-acetyltransferase	10.9653	-1.42971	4.1249e-07	1.18398e-05
CWC46_RS19230	gene	4227607	4228728	-		5-methyltetrahydropteroyltriglutamate-homocysteine S-methyltransferase	7.12598	-1.83716	4.17267e-07	1.19303e-05
CWC46_RS11045	gene	2421599	2422867	+		MFS transporter	10.744	-1.50088	4.24868e-07	1.21005e-05
CWC46_RS10730	gene	2327057	2327989	+		hypothetical protein	8.99746	-1.47869	4.30845e-07	1.22233e-05
CWC46_RS11380	gene	2498548	2499420	+		protein-glutamate O-methyltransferase CheR	7.08625	-2.03895	4.3836e-07	1.23887e-05
Intergenic_nt3685479	intergenic_region	3685479	3686192	.			8.48771	-1.68882	4.6147e-07	1.29919e-05
CWC46_RS13525	gene	2996838	3007034	+		hypothetical protein	10.4745	-1.37117	4.63556e-07	1.30008e-05
CWC46_RS12185	gene	2688887	2692111	+		non-ribosomal peptide synthetase	10.41	-1.42221	4.8043e-07	1.34228e-05
CWC46_RS12975	pseudogene	2880286	2881083	+		hypothetical protein	8.88592	-1.54561	4.83398e-07	1.34546e-05
CWC46_RS08090	gene	1743695	1744936	+		divalent metal cation transporter	6.66785	-2.23254	4.87858e-07	1.3502e-05
CWC46_RS10435	gene	2244701	2245915	-		pyridoxal phosphate-dependent aminotransferase	7.24023	-1.86197	4.88777e-07	1.3502e-05
CWC46_RS10145	gene	2181954	2183333	-		DUF4062 domain-containing protein	9.62669	-1.46541	4.9466e-07	1.36133e-05
CWC46_RS17630	gene	3866213	3869284	+		non-ribosomal peptide synthetase	10.0609	-1.64824	5.0681e-07	1.38957e-05
CWC46_RS03435	gene	745899	746597	+		amino acid ABC transporter permease	10.8108	-1.44545	5.25248e-07	1.43477e-05
Intergenic_nt1569226	intergenic_region	1569226	1569865	.			9.27531	-1.48919	5.27357e-07	1.43519e-05
Intergenic_nt2517542	intergenic_region	2517542	2517773	.			7.57304	-1.80032	5.297e-07	1.43625e-05
CWC46_RS04020	gene	871400	872431	+		L-idonate 5-dehydrogenase	10.998	-1.41496	5.3797e-07	1.45331e-05
CWC46_RS22530	gene	4923464	4925143	-		methyl-accepting chemotaxis protein	7.57626	-1.71656	5.4852e-07	1.47206e-05
CWC46_RS22725	gene	4966378	4967595	+		MFS transporter	10.7827	-1.32284	5.48919e-07	1.47206e-05
CWC46_RS03685	gene	795882	797396	+		sugar ABC transporter ATP-binding protein	9.96137	-1.45658	5.54705e-07	1.47787e-05
CWC46_RS11330	gene	2485296	2486699	-		FMN/FAD transporter	9.87001	-1.37713	5.55105e-07	1.47787e-05
Intergenic_nt4755499	intergenic_region	4755499	4756134	.			9.69225	-1.50764	5.64254e-07	1.4968e-05
CWC46_RS11385	gene	2499420	2500472	+		chemotaxis response regulator protein-glutamate methylesterase	6.46896	-2.39773	5.73499e-07	1.51585e-05
CWC46_RS09740	gene	2098503	2099705	-		MFS transporter	6.54133	-2.19117	5.76891e-07	1.51935e-05
CWC46_RS01950	gene	419200	420393	+		hypothetical protein	6.52988	-2.61017	5.9136e-07	1.5519e-05
CWC46_RS20800	gene	4563397	4564266	+		DUF165 domain-containing protein	9.48362	-1.49853	6.05518e-07	1.5834e-05
CWC46_RS06585	gene	1434126	1435106	-		type I-F CRISPR-associated endonuclease Cas1	7.18582	-1.81531	6.13718e-07	1.59915e-05
Intergenic_nt2129178	intergenic_region	2129178	2129466	.			8.87279	-1.59411	6.19806e-07	1.60818e-05
CWC46_RS11280	gene	2473686	2474921	+		MFS transporter	10.622	-1.47979	6.23173e-07	1.60818e-05
CWC46_RS03960	gene	858892	860004	+		hypothetical protein	10.4239	-1.4335	6.23749e-07	1.60818e-05
CWC46_RS09825	gene	2117169	2118497	+		hypothetical protein	10.4128	-1.49855	6.29234e-07	1.61665e-05
CWC46_RS09835	gene	2119658	2120758	+		glycosyl transferase group 1	10.8857	-1.45063	6.34475e-07	1.62443e-05
CWC46_RS12965	gene	2879028	2879678	+		hypothetical protein	8.6342	-1.54023	6.36708e-07	1.62449e-05
CWC46_RS22245	gene	4865407	4866351	-		pectate lyase	9.59145	-1.50775	6.57938e-07	1.67285e-05
Intergenic_nt1731526	intergenic_region	1731526	1731841	.			6.70586	-2.0438	6.67686e-07	1.68596e-05
CWC46_RS11375	gene	2496338	2498026	+		HAMP domain-containing protein	9.14444	-1.4332	6.66676e-07	1.68596e-05
CWC46_RS20790	gene	4560506	4562257	+		rhamnogalacturonate lyase	7.85185	-1.85597	7.16076e-07	1.80037e-05
CWC46_RS03125	gene	675551	676894	-		malate permease	8.59991	-1.81823	7.17895e-07	1.80037e-05
CWC46_RS02810	gene	610789	611448	+		DUF799 domain-containing protein	7.76637	-1.77659	7.21672e-07	1.80369e-05
CWC46_RS21110	gene	4630842	4631126	-		hypothetical protein	9.45553	-1.59647	7.33954e-07	1.82199e-05
CWC46_RS10940	gene	2388507	2389454	+		diguanylate cyclase response regulator	8.63188	-1.57758	7.33527e-07	1.82199e-05
CWC46_RS16865	gene	3684312	3685478	-		alcohol dehydrogenase	9.61183	-1.61621	7.49549e-07	1.85444e-05
CWC46_RS09800	gene	2111175	2112305	+		polysaccharide export protein	9.5222	-1.60648	7.61787e-07	1.87839e-05
CWC46_RS03170	gene	686134	686931	+	yhjQ	cellulose synthase operon protein YhjQ	9.61015	-1.4898	7.78987e-07	1.91438e-05
CRISPR_id40	CRISPR	1085808	1089010	+			7.72105	-1.70918	7.8884e-07	1.93213e-05
CWC46_RS16510	gene	3610892	3612280	-		acetyl-CoA carboxylase biotin carboxylase subunit	7.1644	-2.19798	7.97166e-07	1.93959e-05
Intergenic_nt1728322	intergenic_region	1728322	1728712	.			7.15596	-1.8344	7.96581e-07	1.93959e-05
CWC46_RS10590	gene	2297206	2297967	-		hypothetical protein	8.46815	-1.58659	8.00159e-07	1.94045e-05
CWC46_RS11620	gene	2550784	2551572	+		phosphate starvation-inducible protein PhoH	6.59336	-2.35189	8.20869e-07	1.98413e-05
CWC46_RS08040	gene	1731842	1733914	-		monosaccharide-transporting ATPase	7.4356	-1.81947	8.42489e-07	2.02971e-05
Intergenic_nt3517925	intergenic_region	3517925	3518920	.			9.41754	-1.45448	8.94862e-07	2.14184e-05
CWC46_RS12180	gene	2687172	2688827	+		cyclic peptide export ABC transporter	11.0984	-1.37536	8.93284e-07	2.14184e-05
CWC46_RS20320	gene	4450724	4451710	-		hypothetical protein	10.465	-1.53535	8.98607e-07	2.14382e-05
Intergenic_nt2079202	intergenic_region	2079202	2079541	.			7.20046	-1.88441	9.25009e-07	2.17156e-05
CWC46_RS10745	gene	2330549	2331223	+		ribulose-phosphate 3-epimerase	8.94071	-1.56864	9.2358e-07	2.17156e-05
Intergenic_nt4577095	intergenic_region	4577095	4577156	.			8.28926	-1.52338	9.23594e-07	2.17156e-05
CWC46_RS04030	gene	873289	874611	+		gluconate transporter	11.196	-1.41525	9.23996e-07	2.17156e-05
CWC46_RS12970	gene	2879668	2880279	+		hypothetical protein	9.44861	-1.38986	9.22698e-07	2.17156e-05
CWC46_RS02185	gene	474372	475784	+	ntrC	sigma-54-dependent Fis family transcriptional regulator	6.62834	2.49537	9.29339e-07	2.17477e-05
CWC46_RS01395	gene	298489	300381	+		HAMP domain-containing protein	9.10173	-1.42665	9.64941e-07	2.25092e-05
CWC46_RS09640	gene	2079542	2079964	+		DoxX family protein	7.52629	-1.71868	9.91807e-07	2.30626e-05
CWC46_RS18890	gene	4152798	4153661	+		acyl-CoA thioesterase II	6.01161	-3.88584	1.00049e-06	2.31912e-05
Intergenic_nt2827696	intergenic_region	2827696	2828047	.			6.32333	-2.70895	1.00752e-06	2.32806e-05
CWC46_RS18755	gene	4120373	4123114	+	copA	copper-exporting P-type ATPase CopA	7.18848	-2.01404	1.03745e-06	2.38272e-05
CWC46_RS01375	gene	294653	296191	-		aldehyde dehydrogenase	6.86854	-1.84186	1.0382e-06	2.38272e-05
CWC46_RS01470	gene	318081	319583	+		DUF112 domain-containing protein	8.53516	-1.5999	1.0409e-06	2.38272e-05
CWC46_RS16235	gene	3558504	3559364	+		hypothetical protein	9.66483	-1.4648	1.07921e-06	2.46275e-05
CWC46_RS15660	gene	3425076	3426719	+		sensor histidine kinase	7.64774	-1.79933	1.0892e-06	2.47785e-05
Intergenic_nt2681608	intergenic_region	2681608	2682189	.			8.70198	-1.48112	1.09403e-06	2.48116e-05
CWC46_RS01220	gene	265610	267034	-		sigma-54-dependent Fis family transcriptional regulator	8.96074	-1.41443	1.10007e-06	2.48717e-05
CWC46_RS11185	gene	2453707	2454261	-		flavodoxin family protein	7.54456	-2.01845	1.13282e-06	2.55336e-05
CWC46_RS20755	gene	4550510	4553032	+		cation-translocating P-type ATPase	8.14266	-1.68561	1.14234e-06	2.56695e-05
CWC46_RS11000	gene	2411512	2411937	-		hypothetical protein	7.61669	-1.97216	1.15601e-06	2.58915e-05
Intergenic_nt4510537	intergenic_region	4510537	4511011	.			8.98976	-1.56329	1.1626e-06	2.58915e-05
CWC46_RS03965	gene	860016	860768	+		NAD(P)-dependent oxidoreductase	8.81351	-1.5148	1.16279e-06	2.58915e-05
CWC46_RS18510	gene	4060945	4061631	-		esterase	7.73441	-1.68421	1.18711e-06	2.63531e-05
CWC46_RS15040	gene	3301236	3302432	-		pyridoxal phosphate-dependent aminotransferase	9.16471	-1.44096	1.1939e-06	2.64241e-05
CWC46_RS20495	pseudogene	4484434	4484586	+		IS3 family transposase	6.49678	-2.29018	1.21354e-06	2.67781e-05
CWC46_RS00640	gene	134419	136038	+	pckA	phosphoenolpyruvate carboxykinase (ATP)	6.29422	-2.51712	1.21858e-06	2.68088e-05
CWC46_RS07205	gene	1567651	1569225	-	garD	galactarate dehydratase	8.9891	-1.61674	1.22567e-06	2.68254e-05
CWC46_RS01660	gene	359508	360419	-		LysR family transcriptional regulator	8.29615	-1.51387	1.23029e-06	2.68254e-05
CWC46_RS06515	gene	1415990	1416979	+		hypothetical protein	9.61257	-1.39009	1.22965e-06	2.68254e-05
CWC46_RS09985	gene	2149999	2151000	-		DUF1611 domain-containing protein	8.4334	-1.66233	1.24692e-06	2.71075e-05
Intergenic_nt4750484	intergenic_region	4750484	4751485	.			8.97806	-1.47153	1.25067e-06	2.71089e-05
CWC46_RS20260	gene	4440720	4441748	-		alpha/beta hydrolase	6.24552	-2.45747	1.25599e-06	2.71441e-05
CWC46_RS17570	gene	3850063	3852495	+		formate C-acetyltransferase/glycerol dehydratase family glycyl radical enzyme	6.86448	-1.97299	1.28148e-06	2.72937e-05
Intergenic_nt4151515	intergenic_region	4151515	4151870	.			7.08458	-1.91774	1.27351e-06	2.72937e-05
CWC46_RS03905	gene	847704	848441	-		class I SAM-dependent methyltransferase	9.13751	-1.66353	1.26842e-06	2.72937e-05
Intergenic_nt2429063	intergenic_region	2429063	2429971	.			9.85763	-1.51571	1.27975e-06	2.72937e-05
CWC46_RS18950	gene	4167815	4169089	-	clpX	ATP-dependent protease ATP-binding subunit ClpX	5.95275	3.82437	1.2788e-06	2.72937e-05
Intergenic_nt4540459	intergenic_region	4540459	4541380	.			9.72101	-1.48908	1.29096e-06	2.7416e-05
CWC46_RS11370	gene	2495703	2496200	+		chemotaxis protein CheW	7.62169	-2.29465	1.30245e-06	2.74724e-05
CWC46_RS06110	gene	1322108	1322569	-		L-alanine exporter AlaE	7.72345	-1.724	1.30257e-06	2.74724e-05
CWC46_RS10600	gene	2299099	2299839	+		4'-phosphopantetheinyl transferase	7.92081	-1.6185	1.30483e-06	2.74724e-05
Intergenic_nt1638494	intergenic_region	1638494	1639434	.			10.3014	-1.46059	1.31745e-06	2.76589e-05
Intergenic_nt4509332	intergenic_region	4509332	4509888	.			8.37748	-1.65803	1.36391e-06	2.84717e-05
CWC46_RS17770	gene	3905222	3905788	-		XRE family transcriptional regulator	10.7918	-1.321	1.36018e-06	2.84717e-05
CWC46_RS17010	gene	3722746	3723843	-		linear amide C-N hydrolase	9.69916	-1.48091	1.39216e-06	2.89789e-05
Intergenic_nt4631381	intergenic_region	4631381	4632190	.			10.6597	-1.50342	1.39637e-06	2.89845e-05
CWC46_RS10995	gene	2410213	2411499	-		phosphopyruvate hydratase	7.96404	-2.05236	1.4011e-06	2.90007e-05
CWC46_RS05990	gene	1296130	1297266	+		hypothetical protein	9.45862	-1.43839	1.40985e-06	2.91e-05
CRISPR_id45	CRISPR	1435404	1438854	+			8.49274	-1.61721	1.45266e-06	2.98997e-05
CWC46_RS11250	gene	2467459	2468607	+	bioF	8-amino-7-oxononanoate synthase	5.97092	-2.7341	1.4676e-06	3.01227e-05
CWC46_RS21150	gene	4638569	4638934	-		hypothetical protein	7.92356	-1.67211	1.47883e-06	3.02686e-05
CWC46_RS22485	gene	4914053	4914853	-		pyrroline-5-carboxylate reductase	6.9977	-1.83926	1.49932e-06	3.0518e-05
CWC46_RS06400	gene	1394211	1395557	+		gluconate transporter	9.82178	-1.36713	1.49834e-06	3.0518e-05
CWC46_RS03500	gene	758497	759264	-		triose-phosphate isomerase	5.15821	5.24994	1.50479e-06	3.05448e-05
CWC46_RS18475	gene	4053642	4054562	-		LysR family transcriptional regulator	8.46681	-1.46637	1.51348e-06	3.06365e-05
Intergenic_nt1393901	intergenic_region	1393901	1394210	.			6.53358	-2.50815	1.52746e-06	3.0666e-05
CWC46_RS02870	gene	622906	624471	-		ABC transporter substrate-binding protein	6.93791	-2.00218	1.52026e-06	3.0666e-05
CWC46_RS09790	gene	2109371	2109979	+		LuxR family transcriptional regulator	9.148	-1.4849	1.52715e-06	3.0666e-05
CWC46_RS15045	gene	3302481	3303488	-		Taurine catabolism dioxygenase TauD/TfdA	10.0366	-1.44901	1.5495e-06	3.10237e-05
CWC46_RS01645	gene	356905	357171	+		phosphotransferase system lactose/cellobiose-specific IIB subunit	8.97559	-1.44655	1.55679e-06	3.10849e-05
CWC46_RS02670	gene	577247	577978	+		3-oxoacyl-ACP reductase FabG	6.38991	-2.36468	1.57509e-06	3.13653e-05
CWC46_RS04035	gene	874666	875664	+		LacI family DNA-binding transcriptional regulator	9.90833	-1.41169	1.59586e-06	3.1693e-05
Intergenic_nt2483601	intergenic_region	2483601	2484356	.			8.78395	-1.51445	1.60755e-06	3.18391e-05
CWC46_RS13455	gene	2976133	2977569	+		PLP-dependent aminotransferase family protein	8.07501	-1.67457	1.62329e-06	3.20643e-05
CWC46_RS18905	gene	4155712	4157496	-		multidrug ABC transporter permease/ATP-binding protein	6.62234	-2.2879	1.65188e-06	3.2368e-05
CWC46_RS05275	gene	1128834	1130465	+		iron permease FTR1	7.0758	-1.93679	1.6514e-06	3.2368e-05
CWC46_RS13560	gene	3014163	3014912	-		Protein of unknown function DUF2257	9.41735	-1.47805	1.6458e-06	3.2368e-05
CWC46_RS18695	gene	4103678	4106338	+		phosphotransferase RcsD	8.36667	-1.62751	1.66417e-06	3.25221e-05
CWC46_RS05265	gene	1126447	1127346	-		FCD domain-containing protein	9.32489	-1.38812	1.71131e-06	3.33546e-05
Intergenic_nt3588072	intergenic_region	3588072	3588126	.			4.82452	-6.18627	1.72039e-06	3.34429e-05
CWC46_RS12535	gene	2776262	2780149	+		ATP-dependent RNA helicase HrpA	6.71062	-2.58925	1.73808e-06	3.36976e-05
CWC46_RS16990	gene	3717123	3718526	-		YfcC family protein	6.03381	-3.16182	1.75025e-06	3.38443e-05
CWC46_RS20215	pseudogene	4434196	4435355	+		NADH-dependent alcohol dehydrogenase	6.37684	-2.32933	1.7684e-06	3.41054e-05
Intergenic_nt2379387	intergenic_region	2379387	2379625	.			7.21748	-2.06021	1.79138e-06	3.44583e-05
CWC46_RS13450	gene	2975519	2975899	-		hypothetical protein	8.04216	-1.55407	1.80144e-06	3.44712e-05
CWC46_RS09305	gene	2006155	2008014	+		N-acetyl-ornithine/N-acetyl-lysine deacetylase	10.7233	-1.43786	1.80121e-06	3.44712e-05
Intergenic_nt3975155	intergenic_region	3975155	3975984	.			7.60336	-1.70312	1.81877e-06	3.47125e-05
CWC46_RS10810	gene	2346445	2347698	-		glycosyltransferase	10.2224	-1.31753	1.85214e-06	3.52579e-05
Intergenic_nt2318817	intergenic_region	2318817	2319564	.			7.69687	-1.91222	1.86738e-06	3.54561e-05
CWC46_RS00115	gene	23555	24877	+		restriction endonuclease subunit S	9.64447	-1.52515	1.92573e-06	3.64697e-05
Intergenic_nt4061632	intergenic_region	4061632	4062354	.			9.24973	-1.54413	1.94376e-06	3.67167e-05
CWC46_RS01655	gene	358780	359520	+		YitT family protein	8.26082	-1.60424	1.95056e-06	3.67506e-05
Intergenic_nt1171855	intergenic_region	1171855	1172902	.			8.83206	-1.50839	1.96105e-06	3.68537e-05
CWC46_RS19850	gene	4368025	4369545	+		integrase catalytic region	8.17125	-1.63236	1.98715e-06	3.7249e-05
CWC46_RS20110	gene	4414937	4416625	-		PilN family type IVB pilus formation outer membrane protein	7.18239	-1.87829	2.03728e-06	3.80914e-05
Intergenic_nt3923844	intergenic_region	3923844	3924044	.			6.94544	-1.90084	2.0621e-06	3.84576e-05
Intergenic_nt2102840	intergenic_region	2102840	2103021	.			8.99708	-1.48174	2.06839e-06	3.84598e-05
Intergenic_nt927954	intergenic_region	927954	928860	.			10.1686	-1.43052	2.07269e-06	3.84598e-05
Intergenic_nt361971	intergenic_region	361971	362229	.			7.233	-1.93509	2.10046e-06	3.8877e-05
CWC46_RS10425	gene	2242092	2243927	+		SLC13 family permease	6.42703	-2.30639	2.1587e-06	3.98545e-05
CWC46_RS14480	gene	3190187	3192100	-		ATP-dependent DNA helicase	6.94231	-1.85379	2.18599e-06	4.01567e-05
CWC46_RS13050	gene	2890449	2890787	+		GGDEF domain-containing protein	9.4608	-1.73968	2.18154e-06	4.01567e-05
CWC46_RS13590	gene	3019817	3022582	+		ATPase, P-type (transporting), HAD superfamily, subfamily IC	6.434	-2.16715	2.19496e-06	4.01581e-05
CWC46_RS12170	gene	2683666	2684679	+		2,3-diaminopropionate biosynthesis protein SbnB	10.3032	-1.35244	2.197e-06	4.01581e-05
Intergenic_nt3309527	intergenic_region	3309527	3310131	.			7.43728	-1.80878	2.22084e-06	4.04931e-05
Intergenic_nt1774126	intergenic_region	1774126	1774771	.			9.13472	-1.38821	2.22906e-06	4.05423e-05
CWC46_RS17265	gene	3777983	3780004	+		hydrogenase 4 subunit B	6.79635	-2.02803	2.2502e-06	4.06252e-05
Intergenic_nt357172	intergenic_region	357172	357286	.			8.29818	-1.59291	2.24658e-06	4.06252e-05
CWC46_RS07310	gene	1597402	1598136	+		phosphoadenosine phosphosulfate reductase	5.39923	4.71619	2.24579e-06	4.06252e-05
CWC46_RS21160	gene	4639358	4639594	-		hypothetical protein	8.00767	-1.69573	2.26967e-06	4.08763e-05
Intergenic_nt2564684	intergenic_region	2564684	2565571	.			9.06539	1.44181	2.2856e-06	4.10627e-05
Intergenic_nt1997373	intergenic_region	1997373	1997547	.			6.74931	-1.87321	2.30586e-06	4.1281e-05
CWC46_RS12725	gene	2823167	2823802	-		hypothetical protein	8.84192	-1.49337	2.309e-06	4.1281e-05
CWC46_RS11245	gene	2466418	2467458	+		biotin synthase	6.16857	-2.65316	2.32243e-06	4.14205e-05
CWC46_RS11880	gene	2607170	2607979	+		N-acetyltransferase	8.91009	-1.44591	2.33221e-06	4.14942e-05
CWC46_RS14540	gene	3203463	3204290	-		23S rRNA (guanine(745)-N(1))-methyltransferase	6.43239	-2.47504	2.38196e-06	4.2175e-05
Intergenic_nt1176269	intergenic_region	1176269	1176730	.			8.4025	-1.59176	2.37728e-06	4.2175e-05
CWC46_RS16080	gene	3523628	3524365	-		catalytic domain-containing protein	9.20539	-1.55317	2.41988e-06	4.27036e-05
CWC46_RS07985	gene	1721516	1722487	-		hypothetical protein	9.87644	-1.44215	2.42925e-06	4.27036e-05
CWC46_RS16845	gene	3680787	3682067	-		PTS sugar transporter subunit IIC	10.9106	-1.35868	2.42607e-06	4.27036e-05
CWC46_RS02765	gene	601444	602460	-		1-aminocyclopropane-1-carboxylate deaminase	9.86965	-1.30997	2.44565e-06	4.28894e-05
CWC46_RS17005	gene	3720699	3721919	-	arcA	arginine deiminase	9.90147	-1.3583	2.48811e-06	4.35301e-05
Intergenic_nt3662246	intergenic_region	3662246	3662559	.			8.09096	-1.68988	2.53096e-06	4.41747e-05
CWC46_RS01830	gene	393310	394431	-		glycosyltransferase family 1 protein	6.90838	2.01338	2.53705e-06	4.41759e-05
CWC46_RS07635	gene	1667703	1668425	-		transpeptidase	7.77802	-1.63171	2.55767e-06	4.44297e-05
CWC46_RS14545	gene	3204379	3204588	-		cold-shock protein CspC	6.10405	-2.50804	2.56884e-06	4.45185e-05
Intergenic_nt4816189	intergenic_region	4816189	4816946	.			9.61429	-1.49248	2.62188e-06	4.53308e-05
CWC46_RS16240	gene	3559377	3559631	+		acyl carrier protein	8.59194	-1.47688	2.63896e-06	4.5519e-05
CWC46_RS11615	gene	2549746	2550258	+		flagellar regulatory protein FliZ	7.8594	-1.7048	2.71744e-06	4.67628e-05
CWC46_RS19930	gene	4384030	4384782	-		hypothetical protein	8.17598	-1.6002	2.83145e-06	4.8611e-05
CWC46_RS21115	gene	4631126	4631380	-		hypothetical protein	9.78384	-1.46501	2.85904e-06	4.89702e-05
CWC46_RS17240	gene	3772019	3773359	+		anaerobic C4-dicarboxylate transporter	9.10378	-1.51645	2.93093e-06	5.00848e-05
CWC46_RS03915	gene	849447	849902	-		nucleoside 2-deoxyribosyltransferase	8.82849	-1.50805	2.94572e-06	5.01245e-05
Intergenic_nt1539956	intergenic_region	1539956	1540796	.			9.78618	-1.41056	2.94689e-06	5.01245e-05
Intergenic_nt3905789	intergenic_region	3905789	3906611	.			10.2029	-1.50663	3.00189e-06	5.0942e-05
CWC46_RS02300	gene	500186	502117	+		phosphomethylpyrimidine synthase ThiC	6.9239	-1.8378	3.03e-06	5.13005e-05
CWC46_RS18595	gene	4078519	4080039	+		galactose/methyl galactoside ABC transporter ATP-binding protein MglA	10.8212	-1.39833	3.07656e-06	5.19692e-05
CWC46_RS08430	gene	1819401	1821974	+		ATP-dependent chaperone ClpB	6.84233	-1.86487	3.11728e-06	5.23654e-05
Intergenic_nt3847678	intergenic_region	3847678	3848353	.			9.07282	-1.50653	3.1214e-06	5.23654e-05
CWC46_RS19295	gene	4240502	4241731	-		argininosuccinate synthase	9.72226	-1.39946	3.1095e-06	5.23654e-05
CWC46_RS16835	gene	3679116	3680411	-		6-phospho-beta-glucosidase	10.7031	-1.37546	3.14486e-06	5.26389e-05
Intergenic_nt4918051	intergenic_region	4918051	4918779	.			8.46321	-1.55875	3.16449e-06	5.28469e-05
CWC46_RS20900	gene	4585180	4586190	-		Zn-dependent oxidoreductase	10.1229	-1.46468	3.17211e-06	5.28541e-05
CWC46_RS11885	gene	2608107	2609462	-		molecular chaperone	6.47236	-2.65509	3.19327e-06	5.30863e-05
CWC46_RS09855	gene	2123556	2124773	+		colanic acid biosynthesis glycosyltransferase WcaI	7.70823	-1.60823	3.21145e-06	5.3268e-05
CWC46_RS17435	pseudogene	3815861	3818973	+	lacZ	beta-galactosidase	7.93708	-1.70461	3.23712e-06	5.34525e-05
CWC46_RS16385	gene	3588373	3589014	+		hypothetical protein	8.66976	-1.54159	3.23412e-06	5.34525e-05
Intergenic_nt3097851	intergenic_region	3097851	3098999	.			9.40042	-1.36797	3.26212e-06	5.36244e-05
CWC46_RS03955	gene	857801	858886	+		ROK family protein	9.88401	-1.33758	3.25876e-06	5.36244e-05
CWC46_RS21085	gene	4623354	4624583	+		DUF4102 domain-containing protein	8.54926	-1.5993	3.46802e-06	5.68817e-05
CWC46_RS08930	gene	1916335	1931526	+		hemagglutinin	8.74905	-1.45058	3.53303e-06	5.7819e-05
Intergenic_nt1423911	intergenic_region	1423911	1424988	.			9.90953	-1.52928	3.58536e-06	5.85449e-05
CWC46_RS19980	gene	4392349	4395168	-		conjugative transfer ATPase	7.50535	-1.88637	3.60299e-06	5.87023e-05
Intergenic_nt1520062	intergenic_region	1520062	1520466	.			6.72884	-2.08971	3.62659e-06	5.89562e-05
Intergenic_nt4578651	intergenic_region	4578651	4579072	.			8.99306	-1.61231	3.63769e-06	5.9006e-05
CWC46_RS20780	gene	4557809	4559287	-		long-chain-fatty-acid-CoA ligase	10.9097	-1.41947	3.6717e-06	5.94266e-05
CWC46_RS21105	gene	4629790	4630725	+		hypothetical protein	9.76353	-1.46361	3.73664e-06	6.03447e-05
CWC46_RS03340	gene	726420	727196	-		hydroxypyruvate isomerase	10.0661	-1.32985	3.8046e-06	6.13074e-05
CWC46_RS06550	gene	1422312	1423910	-		GGDEF domain-containing protein	8.98137	-1.38076	3.88547e-06	6.24736e-05
CWC46_RS09850	gene	2122447	2123412	+		GDP-L-fucose synthase	6.62449	-2.3591	3.96363e-06	6.35912e-05
CWC46_RS03995	pseudogene	866018	866761	+		hydrolase	9.11166	-1.39622	4.02598e-06	6.44507e-05
CWC46_RS09770	gene	2103712	2104356	-		AAA family ATPase	7.5488	-1.60337	4.08625e-06	6.52734e-05
CWC46_RS09845	gene	2121321	2122439	+	gmd	GDP-mannose 4,6-dehydratase	8.52853	-1.46316	4.13097e-06	6.58446e-05
Intergenic_nt2420855	intergenic_region	2420855	2421598	.			8.49626	-1.45525	4.16334e-06	6.6217e-05
CWC46_RS04655	gene	1005860	1007503	-		phosphoethanolamine transferase EptA	11.0362	-1.25089	4.17533e-06	6.62641e-05
CWC46_RS09900	gene	2135511	2136902	+		NAD-dependent succinate-semialdehyde dehydrogenase	7.07898	-2.04837	4.18637e-06	6.6292e-05
Intergenic_nt2548557	intergenic_region	2548557	2548971	.			10.0637	1.34141	4.19512e-06	6.6292e-05
CWC46_RS12720	gene	2822281	2822949	-		hypothetical protein	8.28023	-1.64773	4.24082e-06	6.68703e-05
CWC46_RS16850	gene	3682192	3682497	-		PTS sugar transporter subunit IIB	7.3552	-1.84658	4.28027e-06	6.73478e-05
Intergenic_nt2770239	intergenic_region	2770239	2770650	.			8.87155	-1.44488	4.35093e-06	6.82339e-05
CWC46_RS05800	gene	1248365	1249294	+		homoserine kinase	5.55821	3.4225	4.35516e-06	6.82339e-05
CWC46_RS02760	gene	600338	601267	+		LysR family transcriptional regulator	6.74563	-1.9311	4.38786e-06	6.86e-05
CWC46_RS08005	gene	1724254	1726005	+	arsA	arsenical pump-driving ATPase	6.968	-1.981	4.43483e-06	6.91872e-05
CWC46_RS13110	gene	2901258	2906267	+		AvrE family type 3 secretion system effector	8.26859	-1.4618	4.46891e-06	6.95711e-05
CWC46_RS08255	gene	1779642	1786811	+		glycosyl hydrolase	8.81435	-1.62186	4.49076e-06	6.97634e-05
CWC46_RS05320	gene	1138165	1141674	-	nifJ	pyruvate:ferredoxin (flavodoxin) oxidoreductase	7.8793	-1.84987	4.50536e-06	6.98425e-05
CWC46_RS20905	gene	4586223	4587437	-		D-galactonate dehydratase family protein	6.64415	-2.37818	4.56366e-06	7.05975e-05
Intergenic_nt1995576	intergenic_region	1995576	1996031	.			7.47084	-1.70525	4.59201e-06	7.08867e-05
CWC46_RS16645	gene	3643153	3644916	+		ABC transporter ATP-binding protein	6.35395	-2.14231	4.62572e-06	7.12575e-05
CWC46_RS04480	gene	969874	970833	-		LysR family transcriptional regulator	9.86771	-1.31513	4.68837e-06	7.20715e-05
Intergenic_nt317592	intergenic_region	317592	317630	.			8.43684	-1.44365	4.70961e-06	7.21667e-05
CWC46_RS04000	gene	867924	868526	+	rdgB	non-canonical purine NTP pyrophosphatase, RdgB/HAM1 family	9.27796	-1.39109	4.71421e-06	7.21667e-05
CWC46_RS13095	gene	2896991	2898901	+		PRD domain-containing protein	6.87912	-1.77237	4.77485e-06	7.29431e-05
CWC46_RS22280	gene	4873735	4875186	-		tagaturonate reductase	7.09201	-1.89104	4.78516e-06	7.29489e-05
CWC46_RS11695	gene	2563013	2564683	+		HAMP domain-containing protein	9.87026	-1.44689	4.79607e-06	7.29638e-05
CWC46_RS20440	gene	4472472	4473698	-		LysR family transcriptional regulator	6.16525	-2.38441	4.81007e-06	7.30257e-05
CWC46_RS08925	gene	1914633	1915982	-		type I secretion outer membrane protein, TolC family	6.5189	-2.07975	4.83197e-06	7.32068e-05
CWC46_RS22660	gene	4953082	4953396	+	rhaM	L-rhamnose mutarotase	7.76935	-1.86901	4.85403e-06	7.33898e-05
CWC46_RS20370	gene	4458975	4459679	+		acyl-homoserine-lactone synthase	10.1581	-1.30735	4.92462e-06	7.43041e-05
Intergenic_nt1417186	intergenic_region	1417186	1417229	.			6.62578	-1.94583	4.97729e-06	7.49449e-05
CWC46_RS03925	gene	851180	852403	+		MFS transporter	10.8406	-1.2427	5.153e-06	7.74319e-05
CWC46_RS20690	gene	4534620	4537292	-		pyruvate water dikinase phosphoenolpyruvate-protein phosphotransferase	7.28289	-1.85271	5.28241e-06	7.92146e-05
CWC46_RS00645	gene	136160	137530	-		two-component system sensor histidine kinase EnvZ	6.16703	-3.48806	5.32857e-06	7.97441e-05
CWC46_RS09290	gene	2003176	2003811	+		hypothetical protein	9.52836	-1.55752	5.40834e-06	8.07733e-05
CWC46_RS02050	gene	443185	443802	+		isoflavone reductase	5.54097	-3.3468	5.46189e-06	8.14076e-05
CWC46_RS19765	gene	4349590	4350552	-		site-specific integrase	9.21586	-1.35323	5.48838e-06	8.16369e-05
CWC46_RS03075	gene	667025	668638	+		two-component system sensor histidine kinase DcuS	7.35881	-1.65657	5.54425e-06	8.23013e-05
CWC46_RS10585	gene	2295839	2297194	-		2OG-Fe(II) oxygenase	6.39004	-2.05818	5.57666e-06	8.24493e-05
CWC46_RS16740	gene	3662560	3664023	-		SEC-C motif domain protein	10.3552	-1.41187	5.57142e-06	8.24493e-05
CWC46_RS06090	gene	1316461	1318266	+		long-chain fatty acid-CoA ligase	6.97568	-1.69199	5.64065e-06	8.3228e-05
CWC46_RS07270	gene	1588289	1589281	+		TRAP dicarboxylate transporter, DctP subunit	6.05805	-2.44376	5.67811e-06	8.36127e-05
CWC46_RS01455	gene	315350	316570	+		HTH domain-containing protein	10.3884	-1.32726	5.80155e-06	8.52596e-05
Intergenic_nt2020923	intergenic_region	2020923	2021619	.			8.66768	-1.53544	5.90719e-06	8.66387e-05
CWC46_RS09860	gene	2124776	2126248	+		mannose-1-phosphate guanylyltransferase/mannose-6-phosphate isomerase	9.0473	-1.60759	5.96727e-06	8.73457e-05
CWC46_RS00965	gene	210685	212874	+		fatty acid oxidation complex subunit alpha FadB	6.84402	-1.95591	6.00322e-06	8.76972e-05
CWC46_RS20545	gene	4492934	4494508	+		maltose ABC transporter permease MalF	6.83341	-1.96456	6.02905e-06	8.77546e-05
CWC46_RS03440	gene	746599	747300	+		amino acid ABC transporter permease	9.56924	-1.54075	6.03104e-06	8.77546e-05
CWC46_RS16520	gene	3612582	3613373	-		LamB/YcsF family protein	8.67058	-1.39854	6.24415e-06	9.0676e-05
CWC46_RS03770	gene	816051	820025	+	putA	trifunctional transcriptional regulator/proline dehydrogenase/L-glutamate gamma-semialdehyde dehydrogenase	7.86015	-1.58055	6.35256e-06	9.20005e-05
CWC46_RS20325	gene	4451717	4452550	-		transcriptional regulator	10.1246	-1.44321	6.36041e-06	9.20005e-05
CWC46_RS10525	gene	2265762	2266940	+		hypothetical protein	8.47224	-1.44738	6.40578e-06	9.24748e-05
CWC46_RS22750	gene	4970695	4971690	+		LysR family transcriptional regulator	7.99403	-1.53776	6.42738e-06	9.26047e-05
Intergenic_nt3589359	intergenic_region	3589359	3590037	.			8.86118	-1.4846	6.54192e-06	9.40705e-05
CWC46_RS16890	gene	3691082	3693040	-		glycoside hydrolase family 127 protein	7.0686	-1.69211	6.677e-06	9.58254e-05
CWC46_RS10740	gene	2329586	2330539	+		D-allose transporter subunit	10.0911	-1.38376	6.74695e-06	9.64526e-05
CWC46_RS03335	gene	724835	726190	-		GntP family transporter	10.2236	-1.35303	6.73789e-06	9.64526e-05
Intergenic_nt2423809	intergenic_region	2423809	2423966	.			6.80121	-1.81643	6.82089e-06	9.73203e-05
Intergenic_nt1668426	intergenic_region	1668426	1668617	.			6.35962	-2.18035	6.93447e-06	9.87489e-05
CWC46_RS03930	gene	852420	853616	+		gfo/Idh/MocA family oxidoreductase	9.5935	-1.30981	6.98834e-06	9.93236e-05
CWC46_RS14790	gene	3257586	3258092	-		GAF domain-containing protein	6.79539	-1.86538	7.10672e-06	0.000100811
CWC46_RS21090	gene	4624663	4625763	+		hypothetical protein	8.59208	-1.47242	7.24049e-06	0.000102511
Intergenic_nt17325	intergenic_region	17325	18262	.			7.4756	-1.58815	7.35081e-06	0.000103622
CWC46_RS02020	gene	437967	438749	+		AraC family transcriptional regulator	7.75293	-1.53352	7.36127e-06	0.000103622
CWC46_RS12140	gene	2676813	2678210	+		6-phospho-beta-glucosidase	11.3737	-1.27999	7.35821e-06	0.000103622
CWC46_RS22180	gene	4854116	4854508	-		hypothetical protein	7.07576	-1.77274	7.42636e-06	0.000104338
CWC46_RS12305	gene	2723882	2726551	+	acnA	aconitate hydratase AcnA	6.99031	-1.91275	7.74478e-06	0.000108604
CWC46_RS21095	gene	4625921	4627642	-		RNA-directed DNA polymerase	9.92218	-1.39059	7.76156e-06	0.000108632
CWC46_RS07055	gene	1533003	1534169	-		hypothetical protein	6.1304	-2.41249	7.80555e-06	0.00010904
Intergenic_nt882303	intergenic_region	882303	882634	.			5.71108	3.06858	7.89741e-06	0.000110114
CWC46_RS05920	gene	1277077	1277853	+		DUF1212 domain-containing protein	5.41385	-3.42817	8.0127e-06	0.00011151
CWC46_RS16085	gene	3524343	3524582	-		acyl carrier protein	7.75313	-1.55376	8.25788e-06	0.000114488
Intergenic_nt4101289	intergenic_region	4101289	4102491	.			8.58736	-1.48431	8.24936e-06	0.000114488
CWC46_RS21555	gene	4723285	4723521	-		hypothetical protein	7.01679	-1.88976	8.3901e-06	0.000116103
CWC46_RS22100	pseudogene	4839546	4839949	-		VapC toxin family PIN domain ribonuclease	7.02751	-1.96218	8.51145e-06	0.000116997
CWC46_RS12060	gene	2655565	2657943	+		phosphoenolpyruvate synthase	6.89256	-1.8411	8.49471e-06	0.000116997
CWC46_RS20880	gene	4580654	4582144	-		fructuronate reductase	8.62672	-1.45841	8.51846e-06	0.000116997
CWC46_RS06525	pseudogene	1417230	1417541	-		RNA-dependent DNA polymerase	9.56513	-1.45395	8.48459e-06	0.000116997
CWC46_RS15140	gene	3315330	3316589	-		ATP-grasp domain-containing protein	10.1154	-1.33933	8.61896e-06	0.000118157
Intergenic_nt2155754	intergenic_region	2155754	2157176	.			10.1039	-1.49132	8.65023e-06	0.000118365
Intergenic_nt267035	intergenic_region	267035	267964	.			8.87196	-1.40485	8.70892e-06	0.000118946
Intergenic_nt1406285	intergenic_region	1406285	1406391	.			7.27469	-1.62937	8.73438e-06	0.000119073
CWC46_RS12130	gene	2673740	2674585	+		PRD domain-containing protein	9.11757	-1.29427	8.799e-06	0.000119732
CWC46_RS20760	gene	4553090	4554361	+		ferric reductase	9.47358	-1.44151	8.93534e-06	0.00012119
CWC46_RS01665	gene	360541	361332	+		protein of unknown function YqcI/YcgG	9.60068	-1.30854	8.93916e-06	0.00012119
Intergenic_nt2995501	intergenic_region	2995501	2996837	.			8.24038	-1.41133	8.98514e-06	0.000121589
CWC46_RS09190	gene	1989089	1990090	+		AraC family transcriptional regulator	6.42883	-1.96585	9.0539e-06	0.000122294
Intergenic_nt2716877	intergenic_region	2716877	2717020	.			5.48671	-3.8531	9.14964e-06	0.000123361
CWC46_RS13530	gene	3007475	3008170	-		DUF2971 domain-containing protein	8.49947	-1.4369	9.26636e-06	0.00012425
CWC46_RS09865	gene	2126319	2127692	+		phosphomannomutase	10.9533	-1.41066	9.25667e-06	0.00012425
CWC46_RS07305	gene	1595674	1597389	+		assimilatory sulfite reductase (NADPH) hemoprotein subunit	6.21862	3.44863	9.26355e-06	0.00012425
CWC46_RS09995	gene	2152028	2152744	-		N-acetyltransferase	8.63671	-1.45493	9.32966e-06	0.000124871
Intergenic_nt2679964	intergenic_region	2679964	2680148	.			6.11808	-2.3903	9.41192e-06	0.000125557
CWC46_RS10690	pseudogene	2318623	2318816	+		hypothetical protein	6.62404	-2.26991	9.41506e-06	0.000125557
Intergenic_nt389193	intergenic_region	389193	389722	.			8.98225	-1.39316	9.64451e-06	0.000128384
Intergenic_nt2991328	intergenic_region	2991328	2991862	.			8.13902	-1.42277	9.89509e-06	0.000131481
CWC46_RS16980	gene	3713007	3715169	-	speF	ornithine decarboxylase SpeF	10.5238	-1.29416	1.02379e-05	0.000135791
CWC46_RS07300	gene	1593854	1595674	+	cysJ	NADPH-dependent assimilatory sulfite reductase flavoprotein subunit	6.06388	2.741	1.027e-05	0.000135971
CWC46_RS13055	gene	2891283	2891627	+		glycine dehydrogenase	7.35679	-1.64108	1.03115e-05	0.000136275
CWC46_RS00540	gene	115422	115976	+		DUF615 domain-containing protein	4.2672	-8.66713	1.04105e-05	0.000136665
CWC46_RS12195	gene	2701982	2706166	+		non-ribosomal peptide synthetase	7.50339	-1.56015	1.0401e-05	0.000136665
CWC46_RS09285	gene	2002307	2003179	+		RimK family alpha-L-glutamate ligase	10.0823	-1.40036	1.04154e-05	0.000136665
CWC46_RS11050	gene	2422942	2423808	+		quinate/shikimate dehydrogenase	9.6794	-1.34501	1.0361e-05	0.000136665
CWC46_RS18515	gene	4062355	4064385	-		tRNA(Met) cytidine acetyltransferase	8.17868	-1.4587	1.04577e-05	0.000136975
CWC46_RS07885	gene	1706225	1707376	+		DUF3383 domain-containing protein	6.60196	-1.8338	1.05594e-05	0.000138061
Intergenic_nt4867028	intergenic_region	4867028	4867665	.			6.40886	-2.20626	1.06998e-05	0.0001394
CWC46_RS19860	gene	4369929	4370852	-		integrase catalytic domain	8.27346	-1.60469	1.06948e-05	0.0001394
CWC46_RS15165	gene	3320609	3321565	-		EamA/RhaT family transporter	9.71089	-1.29894	1.0855e-05	0.000141172
CWC46_RS19630	gene	4316615	4319500	-		pitrilysin	6.86032	-1.9837	1.09261e-05	0.000141847
CWC46_RS10915	gene	2379626	2380417	-		DUF81 domain-containing protein	9.02129	-1.35199	1.09505e-05	0.000141912
CWC46_RS21175	gene	4640838	4641851	-		sugar ABC transporter substrate-binding protein	6.30735	-2.35281	1.10086e-05	0.000142414
Intergenic_nt2975168	intergenic_region	2975168	2975518	.			6.31617	-2.32456	1.11165e-05	0.000143316
CWC46_RS13395	gene	2963130	2965838	-		hybrid sensor histidine kinase/response regulator	7.15762	-1.61663	1.11174e-05	0.000143316
CWC46_RS03470	gene	752360	752809	-		NUDIX domain-containing protein	5.57578	-3.20877	1.12076e-05	0.000144056
CWC46_RS16735	gene	3661137	3662245	-		IS3 family transposase	6.82941	-1.93778	1.12139e-05	0.000144056
CWC46_RS19240	gene	4230109	4231536	+		M20 peptidase family dipeptidase	6.35054	-2.11523	1.13022e-05	0.000144711
CWC46_RS19170	gene	4218980	4219216	-		hypothetical protein	7.08435	-1.79866	1.13043e-05	0.000144711
CWC46_RS15145	gene	3316591	3317460	-		TauD/TfdA family dioxygenase	10.7605	-1.3515	1.14552e-05	0.000146387
CWC46_RS12265	gene	2716439	2716876	+		SlyA family transcriptional regulator	7.63347	-2.45178	1.15043e-05	0.000146759
CWC46_RS21440	gene	4697141	4698721	+		MFS transporter	6.44868	-2.05484	1.17229e-05	0.000149289
CWC46_RS20415	gene	4465228	4466655	+		two-component sensor histidine kinase	6.59398	-1.88093	1.19301e-05	0.000151403
CWC46_RS11035	gene	2418704	2419915	+		MFS transporter	7.35514	-1.86404	1.19103e-05	0.000151403
Intergenic_nt2108002	intergenic_region	2108002	2109370	.			9.33281	-1.28425	1.19927e-05	0.000151935
CWC46_RS12395	gene	2744224	2745933	-		peptide ABC transporter substrate-binding protein SapA	5.44401	4.29121	1.21081e-05	0.000153134
CWC46_RS21690	gene	4755121	4755498	-		transcriptional regulator	7.35616	-1.61476	1.21912e-05	0.000153759
CWC46_RS01340	gene	287223	288221	-	xylF	D-xylose ABC transporter substrate-binding protein	9.43762	-1.29999	1.21994e-05	0.000153759
CWC46_RS09380	gene	2019297	2020922	-		ABC transporter substrate-binding protein	8.32043	-1.47865	1.22363e-05	0.00015396
CWC46_RS06415	gene	1397515	1398393	-		metal ABC transporter substrate-binding protein	7.0246	-1.76197	1.23243e-05	0.000154802
CWC46_RS04880	gene	1034136	1035269	+		DNA-protecting protein DprA	6.3198	-2.21409	1.23919e-05	0.000155386
CWC46_RS11275	gene	2472524	2473609	+		4-oxalomesaconate tautomerase	9.32371	-1.31937	1.26983e-05	0.000158956
CWC46_RS08260	gene	1786858	1788354	+		TolC family protein	6.49153	-1.98003	1.27586e-05	0.000159439
CWC46_RS03410	gene	739298	741499	-		hypothetical protein	6.60157	-1.78505	1.28673e-05	0.000160126
CWC46_RS14885	gene	3272249	3272680	-		FkbM family methyltransferase	6.99454	-1.66157	1.28379e-05	0.000160126
CWC46_RS08085	gene	1741876	1743267	-		sugar (Glycoside-Pentoside-Hexuronide) transporter	7.88872	-1.53514	1.29182e-05	0.000160126
CWC46_RS09295	gene	2003808	2005121	+		DegT/DnrJ/EryC1/StrS family aminotransferase	8.74965	-1.31111	1.29225e-05	0.000160126
CWC46_RS16095	gene	3526364	3527389	-		3-Oxoacyl-(acyl-carrier-protein (ACP)) synthase III	9.75945	-1.29204	1.28952e-05	0.000160126
CWC46_RS05460	gene	1171201	1171854	-		hypothetical protein	7.46046	-2.00713	1.31159e-05	0.000162249
CWC46_RS10725	gene	2326875	2327090	-		hypothetical protein	7.89013	-1.46257	1.32355e-05	0.000163453
CWC46_RS09470	gene	2043145	2046264	-		multidrug transporter subunit MdtB	7.61921	-1.6078	1.33274e-05	0.000164036
Intergenic_nt3845691	intergenic_region	3845691	3846202	.			8.29491	-1.45052	1.33122e-05	0.000164036
CWC46_RS13760	gene	3057789	3059924	+		electron transport complex subunit RsxC	5.5973	3.20774	1.34124e-05	0.000164807
CWC46_RS21470	gene	4704117	4704476	-		VOC family protein	7.68557	-1.50339	1.3483e-05	0.000165397
CWC46_RS14725	gene	3241508	3243175	-		methyl-accepting chemotaxis sensory transducer	8.88204	-1.43943	1.35483e-05	0.000165921
CWC46_RS22460	gene	4907623	4909599	-		sigma-54-dependent Fis family transcriptional regulator	7.06039	-1.69979	1.36336e-05	0.000166688
CWC46_RS04010	gene	868989	869966	-		trans-2-enoyl-CoA reductase (NADPH)	7.41159	-1.50657	1.37849e-05	0.000168258
CWC46_RS07085	gene	1538786	1539955	-		urea ABC transporter substrate-binding protein	8.88131	-1.43914	1.39821e-05	0.000170382
CWC46_RS08275	gene	1790628	1792733	+		peptidase M50	6.81704	-1.7747	1.42698e-05	0.000173601
CWC46_RS05145	gene	1101121	1102050	-		alpha-E domain-containing protein	6.31564	-2.22809	1.46293e-05	0.000177386
CWC46_RS06085	gene	1314493	1316061	-		2-isopropylmalate synthase	7.06235	-1.73358	1.4606e-05	0.000177386
Intergenic_nt4054563	intergenic_region	4054563	4055202	.			8.81912	-1.46669	1.47083e-05	0.00017805
CWC46_RS22695	gene	4960021	4961373	+		MFS transporter	8.17303	-1.47465	1.47805e-05	0.00017863
CWC46_RS10890	gene	2374244	2376139	+		PTS beta-glucoside transporter subunit EIIBCA	10.9241	-1.34578	1.48774e-05	0.000179506
CWC46_RS07215	gene	1571246	1572583	+		glucarate dehydratase	6.61127	-1.92125	1.49951e-05	0.000180629
Intergenic_nt4879560	intergenic_region	4879560	4879981	.			6.24915	-2.16457	1.54766e-05	0.000185821
Intergenic_nt3670337	intergenic_region	3670337	3671597	.			9.33625	-1.27624	1.54612e-05	0.000185821
CWC46_RS21145	gene	4637206	4637583	+		hypothetical protein	8.21059	-1.65444	1.5533e-05	0.000186121
CWC46_RS08055	gene	1736639	1737142	-		DUF1203 domain-containing protein	9.6991	-1.43083	1.55523e-05	0.000186121
CWC46_RS05050	gene	1077064	1079808	+		CRISPR-associated helicase/endonuclease Cas3	8.66728	-1.54861	1.57356e-05	0.000188009
CWC46_RS19270	gene	4237077	4237628	+		hypothetical protein	6.46266	-2.35188	1.60527e-05	0.000191485
Intergenic_nt2099706	intergenic_region	2099706	2100574	.			9.04347	-1.46635	1.61126e-05	0.000191889
CWC46_RS01495	gene	322532	323533	+		hypothetical protein	9.72404	-1.38246	1.6208e-05	0.000192713
Intergenic_nt850609	intergenic_region	850609	851179	.			8.9418	-1.34963	1.64412e-05	0.000195169
Intergenic_nt1767693	intergenic_region	1767693	1768044	.			4.2513	-8.65097	1.6543e-05	0.000196061
CWC46_RS04305	gene	937988	940435	+		glycogen phosphorylase	7.36768	-1.74798	1.67391e-05	0.000198066
CWC46_RS03630	gene	785780	787651	+	btuB	TonB-dependent vitamin B12 receptor BtuB	8.09264	-1.40389	1.68712e-05	0.000199308
CWC46_RS17125	gene	3748332	3749138	+		peptidase C1	7.15307	-2.04916	1.70973e-05	0.000201655
CWC46_RS21610	gene	4737580	4738596	-		lysylphosphatidylglycerol synthetase family protein	9.35029	-1.32633	1.72234e-05	0.000202817
CWC46_RS16715	gene	3658314	3659795	+		AAA ATPase	10.038	-1.35636	1.74577e-05	0.000205247
CWC46_RS18215	gene	4006333	4008000	-		methyl-accepting chemotaxis sensory transducer	7.42732	-1.62239	1.75901e-05	0.000206143
CWC46_RS10560	gene	2273311	2277684	+		hypothetical protein	7.93807	-1.40964	1.75773e-05	0.000206143
Intergenic_nt702975	intergenic_region	702975	703220	.			4.97239	-4.7983	1.78495e-05	0.000208851
CWC46_RS06650	gene	1449648	1450256	-		TetR/AcrR family transcriptional regulator	5.61048	-2.98279	1.83573e-05	0.00021445
Intergenic_nt4480060	intergenic_region	4480060	4480600	.			6.35794	-2.44703	1.86885e-05	0.000217973
Intergenic_nt4241732	intergenic_region	4241732	4241859	.			6.69603	-1.69978	1.932e-05	0.000224982
CWC46_RS22540	gene	4926915	4928138	+		8-amino-7-oxononanoate synthase	9.12487	-1.38292	1.93704e-05	0.000225212
CWC46_RS05030	gene	1071631	1073001	-		PTS sucrose IIBC subunit	6.83198	-2.57015	1.94945e-05	0.000226296
CWC46_RS03175	gene	687020	689140	+	bcsA	cellulose synthase catalytic subunit (UDP-forming)	9.8585	-1.28713	1.98461e-05	0.000230015
CWC46_RS07650	gene	1670982	1672442	-		beta-Ala-His dipeptidase	6.46885	-1.86101	2.01044e-05	0.000232642
Intergenic_nt3504200	intergenic_region	3504200	3504513	.			6.90053	-1.63845	2.02711e-05	0.000234201
CWC46_RS09920	gene	2140582	2141334	+		enoyl-CoA hydratase/isomerase family protein	6.66743	-1.95036	2.10097e-05	0.000241217
CWC46_RS09230	pseudogene	1997548	1997997	-	soxR	redox-sensitive transcriptional activator SoxR	7.27185	-1.56281	2.0972e-05	0.000241217
CWC46_RS15080	gene	3308675	3309127	-		hypothetical protein	8.84919	-1.55115	2.09925e-05	0.000241217
Intergenic_nt3656760	intergenic_region	3656760	3656987	.			7.93309	-1.50462	2.09564e-05	0.000241217
CWC46_RS20820	gene	4568076	4569269	+		MFS transporter	6.19639	-2.11663	2.1045e-05	0.000241246
CWC46_RS07240	gene	1577153	1579915	-		two-component sensor histidine kinase BarA	8.01679	-1.51412	2.11231e-05	0.000241764
CWC46_RS20025	gene	4400681	4400926	+		hypothetical protein	5.94694	-2.46041	2.13821e-05	0.000244006
CWC46_RS12520	gene	2772543	2775131	+		YdbH family protein	7.19842	-1.52649	2.13854e-05	0.000244006
CWC46_RS20765	gene	4554876	4555808	+		LysR family transcriptional regulator	8.77603	-1.3289	2.15534e-05	0.000245542
Intergenic_nt2151843	intergenic_region	2151843	2152027	.			8.13242	-1.51027	2.18418e-05	0.000248442
Intergenic_nt3655745	intergenic_region	3655745	3656330	.			7.8893	-1.52236	2.19046e-05	0.000248771
Intergenic_nt4916958	intergenic_region	4916958	4917342	.			7.3983	-1.57079	2.23681e-05	0.000253643
CWC46_RS16075	gene	3522549	3523622	-		hypothetical protein	10.1838	-1.19403	2.24076e-05	0.000253699
CWC46_RS21100	pseudogene	4628311	4629623	-		prepilin cleavage protein	10.3531	-1.31861	2.26478e-05	0.000256024
CWC46_RS10375	gene	2231141	2232526	+	eat	ethanolamine permease	6.58956	-1.99584	2.26955e-05	0.00025617
Intergenic_nt2975900	intergenic_region	2975900	2976132	.			6.61469	-1.78458	2.29306e-05	0.000258426
CWC46_RS22235	gene	4863909	4864349	-		hypothetical protein	8.65354	-1.26351	2.29772e-05	0.000258556
CWC46_RS11325	gene	2484357	2484725	-		cytochrome b562	8.3087	-1.38006	2.32222e-05	0.000260912
CWC46_RS22480	gene	4912725	4913777	-		anaerobic sulfite reductase subunit A	7.85722	-1.73249	2.33956e-05	0.000262459
CWC46_RS22250	gene	4866728	4867027	-		hypothetical protein	8.13181	-1.38736	2.36116e-05	0.000264478
CWC46_RS19130	gene	4205564	4206883	-	brnQ	branched-chain amino acid transport system II carrier protein	5.90055	-2.61802	2.40451e-05	0.000268924
CWC46_RS09315	gene	2008773	2009696	+		transketolase	8.8715	-1.27755	2.41735e-05	0.00026995
Intergenic_nt3815494	intergenic_region	3815494	3815860	.			8.71539	-1.35101	2.43711e-05	0.000271744
CWC46_RS16265	gene	3563982	3565433	-		sigma-54-dependent Fis family transcriptional regulator	6.10048	-2.23094	2.45736e-05	0.000273586
Intergenic_nt4560211	intergenic_region	4560211	4560505	.			7.70087	-1.66287	2.47622e-05	0.000275269
CWC46_RS21635	gene	4742372	4742491	-		hypothetical protein	6.70604	-1.90321	2.51948e-05	0.000279655
CWC46_RS17745	gene	3901563	3901886	+		hypothetical protein	8.2439	-1.54183	2.53292e-05	0.000280722
CWC46_RS03970	gene	860765	861541	+		hypothetical protein	9.89214	-1.2619	2.55178e-05	0.000282387
CWC46_RS15035	gene	3299356	3301239	-		hypothetical protein	6.78987	-1.61956	2.57432e-05	0.000284453
Intergenic_nt1915983	intergenic_region	1915983	1916334	.			6.04971	-2.76702	2.61474e-05	0.000288079
CWC46_RS21215	gene	4649341	4650642	+		FAD-binding oxidoreductase	6.516	-2.19964	2.62674e-05	0.000288079
CWC46_RS09810	gene	2112755	2114905	+		capsular exopolysaccharide family	9.75026	-1.51981	2.61933e-05	0.000288079
CWC46_RS22495	gene	4916043	4916957	-		VOC family protein	8.17887	-1.45168	2.62093e-05	0.000288079
Intergenic_nt592906	intergenic_region	592906	593353	.			9.55746	-1.25452	2.62404e-05	0.000288079
CWC46_RS15155	gene	3318531	3319694	-		pyridoxal phosphate-dependent aminotransferase	10.1247	-1.29839	2.64649e-05	0.000289813
Intergenic_nt726191	intergenic_region	726191	726419	.			8.52703	-1.4766	2.69234e-05	0.000294395
CWC46_RS10615	gene	2303412	2304539	+		hydrogenase (NiFe) small subunit HydA	8.38884	-1.33596	2.69895e-05	0.000294678
CWC46_RS20735	gene	4546623	4547036	+		N-acetyltransferase	8.59897	-1.4424	2.74483e-05	0.000299243
CWC46_RS02815	gene	612059	613213	+		UDP-4-amino-4-deoxy-L-arabinose aminotransferase	7.71118	-1.46648	2.82525e-05	0.000307554
CWC46_RS22390	gene	4895248	4896687	+	aspA	aspartate ammonia-lyase	6.63931	-1.82401	2.87275e-05	0.000312262
CWC46_RS02030	pseudogene	439886	440319	-		MFS transporter	5.29648	-3.55739	2.90586e-05	0.000315396
CWC46_RS05235	gene	1118183	1121491	-		miniconductance mechanosensitive channel MscM	7.60867	-1.57808	2.9329e-05	0.00031786
CWC46_RS15000	gene	3293811	3294044	+		hypothetical protein	6.54006	-1.85271	2.95852e-05	0.000320165
CWC46_RS20040	gene	4401980	4404085	-	traD	conjugative coupling factor TraD, PFGI-1 class	6.82287	-1.66528	2.9632e-05	0.000320199
CWC46_RS03680	gene	794841	795797	+		hypothetical protein	7.78112	-1.49213	2.96776e-05	0.000320222
CWC46_RS09500	gene	2052509	2053135	+		regulator of competence-specific protein	6.3029	-2.01142	2.98351e-05	0.000320726
Intergenic_nt4583648	intergenic_region	4583648	4583811	.			7.04214	-1.65799	2.98553e-05	0.000320726
CWC46_RS02595	gene	564539	565606	+		O-methyltransferase family 2	8.38266	-1.28346	2.97776e-05	0.000320726
Intergenic_nt1735149	intergenic_region	1735149	1735730	.			8.3616	-1.51424	3.01432e-05	0.000323346
CWC46_RS16380	pseudogene	3588127	3588306	-		IS110 family transposase	7.55666	-1.48183	3.0588e-05	0.000327639
CWC46_RS09600	gene	2072095	2072529	+		XRE family transcriptional regulator	5.1849	-4.55511	3.07628e-05	0.000329032
CWC46_RS00970	gene	212886	214049	+		acetyl-CoA C-acyltransferase FadA	5.81447	-2.58125	3.08691e-05	0.000329689
CWC46_RS20745	gene	4547769	4549076	+		cytosine permease	9.43351	-1.36788	3.10057e-05	0.000330667
CWC46_RS03285	gene	713332	714264	+		cell division protein FtsX	5.71967	-2.55788	3.11212e-05	0.000331418
CWC46_RS13270	pseudogene	2937405	2938659	+		tellurium resistance protein TerF	7.14811	-2.11014	3.14649e-05	0.000334593
CWC46_RS20655	gene	4522239	4524551	-		beta-ketoacyl-ACP synthase I	7.12796	-1.86591	3.16077e-05	0.000335614
Intergenic_nt676895	intergenic_region	676895	677246	.			6.88742	-1.65442	3.16523e-05	0.000335614
CWC46_RS09795	gene	2110042	2110740	+		hypothetical protein	9.91286	-1.25485	3.175e-05	0.000336165
CWC46_RS17020	gene	3724913	3725446	-		hypothetical protein	8.945	-1.37479	3.18219e-05	0.000336442
CWC46_RS17475	gene	3827379	3828446	-		efflux RND transporter periplasmic adaptor subunit	6.32926	-2.37255	3.2327e-05	0.000341291
CWC46_RS01720	gene	372808	374349	-		glutathione ABC transporter substrate-binding protein	6.89922	-2.1938	3.24918e-05	0.000342539
CWC46_RS16100	gene	3527973	3529196	+		sugar transporter	6.7773	-1.80187	3.28279e-05	0.000345087
CWC46_RS01275	gene	273826	274815	-	gvpN	gas vesicle protein GvpN	6.72581	-1.75042	3.29683e-05	0.000345087
Intergenic_nt4150399	intergenic_region	4150399	4150888	.			8.08258	-1.46773	3.29451e-05	0.000345087
Intergenic_nt3265	intergenic_region	3265	4136	.			8.89941	-1.3523	3.2921e-05	0.000345087
CWC46_RS00250	gene	59863	60177	+		PTS fructose, IIB subunit	8.76874	-1.29864	3.29472e-05	0.000345087
CWC46_RS21025	gene	4611498	4613777	-		NADP-dependent oxaloacetate-decarboxylating malate dehydrogenase	7.00638	-1.6438	3.31515e-05	0.000346512
CWC46_RS03590	gene	776106	778541	+	metL	bifunctional aspartate kinase/homoserine dehydrogenase II	7.18788	-1.83059	3.33503e-05	0.000347698
CWC46_RS02800	gene	609742	610413	+		hypothetical protein	6.63536	-1.66328	3.33597e-05	0.000347698
CWC46_RS17555	gene	3846925	3847677	-		LuxR family transcriptional regulator	9.02977	-1.35177	3.37424e-05	0.000351189
CWC46_RS21605	gene	4736228	4737553	-		FAD-dependent oxidoreductase	9.7487	-1.31179	3.39989e-05	0.000352859
CWC46_RS01650	gene	357287	358549	+		PTS ascorbate transporter subunit IIC	10.9312	-1.24584	3.39616e-05	0.000352859
CWC46_RS21415	gene	4689600	4690025	-		hypothetical protein	5.15453	-3.41779	3.43893e-05	0.000356407
CWC46_RS05370	gene	1151979	1153187	+	nifS	cysteine desulfurase NifS	6.53358	-1.98183	3.44523e-05	0.000356558
Intergenic_nt2388096	intergenic_region	2388096	2388506	.			8.50011	-1.44119	3.46185e-05	0.000357773
CWC46_RS10100	gene	2172799	2174178	+		ATP-dependent RNA helicase DbpA	6.36122	-1.92946	3.51904e-05	0.000363172
CWC46_RS22300	gene	4879982	4880656	+		DedA family protein	5.51483	-4.30814	3.54517e-05	0.000365357
CWC46_RS12400	gene	2746287	2747477	+		GTP-binding protein	6.39319	-2.17335	3.59725e-05	0.000369827
CWC46_RS12165	gene	2682677	2683669	+		2,3-diaminopropionate biosynthesis protein SbnA	10.0338	-1.16954	3.59862e-05	0.000369827
CWC46_RS17230	gene	3769340	3770764	-	patD	aminobutyraldehyde dehydrogenase	7.07776	-1.54172	3.62214e-05	0.000371725
CWC46_RS09805	gene	2112308	2112742	+		protein-tyrosine-phosphatase	7.41039	-1.64436	3.63612e-05	0.000372639
CWC46_RS19835	gene	4361903	4363077	+		IS3 family transposase	7.13706	-2.07361	3.66233e-05	0.000374802
CWC46_RS12175	gene	2684741	2687161	+		penicillin acylase family protein	9.61696	-1.35817	3.6698e-05	0.000375044
CWC46_RS11135	gene	2442807	2443691	+		sugar ABC transporter permease	6.21046	-2.33168	3.70028e-05	0.000377634
Intergenic_nt157283	intergenic_region	157283	157535	.			4.58002	-5.01196	3.80538e-05	0.000387284
Intergenic_nt1126200	intergenic_region	1126200	1126446	.			6.99128	-1.59727	3.80332e-05	0.000387284
CWC46_RS17305	gene	3787828	3788232	+		formate hydrogenlyase maturation HycH	5.16704	-3.54585	3.83346e-05	0.000389602
CWC46_RS09215	gene	1995156	1995575	-		transcriptional regulator, BadM/Rrf2 family	6.74035	-1.85013	3.89095e-05	0.000394354
Intergenic_nt3307747	intergenic_region	3307747	3307896	.			6.80201	-1.5871	3.88988e-05	0.000394354
CWC46_RS08290	gene	1795658	1796152	+		hypothetical protein	6.60588	-1.87787	4.02842e-05	0.000407725
CWC46_RS00435	gene	98870	99931	+		serine endoprotease DegS	5.99058	-2.85102	4.03857e-05	0.00040819
CWC46_RS09385	gene	2021620	2022237	-		LysE family translocator	7.11079	-1.71945	4.09242e-05	0.000413065
Intergenic_nt2180231	intergenic_region	2180231	2180606	.			7.42293	-1.44873	4.1184e-05	0.000415116
CWC46_RS16295	gene	3572199	3574007	+		ABC transporter substrate-binding protein	6.35452	-2.24782	4.12781e-05	0.000415496
Intergenic_nt3696455	intergenic_region	3696455	3696789	.			6.68518	-1.71034	4.1401e-05	0.000415594
CWC46_RS03975	gene	861546	862193	+		haloacid dehalogenase	8.02331	-1.32889	4.13943e-05	0.000415594
CWC46_RS22630	gene	4946195	4947229	+		L-rhamnose/proton symporter RhaT	6.17094	-2.17809	4.16897e-05	0.000417101
CWC46_RS06405	gene	1395680	1396447	-		IclR family transcriptional regulator	6.79924	-1.58915	4.16098e-05	0.000417101
CWC46_RS00380	gene	86373	90833	+		glutamate synthase large subunit	8.37296	-1.35791	4.17214e-05	0.000417101
Intergenic_nt2450944	intergenic_region	2450944	2451861	.			9.24762	-1.36017	4.18767e-05	0.000418084
CWC46_RS02090	gene	451769	453196	+		o-succinylbenzoate-CoA ligase	6.88706	-1.71967	4.21053e-05	0.000419227
Intergenic_nt4723814	intergenic_region	4723814	4724475	.			8.44339	-1.47605	4.20675e-05	0.000419227
CWC46_RS06830	gene	1486084	1487859	+		IucA/IucC family protein	6.46196	-1.93341	4.23703e-05	0.000421295
CWC46_RS01570	gene	341364	342227	+		metal ABC transporter permease	6.03391	-2.4939	4.29387e-05	0.000425221
CWC46_RS03990	gene	864240	865013	-		trehalose-phosphatase	6.55773	-2.18978	4.28886e-05	0.000425221
CWC46_RS06440	gene	1404115	1405164	+		glycosyltransferase family 1 protein	9.49182	-1.4408	4.28707e-05	0.000425221
Intergenic_nt2138865	intergenic_region	2138865	2139067	.			7.67325	-1.36341	4.32062e-05	0.000427293
CWC46_RS12585	gene	2789769	2791046	-		acyltransferase	6.6976	-1.66465	4.37421e-05	0.000432012
CWC46_RS02490	gene	543163	544638	+		ATPase RavA stimulator ViaA	7.49529	-1.56131	4.45876e-05	0.000439771
CWC46_RS20890	gene	4582622	4583647	-		3-dehydro-L-gulonate 2-dehydrogenase	7.87355	-1.52239	4.48178e-05	0.000441449
CWC46_RS06795	gene	1477728	1478762	+		aromatic ring-hydroxylating dioxygenase subunit alpha	6.09631	-2.39129	4.50046e-05	0.000442028
CWC46_RS03710	gene	800729	802255	-		ATP-dependent protease	6.61106	-1.90134	4.49392e-05	0.000442028
CWC46_RS10920	gene	2380523	2381908	+		PLP-dependent aminotransferase family protein	9.60944	-1.33354	4.5057e-05	0.000442028
CWC46_RS19990	gene	4395661	4397184	-		TIGR03752 family integrating conjugative element protein	6.49413	-1.93777	4.57814e-05	0.000448535
CWC46_RS07125	gene	1547722	1551516	+		translocation/assembly module TamB	7.62326	-1.6623	4.62007e-05	0.000452041
CWC46_RS15750	gene	3445171	3446028	+		formate transporter FocA	7.65382	-1.43025	4.67104e-05	0.00045642
CWC46_RS03895	gene	845353	846291	+		hypothetical protein	7.47699	-1.93116	4.6916e-05	0.00045782
CWC46_RS16050	gene	3516248	3517924	-		methyl-accepting chemotaxis sensory transducer	7.98196	-1.3245	4.73633e-05	0.000461572
Intergenic_nt856486	intergenic_region	856486	856594	.			7.74338	-1.4472	4.745e-05	0.000461805
CWC46_RS17015	gene	3724470	3724814	+		type I addiction module toxin, SymE family	7.96333	-1.33065	4.76461e-05	0.0004631
CWC46_RS11180	gene	2451862	2453304	-		GGDEF domain-containing protein	8.84766	-1.5	4.78104e-05	0.000464083
CWC46_RS20775	gene	4557199	4557795	-		thermostable hemolysin	9.96336	-1.28906	4.80188e-05	0.000465491
CWC46_RS12150	gene	2680149	2681333	+		esterase	8.46533	-1.55783	4.89201e-05	0.000473603
CWC46_RS20580	gene	4506058	4507956	-		YidE/YbjL duplication domain-containing protein	6.96035	-1.66794	4.9528e-05	0.000478857
CWC46_RS05285	gene	1131700	1132965	+		deferrochelatase/peroxidase EfeB	6.91368	-1.56116	4.96299e-05	0.000479212
CWC46_RS09000	gene	1949655	1950863	-		pectate lyase	7.62751	-1.39132	4.97778e-05	0.000480009
Intergenic_nt1908694	intergenic_region	1908694	1909466	.			7.11523	-1.89281	5.03003e-05	0.000484412
CWC46_RS21310	gene	4669855	4671366	-	mmsA	methylmalonate-semialdehyde dehydrogenase (CoA acylating)	6.65108	-1.98027	5.0525e-05	0.000485939
Intergenic_nt2000220	intergenic_region	2000220	2000423	.			6.31193	-2.32191	5.1116e-05	0.000490981
CWC46_RS00880	gene	193136	193906	+		ABC transporter substrate-binding protein	5.96135	-3.26389	5.15582e-05	0.000494582
CWC46_RS13945	gene	3099000	3099644	-		MarC family protein	8.56543	-1.4576	5.24079e-05	0.000502077
Intergenic_nt3319695	intergenic_region	3319695	3319901	.			7.64507	-1.36896	5.2701e-05	0.000504227
Intergenic_nt1076779	intergenic_region	1076779	1077063	.			8.25933	-1.4063	5.3885e-05	0.000514885
CWC46_RS09310	gene	2007998	2008786	+		transketolase	9.58954	-1.39885	5.4187e-05	0.000517098
Intergenic_nt2013927	intergenic_region	2013927	2014259	.			6.82102	-1.64533	5.45247e-05	0.000519646
CWC46_RS00090	gene	15854	16129	-		type II toxin-antitoxin system RelE/ParE family toxin	5.26158	-3.2105	5.45996e-05	0.000519687
CWC46_RS08020	gene	1727810	1728016	-		hypothetical protein	7.55249	-1.45519	5.47637e-05	0.000520574
CWC46_RS04235	gene	919011	919856	+		ABC transporter permease	5.78462	-2.5066	5.49416e-05	0.000520917
Intergenic_nt2498027	intergenic_region	2498027	2498547	.			7.75597	-1.36629	5.49393e-05	0.000520917
CWC46_RS11150	gene	2446048	2447538	+		PHP domain protein	6.61541	-1.64077	5.64007e-05	0.000534062
CWC46_RS20345	gene	4455570	4456571	+		ABC transporter substrate-binding protein	6.09985	-2.24304	5.70935e-05	0.000539233
Intergenic_nt4228729	intergenic_region	4228729	4229012	.			6.61957	-1.87197	5.70596e-05	0.000539233
CWC46_RS09010	gene	1953138	1954286	+		3-phenylpropionate MFS transporter	5.06691	-3.45461	5.72321e-05	0.000539848
CWC46_RS20360	pseudogene	4458393	4458542	+		MFS transporter	6.7005	-1.72957	5.75328e-05	0.000541988
Intergenic_nt3770765	intergenic_region	3770765	3771247	.			7.44594	-1.39439	5.82138e-05	0.000547702
CWC46_RS17085	gene	3739051	3740727	-		ABC transporter ATP-binding protein	6.75011	-1.75679	5.94294e-05	0.000558423
Intergenic_nt2265255	intergenic_region	2265255	2265761	.			9.13021	-1.40167	5.9507e-05	0.000558439
riboswitch_id34	riboswitch	850504	850608	-			7.20857	-1.66377	5.96842e-05	0.000559387
CWC46_RS12075	gene	2659830	2662883	+		FAD-binding oxidoreductase	7.05663	-1.48458	6.00958e-05	0.000562528
CWC46_RS21015	gene	4610052	4610987	+		oxygen-dependent coproporphyrinogen oxidase	6.05521	-2.10297	6.07709e-05	0.000568123
CWC46_RS06835	gene	1487856	1489034	+		type III PLP-dependent enzyme	6.35211	-1.96205	6.14589e-05	0.000573824
CWC46_RS15880	gene	3481742	3483400	-		DUF2813 domain-containing protein	6.13013	-2.19445	6.23871e-05	0.000580279
CWC46_RS15185	gene	3324220	3326256	-		oligopeptidase B	6.20347	-2.04492	6.23306e-05	0.000580279
CWC46_RS17625	gene	3864497	3865189	+		diguanylate phosphodiesterase	8.15614	-1.40791	6.23565e-05	0.000580279
CWC46_RS20520	gene	4487659	4488558	-		maltose operon protein MalM	5.61336	-2.69592	6.27532e-05	0.000582947
CWC46_RS09480	gene	2047730	2048914	-		NupC/NupG family nucleoside CNT transporter	7.15657	-1.88917	6.31399e-05	0.000585798
CWC46_RS05270	gene	1127489	1128511	+		L-threonine 3-dehydrogenase	8.88259	-1.31684	6.32586e-05	0.000586159
CWC46_RS19705	gene	4337459	4338175	-		DUF2884 domain-containing protein	7.93923	-1.69033	6.46485e-05	0.00059819
CWC46_RS01305	gene	278795	279007	-		hypothetical protein	7.63328	-1.3724	6.47197e-05	0.00059819
CWC46_RS10175	gene	2188657	2189907	-		DUF4102 domain-containing protein	6.94781	-1.93347	6.4874e-05	0.000598862
CWC46_RS08745	gene	1879840	1881168	-		ABC transporter substrate-binding protein	5.96049	-2.33614	6.54809e-05	0.000603706
CWC46_RS08285	gene	1793834	1794322	-		cyclase	6.5739	-1.79366	6.69769e-05	0.000615953
Intergenic_nt2562356	intergenic_region	2562356	2563012	.			8.87291	-1.29678	6.6958e-05	0.000615953
CWC46_RS08280	gene	1793239	1793772	+		di-heme cytochrome, transmembrane	8.64239	-1.23933	6.79871e-05	0.000624461
CWC46_RS02040	gene	440813	442303	+		hypothetical protein	7.40065	-1.52116	6.83704e-05	0.000627198
CWC46_RS03910	gene	848461	849444	-		thymidylate synthase	10.2465	-1.24209	6.87708e-05	0.000630085
CWC46_RS02410	gene	523659	524207	+		N-acetyltransferase	7.26902	-1.63632	6.96186e-05	0.000637058
Intergenic_nt3259249	intergenic_region	3259249	3259659	.			7.03247	-1.55926	7.00201e-05	0.000639935
CWC46_RS09945	gene	2144491	2145024	+		hypothetical protein	4.63402	-4.41148	7.05869e-05	0.000644314
Intergenic_nt865014	intergenic_region	865014	866017	.			7.24811	-1.43009	7.08146e-05	0.00064559
CWC46_RS20700	gene	4539298	4540458	-		butyryl-CoA dehydrogenase	9.72719	-1.40027	7.19171e-05	0.000654829
CWC46_RS14550	gene	3204628	3204744	-		DUF2627 domain-containing protein	6.07425	-2.07432	7.21911e-05	0.00065651
CWC46_RS10630	gene	2306723	2308429	+		cytochrome-c3 hydrogenase	6.86046	-1.8798	7.25002e-05	0.000658506
CWC46_RS19320	gene	4245769	4247664	+		methyl-accepting chemotaxis protein	6.76661	-1.70587	7.25978e-05	0.000658578
Intergenic_nt3671674	intergenic_region	3671674	3672025	.			8.19405	-1.51704	7.29119e-05	0.000660613
CWC46_RS06060	gene	1309453	1310853	-	tnaA	tryptophanase	5.83691	-2.3059	7.311e-05	0.000661591
CWC46_RS09765	gene	2103022	2103465	-	cmtB	PTS IIA-like nitrogen-regulatory protein PtsN	9.31096	-1.4065	7.41251e-05	0.000669953
CWC46_RS04965	gene	1056102	1057556	-		anion transporter	6.73426	-2.57228	7.44347e-05	0.000671924
CWC46_RS11055	gene	2423967	2424725	+		type I 3-dehydroquinate dehydratase	8.28293	-1.46122	7.47945e-05	0.000674344
CWC46_RS03210	gene	698981	700462	+		insulinase family protein	6.6967	-1.60179	7.5287e-05	0.000677952
CWC46_RS07675	gene	1676330	1677583	+	proA	glutamate-5-semialdehyde dehydrogenase	5.66251	-2.46199	7.66966e-05	0.000689309
CWC46_RS10250	gene	2204480	2206498	-		bifunctional tRNA (5-methylaminomethyl-2-thiouridine)(34)-methyltransferase MnmD/FAD-dependent 5-carboxymethylaminomethyl-2-thiouridine(34) oxidoreductase MnmC	6.32959	-1.87874	7.67358e-05	0.000689309
CWC46_RS03160	gene	684215	685117	+		DUF6 domain-containing protein	7.69899	-1.36022	7.74245e-05	0.000694646
CWC46_RS05480	gene	1174126	1175691	-		hypothetical protein	8.58526	-1.45049	7.76187e-05	0.000695539
CWC46_RS15075	gene	3307897	3308298	+		DUF4440 domain-containing protein	7.98368	-1.4024	7.7796e-05	0.000696279
CWC46_RS19135	gene	4207370	4208476	-		5-methyltetrahydropteroyltriglutamate-homocysteine S-methyltransferase	6.19285	-2.04755	7.79075e-05	0.000696428
CWC46_RS13235	gene	2932533	2933123	+		stress protein	7.74698	-1.37102	7.81454e-05	0.000697707
CWC46_RS07330	gene	1602325	1602930	+	cysC	adenylyl-sulfate kinase	5.15827	4.37814	7.92342e-05	0.000706569
CWC46_RS01050	gene	228657	229559	-		ABC transporter permease	6.11761	-2.04657	7.98947e-05	0.000711596
Intergenic_nt4969486	intergenic_region	4969486	4970209	.			6.14623	-2.14036	8.01681e-05	0.000713049
CWC46_RS18970	gene	4172502	4173080	+		lipoprotein	6.43753	-2.07729	8.03094e-05	0.000713049
Intergenic_nt3008171	intergenic_region	3008171	3008597	.			8.75928	-1.20319	8.03491e-05	0.000713049
CWC46_RS19355	gene	4257918	4259177	-		nitrate ABC transporter substrate-binding protein	6.20773	-2.22285	8.1112e-05	0.000718952
CWC46_RS02560	gene	556396	558609	-		right-handed parallel beta-helix repeat-containing protein	7.10578	-1.47487	8.31735e-05	0.000736336
CWC46_RS17740	gene	3900077	3901627	+		amino acid adenylation domain protein	10.0022	-1.33184	8.35235e-05	0.000738545
Intergenic_nt1184386	intergenic_region	1184386	1185397	.			6.23945	-2.21421	8.3928e-05	0.000740995
Intergenic_nt2075673	intergenic_region	2075673	2076210	.			8.82062	-1.29846	8.40023e-05	0.000740995
CWC46_RS04325	gene	945331	946593	-		hypothetical protein	6.41172	-1.70692	8.44236e-05	0.000742928
CWC46_RS21420	gene	4690484	4694017	+	nifJ	pyruvate:ferredoxin (flavodoxin) oxidoreductase	7.80708	-1.41518	8.43381e-05	0.000742928
CWC46_RS12435	gene	2752802	2754346	+		peptidase	6.34377	-1.8325	8.49365e-05	0.000746547
CWC46_RS02650	gene	572729	575050	+		MMPL domain protein	7.50072	-1.48396	8.68893e-05	0.000762798
CWC46_RS10860	gene	2366480	2367514	-		ABC transporter permease	5.80399	-2.62422	8.69974e-05	0.000762836
CWC46_RS17315	gene	3789173	3790129	+		cysteine synthase family protein	10.0935	-1.23163	8.79158e-05	0.000769971
Intergenic_nt685118	intergenic_region	685118	685567	.			8.80041	-1.2267	8.81212e-05	0.000770851
CWC46_RS15360	gene	3360811	3361581	-		trans-aconitate 2-methyltransferase	5.58926	-2.90941	8.8468e-05	0.000772964
Intergenic_nt2118498	intergenic_region	2118498	2118568	.			6.24108	-2.15586	8.91533e-05	0.000777103
Intergenic_nt1067126	intergenic_region	1067126	1067857	.			8.11073	-1.49118	8.91454e-05	0.000777103
CWC46_RS18170	gene	3995886	3997952	+	kdpB	K(+)-transporting ATPase subunit B	6.55151	-1.9238	9.01075e-05	0.00078449
CWC46_RS21465	pseudogene	4703912	4704055	-		hypothetical protein	6.34474	-2.18343	9.03916e-05	0.000785185
CWC46_RS06435	gene	1402891	1404111	+		polysaccharide biosynthesis protein	8.69674	-1.64502	9.0401e-05	0.000785185
CWC46_RS01960	gene	421625	422389	+		uridine phosphorylase	5.29155	-3.6054	9.09979e-05	0.000789437
CWC46_RS05105	gene	1091015	1093153	-		anaerobic ribonucleoside-triphosphate reductase	7.05379	-1.78867	9.11596e-05	0.000789906
CWC46_RS08920	gene	1912384	1914570	-		type I secretion system permease/ATPase	5.56272	-3.06097	9.17409e-05	0.000793449
CWC46_RS21275	gene	4659757	4661661	-	iolC	5-dehydro-2-deoxygluconokinase	6.61894	-1.76662	9.17844e-05	0.000793449
Intergenic_nt2464420	intergenic_region	2464420	2465030	.			8.05038	-1.4228	9.19087e-05	0.00079359
Intergenic_nt3107086	intergenic_region	3107086	3107157	.			5.29586	3.0963	9.27671e-05	0.000800062
CWC46_RS15655	gene	3423278	3424645	-		hypothetical protein	7.57534	-1.35157	9.38523e-05	0.000808472
CWC46_RS14270	gene	3162006	3162449	+		hypothetical protein	8.51109	-1.31431	9.44222e-05	0.000812429
CWC46_RS13570	gene	3015714	3016541	+		mannosyl-3-phosphoglycerate phosphatase	5.79142	-2.33698	9.52592e-05	0.000818672
Intergenic_nt4458732	intergenic_region	4458732	4458974	.			6.33675	-1.84326	9.59406e-05	0.000823274
CWC46_RS10140	gene	2180607	2180990	+		hypothetical protein	7.56519	-1.44432	9.60187e-05	0.000823274
Intergenic_nt1112801	intergenic_region	1112801	1113192	.			7.09921	-1.63683	9.69238e-05	0.000830065
CWC46_RS05695	gene	1223113	1224000	-		SMP-30/gluconolactonase/LRE family protein	6.19182	-2.31081	9.75822e-05	0.000834731
Intergenic_nt1175692	intergenic_region	1175692	1176070	.			9.10024	-1.2538	9.82015e-05	0.000839052
CWC46_RS07620	gene	1663640	1666087	-	fadE	acyl-CoA dehydrogenase	7.21251	-1.42695	9.95218e-05	0.000849345
CWC46_RS06395	gene	1391933	1393900	+		YjhG/YagF family D-xylonate dehydratase	7.80848	-1.34527	0.000100403	0.000855873
CWC46_RS16875	gene	3686678	3687856	+		secretion protein HlyD	6.61878	-1.70877	0.000101856	0.00086725
CWC46_RS14495	gene	3192977	3194368	+	pabB	aminodeoxychorismate synthase component 1	6.25406	-2.15389	0.00010241	0.000870956
CWC46_RS06775	gene	1473849	1475405	+		alkyl hydroperoxide reductase subunit F	6.29966	-1.84776	0.000102663	0.000871098
CWC46_RS11875	gene	2604641	2607004	+		glycoside hydrolase family 31 protein	7.51671	-1.33367	0.00010264	0.000871098
CWC46_RS00255	gene	60203	61294	+		PTS fructose subfamily, IIC subunit	7.9374	-1.23176	0.000103295	0.000875447
CWC46_RS22090	gene	4837156	4838079	+		hypothetical protein	6.55551	-1.60818	0.000103441	0.000875671
CWC46_RS21930	gene	4805781	4807376	-		autoinducer-2 kinase	6.60741	-1.76009	0.00010372	0.000877021
CWC46_RS15630	gene	3418380	3419909	-	citF	citrate lyase subunit alpha	6.40871	-1.83376	0.000104727	0.000884521
CWC46_RS04275	gene	927345	927953	-		lysine exporter protein LysE/YggA	9.40247	-1.39602	0.000105689	0.000891623
CWC46_RS04405	gene	960057	960509	-		hypothetical protein	6.69247	-1.51695	0.000106247	0.000895305
CWC46_RS21295	gene	4665517	4666455	-		sugar ABC transporter substrate-binding protein	5.85969	-2.36226	0.000107331	0.00090265
CWC46_RS15670	gene	3427517	3428170	-		hypothetical protein	9.20122	-1.3193	0.000107365	0.00090265
Intergenic_nt2484726	intergenic_region	2484726	2485295	.			8.61325	-1.27797	0.000107528	0.000902987
CWC46_RS05365	gene	1151129	1151953	+	nifU	Fe-S cluster assembly protein NifU	5.8096	-3.39363	0.000108362	0.000907914
CWC46_RS00015	gene	1963	3264	+		anaerobic C4-dicarboxylate transporter	7.48372	-1.65682	0.000108253	0.000907914
CWC46_RS21945	gene	4808878	4810443	+		autoinducer 2 ABC transporter ATP-binding protein LsrA	6.91322	-1.48042	0.00010943	0.000915818
CWC46_RS03250	gene	706402	708708	-		zinc/cadmium/mercury/lead-transporting ATPase	7.30809	-1.50739	0.000109992	0.000919474
Intergenic_nt4792257	intergenic_region	4792257	4792413	.			4.02729	-8.39177	0.000110173	0.000919942
CWC46_RS18480	gene	4055203	4056522	+		citrate/H+ symporter, CitMHS family	7.65628	-1.58768	0.00011048	0.000921462
CWC46_RS04245	gene	921304	922623	-		serine dehydratase subunit alpha family protein	8.95269	-1.22055	0.000111912	0.00093235
CWC46_RS03430	gene	744930	745796	+		ABC-type transporter, periplasmic subunit family 3	8.51289	-1.39349	0.000112361	0.000935025
CWC46_RS11100	gene	2433638	2435329	+		cyclohexanecarboxylate-CoA ligase	6.53441	-2.3319	0.000113717	0.00094311
CWC46_RS06445	gene	1405157	1406284	+		glycosyl transferase group 1	8.85582	-1.52907	0.000113538	0.00094311
CWC46_RS05445	gene	1168445	1169971	+		p-aminobenzoyl-glutamate transporter	8.02022	-1.34495	0.000113666	0.00094311
CWC46_RS10120	gene	2177006	2178283	+		aminotransferase class V-fold PLP-dependent enzyme	7.41532	-1.41465	0.000114964	0.000952374
CWC46_RS02460	gene	535434	536321	-		ribose ABC transporter substrate-binding protein RbsB	5.61029	-3.26955	0.000115161	0.000952928
CWC46_RS11955	gene	2625731	2627182	+		YdiU family protein	6.61468	-1.68016	0.000115765	0.000956855
CWC46_RS11270	gene	2471447	2472367	-		LysR family transcriptional regulator	6.45189	-1.70154	0.000116132	0.000957727
Intergenic_nt2418053	intergenic_region	2418053	2418703	.			8.0146	-1.3024	0.00011607	0.000957727
Intergenic_nt3678905	intergenic_region	3678905	3679115	.			6.79879	-1.61417	0.000116306	0.000958094
CWC46_RS00010	gene	1651	1845	-		hypothetical protein	4.39882	-5.72616	0.000116523	0.000958799
Intergenic_nt860005	intergenic_region	860005	860015	.			8.02141	-1.32687	0.000117871	0.000968811
Intergenic_nt1730036	intergenic_region	1730036	1730628	.			9.21557	-1.14822	0.000118152	0.000970031
Intergenic_nt358550	intergenic_region	358550	358779	.			6.00198	-2.31739	0.000118576	0.000970507
CWC46_RS11890	gene	2609631	2611136	-		cyclic diguanylate phosphodiesterase	9.46277	-1.2927	0.000118606	0.000970507
Intergenic_nt3292784	intergenic_region	3292784	3293147	.			9.1888	-1.1305	0.000118357	0.000970507
CWC46_RS05985	gene	1293181	1295547	-		DNA polymerase II	7.77373	-1.30724	0.000119385	0.000975799
CWC46_RS21300	gene	4666509	4667495	-	iolG	inositol 2-dehydrogenase	5.8753	-2.34913	0.000120623	0.000983729
Intergenic_nt3007035	intergenic_region	3007035	3007474	.			8.82092	-1.24971	0.000120543	0.000983729
Intergenic_nt3792954	intergenic_region	3792954	3793203	.			6.67762	-1.59049	0.000121047	0.000986094
Intergenic_nt3865190	intergenic_region	3865190	3866212	.			9.39991	-1.38525	0.000121739	0.000990629
CWC46_RS21340	gene	4676730	4677650	-		EamA/RhaT family transporter	9.82358	-1.29917	0.000122151	0.000992881
CWC46_RS03425	gene	743949	744446	+		hypothetical protein	4.75702	-3.5617	0.000122681	0.000996087
CWC46_RS21125	gene	4633934	4634767	-		hypothetical protein	8.57976	-1.18314	0.000124072	0.00100627
Intergenic_nt3715170	intergenic_region	3715170	3716511	.			9.04818	-1.36806	0.000124404	0.00100785
CWC46_RS17800	gene	3912071	3915217	-		multidrug efflux RND transporter permease subunit	7.61893	-1.3883	0.000124563	0.00100803
CWC46_RS14140	gene	3141613	3142503	-		hypothetical protein	7.53157	-1.38388	0.000125627	0.00101552
CWC46_RS19840	gene	4363326	4363946	+		LysE family translocator	6.21037	-1.99209	0.000125798	0.00101579
CWC46_RS16090	gene	3524579	3526333	-		methoxymalonyl-ACP biosynthesis protein FkbH	10.2576	-1.22341	0.000126221	0.00101808
CWC46_RS15645	gene	3421209	3422255	-	citC	[citrate (pro-3S)-lyase] ligase	6.32386	-2.73956	0.000126852	0.00102205
CWC46_RS20425	gene	4467487	4469418	-		monooxygenase FAD-binding protein	6.74592	-1.90442	0.000127261	0.0010231
CWC46_RS12945	gene	2876906	2877139	+		hypothetical protein	8.70313	-1.25267	0.000127154	0.0010231
CWC46_RS12020	gene	2645210	2647327	+		bifunctional 23S rRNA (guanine(2069)-N(7))-methyltransferase RlmK/23S rRNA (guanine(2445)-N(2))-methyltransferase RlmL	6.32211	-1.88095	0.000127509	0.00102397
CWC46_RS07980	gene	1720550	1721503	-		RNA-directed DNA polymerase	9.33855	-1.48235	0.000128541	0.00103113
CWC46_RS11945	gene	2623432	2624448	+	lplA	lipoate-protein ligase A	7.30309	-1.93606	0.000131802	0.00105554
CWC46_RS18975	gene	4173141	4174607	+		muropeptide transporter AmpG	7.92808	-1.26635	0.000131871	0.00105554
CWC46_RS04575	gene	989955	991760	+		glutathione-regulated potassium-efflux system protein KefB	6.75501	-1.52076	0.000132059	0.00105558
CWC46_RS14615	gene	3218046	3219011	+		alpha/beta hydrolase	7.53299	-1.43136	0.000132163	0.00105558
Intergenic_nt2176742	intergenic_region	2176742	2177005	.			6.78684	-1.76943	0.000132316	0.00105566
Intergenic_nt4925144	intergenic_region	4925144	4925739	.			8.91229	-1.29113	0.00013339	0.00106307
Intergenic_nt2001354	intergenic_region	2001354	2001568	.			7.26962	-1.6738	0.0001337	0.00106439
Intergenic_nt3639515	intergenic_region	3639515	3639694	.			4.92206	-4.13325	0.000134477	0.00106826
CWC46_RS02770	gene	602729	603238	-		Lrp/AsnC family transcriptional regulator	7.97869	-1.56632	0.000134338	0.00106826
CWC46_RS11240	gene	2465031	2466329	-		adenosylmethionine-8-amino-7-oxononanoate transaminase	7.53357	-1.47024	0.000134795	0.00106963
CWC46_RS05225	gene	1116721	1116909	-		hypothetical protein	7.93231	-1.29945	0.000135197	0.00107165
Intergenic_nt2787055	intergenic_region	2787055	2787663	.			8.3477	-1.48499	0.000135351	0.00107172
CWC46_RS22590	gene	4938811	4940052	+		multifunctional transcriptional regulator/nicotinamide-nucleotide adenylyltransferase/ribosylnicotinamide kinase NadR	6.36098	-1.88644	0.000135752	0.00107268
CWC46_RS16450	gene	3598457	3599395	-		alpha/beta hydrolase	6.58858	-1.54498	0.000135764	0.00107268
CWC46_RS03130	gene	677247	677459	-		hypothetical protein	7.81878	-1.25889	0.000136047	0.00107376
Intergenic_nt4704477	intergenic_region	4704477	4704998	.			8.73237	-1.27392	0.000138406	0.00109121
CWC46_RS02880	gene	625441	626478	+		permease	6.48147	-1.82849	0.000139992	0.00110253
CWC46_RS20525	gene	4488778	4490073	-	lamB	maltoporin	6.30793	-1.7918	0.000140442	0.00110489
Intergenic_nt3308299	intergenic_region	3308299	3308674	.			8.63655	-1.20369	0.000141371	0.00111101
CWC46_RS20180	gene	4427362	4429086	-		chromosome partitioning protein ParB	6.70896	-1.53569	0.00014172	0.00111256
Intergenic_nt2151001	intergenic_region	2151001	2151629	.			8.25783	-1.22653	0.000142302	0.00111594
CWC46_RS17860	gene	3929497	3930504	-		NAD-dependent epimerase	6.74765	1.49918	0.000143804	0.00112651
CWC46_RS20685	gene	4531857	4534457	-		hypothetical protein	7.05585	-1.61343	0.000145432	0.00113805
CWC46_RS21480	gene	4706161	4708119	+	acs	acetate-CoA ligase	6.7284	-1.58353	0.000146775	0.00114735
CWC46_RS06430	gene	1402026	1402904	+		glycosyl transferase family 2	10.198	-1.37976	0.000147492	0.0011505
CWC46_RS14605	gene	3215475	3216764	+		carbohydrate ABC transporter substrate-binding protein	9.59989	-1.15625	0.000147435	0.0011505
CWC46_RS08650	gene	1855831	1858275	+		ATP-dependent helicase HrpB	6.88584	-1.63949	0.000147705	0.00115094
CWC46_RS19845	gene	4364058	4367681	-		hypothetical protein	7.3295	-1.38483	0.00014838	0.00115498
CWC46_RS06375	gene	1387473	1388357	+		sugar ABC transporter permease	6.95156	-1.43399	0.000148697	0.00115622
Intergenic_nt4367682	intergenic_region	4367682	4368024	.			5.83193	-2.55798	0.000149279	0.00115952
CRISPR_id104	CRISPR	4375924	4376650	+			5.98987	-2.74212	0.000149846	0.00116269
CWC46_RS19290	gene	4239741	4240493	-		Protein of unknown function DUF2257	8.82454	-1.2724	0.00015094	0.00116994
CWC46_RS20845	gene	4573774	4574538	+		hypothetical protein	6.45107	-1.86881	0.000153673	0.00118637
CWC46_RS11285	gene	2474986	2475849	+		FAA hydrolase family protein	7.99573	-1.55032	0.000153498	0.00118637
CWC46_RS10010	gene	2155118	2155753	-		hypothetical protein	7.4009	-1.47423	0.000153705	0.00118637
Intergenic_nt2560952	intergenic_region	2560952	2561660	.			8.635	-1.28183	0.000153657	0.00118637
Intergenic_nt2717489	intergenic_region	2717489	2717832	.			7.10514	-1.41798	0.000154028	0.00118762
CWC46_RS14690	gene	3231883	3233049	-		oligogalacturonide lyase	6.93699	-1.56771	0.000154692	0.00119148
CWC46_RS18600	gene	4080059	4081069	+		galactose/methyl galactoside ABC transporter permease MglC	8.5276	-1.50189	0.000155136	0.00119365
CWC46_RS03855	gene	840332	841084	+		lipopolysaccharide N-acetylmannosaminouronosyltransferase	5.58505	-2.46109	0.000156703	0.00120445
Intergenic_nt2823803	intergenic_region	2823803	2824646	.			9.10549	-1.2168	0.000157093	0.00120619
CWC46_RS16745	gene	3664056	3664334	-		hypothetical protein	7.09975	-1.43142	0.000157566	0.00120856
CWC46_RS21570	gene	4724476	4729101	+		glycosyl transferase group 1	9.19704	-1.19464	0.000157893	0.0012098
Intergenic_nt4174608	intergenic_region	4174608	4175027	.			7.99687	-1.41453	0.000159376	0.00121862
CWC46_RS10555	gene	2270465	2273212	+		pentapeptide repeat-containing protein	8.58648	-1.23141	0.000159322	0.00121862
CWC46_RS21835	gene	4788055	4789473	-		gamma-aminobutyraldehyde dehydrogenase	6.40665	-2.33783	0.000160691	0.0012274
Intergenic_nt3711244	intergenic_region	3711244	3711599	.			3.86777	-8.20005	0.000161042	0.001228
CWC46_RS06580	gene	1430845	1434129	-	cas3f	type I-F CRISPR-associated helicase Cas3	7.51182	-1.32338	0.000161104	0.001228
Intergenic_nt3320553	intergenic_region	3320553	3320608	.			5.95948	-2.42897	0.000161399	0.00122898
CWC46_RS18700	gene	4106361	4107008	+		transcriptional regulator RcsB	6.27253	-2.084	0.000162392	0.00123398
CWC46_RS03230	gene	703221	704441	+		MFS transporter	6.56198	-1.60835	0.000162344	0.00123398
CWC46_RS03445	gene	747311	748036	+		amino acid ABC transporter ATP-binding protein	8.14451	-1.21334	0.000163599	0.00124186
CWC46_RS20250	gene	4438868	4440031	-		NADH-dependent alcohol dehydrogenase	6.5237	-1.96772	0.000164082	0.00124424
CWC46_RS01610	gene	349667	350431	+		KR domain-containing protein	6.23866	-2.36778	0.000164609	0.00124695
CWC46_RS16915	gene	3697503	3699017	-		ABC transporter substrate-binding protein	6.8945	-1.57235	0.000164793	0.00124707
CWC46_RS14765	gene	3251567	3253891	-		Fe(2+) transporter permease subunit FeoB	6.39668	-1.791	0.000167507	0.00126629
CWC46_RS08250	gene	1778478	1779299	-		Tail Collar domain protein	6.98439	-1.51128	0.000167982	0.00126859
CWC46_RS02635	gene	570012	571721	+		glycosyltransferase family 2 protein	7.15556	-1.6168	0.000170279	0.00128461
CWC46_RS17815	gene	3916774	3919839	-		AcrB/AcrD/AcrF family protein	7.07432	-1.42703	0.000171986	0.00129616
CWC46_RS18680	gene	4098182	4099858	-		2-succinyl-5-enolpyruvyl-6-hydroxy-3-cyclohexene-1-carboxylic-acid synthase	6.31182	-1.95778	0.000172923	0.00130188
CWC46_RS08840	gene	1895828	1897429	-		L-aspartate oxidase	6.39335	-1.81254	0.000173743	0.00130671
CWC46_RS15150	gene	3317462	3318538	-		hypothetical protein	10.2656	-1.10065	0.000175122	0.00131575
CWC46_RS10115	gene	2175926	2176741	-		5'-nucleotidase, lipoprotein e(P4) family	6.61215	-1.64843	0.00017567	0.00131851
CWC46_RS10350	gene	2226925	2227641	+		histidine ABC transporter permease HisM	6.24741	-2.10109	0.000177145	0.00132687
Intergenic_nt3684042	intergenic_region	3684042	3684311	.			7.65948	-1.48862	0.000177005	0.00132687
CWC46_RS03585	gene	774943	776103	+		cystathionine gamma-synthase	6.30476	-1.72389	0.000178244	0.00133374
CWC46_RS02060	gene	444568	446592	-		DUF255 domain-containing protein	7.30758	-1.35653	0.000179988	0.00134542
CWC46_RS17710	gene	3893087	3894004	-		ABC transporter permease	6.06489	-2.04259	0.000180619	0.00134597
CWC46_RS03985	gene	862819	864243	-		alpha, alpha-trehalose-phosphate synthase	6.75963	-1.67983	0.000180341	0.00134597
CWC46_RS22690	gene	4959115	4959591	+		YhcH/YjgK/YiaL family protein	7.41864	-1.55408	0.000180693	0.00134597
Intergenic_nt279008	intergenic_region	279008	279434	.			8.07951	-1.48945	0.000180794	0.00134597
CWC46_RS07165	gene	1556461	1557081	-		TIGR04211 family SH3 domain-containing protein	4.52664	-4.28564	0.000182198	0.00135368
CWC46_RS16440	gene	3597275	3597814	+		DUF2058 domain-containing protein	7.7657	-1.36693	0.000182113	0.00135368
Intergenic_nt3723844	intergenic_region	3723844	3724469	.			8.55639	-1.47621	0.000183236	0.00135864
Intergenic_nt2302788	intergenic_region	2302788	2303411	.			8.28695	-1.31911	0.000183223	0.00135864
CWC46_RS12660	gene	2809417	2810352	+	mdcH	malonate decarboxylase subunit epsilon	5.2203	-3.40399	0.0001838	0.00136146
CWC46_RS12640	gene	2806015	2806851	+		biotin-independent malonate decarboxylase subunit beta	5.22739	-3.38466	0.000184445	0.00136485
Intergenic_nt4550211	intergenic_region	4550211	4550509	.			6.84952	-1.9011	0.000185381	0.0013704
CWC46_RS16585	gene	3626499	3628619	-		ATP-dependent DNA helicase DinG	6.55952	-1.66817	0.000185917	0.00137298
Intergenic_nt4554362	intergenic_region	4554362	4554875	.			8.20973	-1.44723	0.000186741	0.00137768
CWC46_RS07075	gene	1536762	1537808	-		ABC transporter permease	6.068	-1.97871	0.000188652	0.00139039
Intergenic_nt2890788	intergenic_region	2890788	2891282	.			8.03516	-1.40168	0.000189853	0.00139643
CWC46_RS16620	gene	3637346	3637885	-	cyaB	class IV adenylate cyclase	8.93722	-1.30829	0.000189776	0.00139643
CWC46_RS16905	gene	3696197	3696454	-		hypothetical protein	7.70959	-1.5475	0.00019121	0.00140501
CWC46_RS09185	gene	1988328	1989092	+		3-oxoacyl-ACP reductase	6.31923	-1.83168	0.000191641	0.00140677
Intergenic_nt925567	intergenic_region	925567	926367	.			7.0028	-1.40088	0.00019238	0.00141079
CWC46_RS01915	gene	412556	413968	+		amidase	6.74664	-1.57727	0.000193307	0.00141476
CWC46_RS20095	gene	4411561	4413129	-		type II secretion system protein E	6.9572	-1.42385	0.00019326	0.00141476
CWC46_RS14115	gene	3136409	3138484	-		Tail Collar domain protein	7.31792	-1.28708	0.000196036	0.0014333
CWC46_RS17840	gene	3924045	3924806	+		CDP-diacylglycerol diphosphatase	8.25963	-1.17227	0.000198261	0.00144813
Intergenic_nt2381909	intergenic_region	2381909	2382075	.			7.23999	-1.53403	0.000202084	0.00147459
CWC46_RS20750	gene	4549284	4550210	-		cation transporter	7.64293	-1.28176	0.000202374	0.00147524
CWC46_RS03015	gene	653073	654680	+		carbohydrate kinase	6.56209	-1.62132	0.000203336	0.00148078
CWC46_RS02725	gene	591481	592905	+		RND efflux system, outer membrane lipoprotein, NodT family	8.52376	-1.36369	0.000203901	0.00148343
CWC46_RS03165	gene	685568	686143	+		cellulose biosynthesis protein BcsO	8.94917	-1.37011	0.000206025	0.0014974
CWC46_RS19155	gene	4212256	4215939	+		exonuclease subunit SbcC	7.8244	-1.55341	0.000206486	0.00149927
CWC46_RS03345	gene	727199	727840	-		aldolase	6.40133	-1.99785	0.000208374	0.00151148
CWC46_RS07220	gene	1572623	1573963	+	gudD	glucarate dehydratase	6.36554	-1.97466	0.000210691	0.00152678
CWC46_RS16785	gene	3667855	3669687	-	uvrC	excinuclease ABC subunit UvrC	7.52665	-1.29042	0.000214757	0.00155471
CWC46_RS13495	gene	2990050	2991327	-		pectate lyase	10.2175	-1.29986	0.000221167	0.00159797
Intergenic_nt3522339	intergenic_region	3522339	3522548	.			7.66527	-1.25896	0.00022099	0.00159797
Intergenic_nt2372647	intergenic_region	2372647	2373248	.			7.49162	-1.70458	0.000221549	0.00159916
Intergenic_nt1720382	intergenic_region	1720382	1720549	.			8.52073	-1.17462	0.00022277	0.0016064
CWC46_RS01135	gene	246428	247546	-		hypothetical protein	6.47942	-1.83225	0.000224338	0.00161611
CWC46_RS15160	gene	3319902	3320552	-		iron-containing redox enzyme family protein	9.56186	-1.19757	0.000225679	0.00162418
Intergenic_nt4149782	intergenic_region	4149782	4150251	.			6.48167	-1.7105	0.000228895	0.00164572
Intergenic_nt298403	intergenic_region	298403	298488	.			6.17911	-1.90946	0.000231654	0.00166392
CWC46_RS21460	gene	4702620	4703630	-		AI-2E family transporter	7.79721	-1.48599	0.000232562	0.00166881
Intergenic_nt2079965	intergenic_region	2079965	2080241	.			6.67298	-1.52331	0.000233633	0.00167486
CWC46_RS05310	gene	1136242	1137033	-		ABC transporter substrate-binding protein	5.33508	-3.21994	0.000233896	0.00167512
CWC46_RS05135	gene	1099541	1100278	-		20S proteasome A and B subunit	4.91078	-3.55872	0.000235577	0.00168073
CWC46_RS03140	gene	679988	681007	+		ABC transporter permease	6.69651	-1.88455	0.000235156	0.00168073
CWC46_RS19900	gene	4376784	4379234	+	cas10	type III-A CRISPR-associated protein Cas10/Csm1	6.84289	-1.51236	0.000235594	0.00168073
CWC46_RS17520	gene	3837395	3840484	-		AcrB/AcrD/AcrF family protein	7.6036	-1.39341	0.000234939	0.00168073
CWC46_RS19755	gene	4346480	4348633	-		ornithine decarboxylase	6.37513	-1.68427	0.0002372	0.00169054
CWC46_RS06410	gene	1396675	1397241	-		TIGR00730 family Rossman fold protein	8.25043	-1.2537	0.000240015	0.00170894
Intergenic_nt2264354	intergenic_region	2264354	2264705	.			6.19397	-1.94908	0.000240917	0.00171371
CWC46_RS13785	gene	3063533	3065050	+		dipeptide/tripeptide permease DtpA	7.16104	-1.61689	0.000241597	0.00171688
CWC46_RS07070	gene	1536043	1536765	-		ABC transporter ATP-binding protein	5.39263	-2.79878	0.000242511	0.00172171
CWC46_RS10610	gene	2301195	2302787	+		ABC-F family ATPase	7.31015	-1.3077	0.000247038	0.00175216
Intergenic_nt2377639	intergenic_region	2377639	2377795	.			7.40216	-1.50846	0.000250315	0.00177369
CWC46_RS11205	gene	2456511	2457746	-		molybdopterin molybdotransferase	6.09242	-2.16517	0.000253485	0.00179295
CWC46_RS06370	gene	1386122	1387408	+		sugar ABC transporter substrate-binding protein	6.4374	-1.64212	0.000253522	0.00179295
CWC46_RS20705	gene	4541381	4543045	-		CoA-disulfide reductase	8.85787	-1.4156	0.000255169	0.00180024
CWC46_RS10770	gene	2335459	2338599	+		multidrug efflux RND transporter permease subunit	7.02698	-1.38721	0.000255288	0.00180024
CWC46_RS02795	gene	606998	609022	-		oxidoreductase FeS-binding subunit	7.73548	-1.25102	0.000255185	0.00180024
CWC46_RS00765	gene	166596	167633	-		p-hydroxybenzoic acid efflux pump subunit AaeA	6.2364	-1.84689	0.000257444	0.00181371
Intergenic_nt2023615	intergenic_region	2023615	2023703	.			4.24146	-4.55886	0.000262593	0.00184821
CWC46_RS06555	gene	1424989	1426686	+		HAMP domain-containing protein	8.71832	-1.24181	0.000264276	0.00185828
CWC46_RS01105	gene	240323	241426	+		Fic family protein	7.77959	-1.29198	0.000264832	0.0018604
CWC46_RS17120	gene	3747929	3748129	+		hypothetical protein	7.77421	-1.42043	0.000265353	0.00186229
Intergenic_nt4733725	intergenic_region	4733725	4734269	.			7.28303	-1.42684	0.000266037	0.0018653
CWC46_RS21695	gene	4756135	4756347	+		RNA chaperone/antiterminator CspA	8.26982	-1.48241	0.00026633	0.00186558
CWC46_RS05430	gene	1163903	1164799	-		LysR family transcriptional regulator	6.2393	-1.80117	0.00026664	0.00186597
CWC46_RS02055	gene	443846	444568	-		hypothetical protein	6.59607	-1.89957	0.000267182	0.00186799
CWC46_RS17755	gene	3902852	3903514	+		hypothetical protein	6.14082	-1.90317	0.000268985	0.00187524
CWC46_RS02720	gene	588351	591488	+		multidrug efflux RND transporter permease subunit	7.71327	-1.33382	0.000268556	0.00187524
CWC46_RS05440	gene	1166589	1168040	+		amidohydrolase	7.86286	-1.31065	0.000268778	0.00187524
CWC46_RS10595	gene	2298166	2299014	-		3-hydroxybutyryl-CoA dehydrogenase	8.64414	-1.32524	0.000269492	0.00187699
CWC46_RS08980	gene	1944867	1946204	+		two-component system response regulator GlrR	6.73707	-1.42407	0.000270915	0.00188512
CWC46_RS06025	gene	1301897	1303561	-	ilvB	acetolactate synthase, large subunit, biosynthetic type	6.6691	-1.5909	0.000273824	0.00190355
CWC46_RS19255	gene	4233518	4234408	+		LysR family transcriptional regulator	6.19389	-2.0184	0.000274961	0.00190931
CWC46_RS16590	gene	3629093	3631402	-		beta-glucosidase BglX	6.92632	-1.56507	0.000275172	0.00190931
Intergenic_nt3637886	intergenic_region	3637886	3638578	.			8.55345	-1.49701	0.000280286	0.00194296
CWC46_RS21485	gene	4708220	4709866	-		Na+/H+ antiporter	6.65942	-1.56248	0.000282223	0.00195455
Intergenic_nt2723405	intergenic_region	2723405	2723881	.			6.21302	-2.25722	0.00028304	0.00195652
CWC46_RS02190	gene	476112	477485	-	hemN	oxygen-independent coproporphyrinogen III oxidase	7.85994	-1.4529	0.000283021	0.00195652
CWC46_RS22720	gene	4965170	4965871	-		phosphohydrolase	7.08751	-1.53926	0.000283816	0.00196003
CWC46_RS11865	gene	2601919	2602989	-		LacI family transcriptional regulator	5.84958	-2.17173	0.000284131	0.00196037
CWC46_RS07060	gene	1534232	1535227	-		acetamidase/formamidase	5.40326	-2.42618	0.000284728	0.00196265
Intergenic_nt1858276	intergenic_region	1858276	1858378	.			4.0375	-5.21407	0.00028546	0.00196585
CWC46_RS20850	gene	4574535	4575521	+		LacI family DNA-binding transcriptional regulator	6.20366	-1.95885	0.000288056	0.00198187
Intergenic_nt2550259	intergenic_region	2550259	2550783	.			6.7794	-1.57873	0.000290068	0.00199384
CWC46_RS08480	gene	1829649	1830671	-		IS21 family transposase	5.90726	-2.11874	0.000292723	0.00201021
CWC46_RS07795	gene	1693876	1694946	+		site-specific DNA-methyltransferase	6.01747	-2.40077	0.000294288	0.00201907
Intergenic_nt927208	intergenic_region	927208	927344	.			6.18515	-1.81242	0.00030101	0.00206327
CWC46_RS03725	gene	804202	805869	+		acetolactate synthase 2 catalytic subunit	7.0189	-1.47258	0.000303981	0.00208169
CWC46_RS17200	gene	3763674	3764528	-		phosphonate metabolism PhnJ	5.62149	-2.44749	0.00030502	0.00208686
CWC46_RS06335	gene	1376205	1377512	+		four-carbon acid sugar kinase family protein	6.10638	-2.32924	0.000306692	0.00209635
CWC46_RS19960	gene	4390571	4390975	-		TIGR03757 family integrating conjugative element protein	4.79031	-3.34983	0.00031167	0.00212839
CWC46_RS09365	gene	2015293	2016255	+		hypothetical protein	9.98782	-1.2528	0.00031294	0.00213508
CWC46_RS08510	gene	1835207	1835920	+		methyltransferase domain-containing protein	5.96336	-2.02553	0.000314486	0.00214165
CWC46_RS06095	gene	1318576	1320297	+		acetolactate synthase 3 large subunit	7.03972	-1.36534	0.000314396	0.00214165
CWC46_RS13555	gene	3012884	3014149	-		glycine hydroxymethyltransferase	8.35513	-1.28262	0.000317487	0.00216008
CWC46_RS04970	gene	1057880	1059511	+		Na/Pi cotransporter family protein	7.01727	-1.33322	0.000321656	0.00218643
CWC46_RS04865	gene	1031190	1032479	-		16S rRNA (cytosine(967)-C(5))-methyltransferase	6.25336	-2.69697	0.000323774	0.00219812
CWC46_RS18485	gene	4056572	4057912	+		DUF1446 domain-containing protein	8.03975	-1.29728	0.000323975	0.00219812
CWC46_RS16630	gene	3639695	3640180	+		DUF2127 domain-containing protein	7.48402	-1.36025	0.000330298	0.00223896
CWC46_RS20265	gene	4441759	4442955	-		MFS transporter	6.88844	-1.41592	0.000332194	0.00224973
CWC46_RS18540	gene	4067938	4068507	+		glycine cleavage system transcriptional repressor	5.75941	-2.21633	0.000333719	0.00225798
CWC46_RS13550	gene	3010525	3012915	-		ATP-grasp domain-containing protein	8.35153	-1.30393	0.000334896	0.00226386
CWC46_RS17110	gene	3745495	3746163	-		haloacid dehalogenase type II	4.97579	-3.94307	0.000336929	0.00227551
CWC46_RS11305	gene	2478082	2479605	+	citF	citrate lyase subunit alpha	6.18664	-1.87977	0.000337974	0.00228047
Intergenic_nt4675885	intergenic_region	4675885	4676729	.			6.28173	-1.83611	0.000338789	0.00228388
CWC46_RS06040	gene	1304576	1306186	-	thiP	thiamine/thiamine pyrophosphate ABC transporter permease ThiP	6.02499	-2.26683	0.000340832	0.00229554
CWC46_RS10980	gene	2398538	2399788	-		maltoporin	8.27919	-1.37633	0.000344782	0.00232001
Intergenic_nt1993452	intergenic_region	1993452	1994343	.			6.88495	-1.5338	0.000345876	0.0023235
CWC46_RS16710	pseudogene	3656988	3658112	+		IS3 family transposase	8.02988	-1.18391	0.000345932	0.0023235
CWC46_RS01465	gene	317631	318068	+		tripartite tricarboxylate transporter TctB family protein	8.90658	-1.23328	0.000348696	0.00233779
CWC46_RS11020	gene	2415703	2416512	+		AraC family transcriptional regulator	7.69663	-1.21021	0.000348613	0.00233779
CWC46_RS03070	gene	664720	666378	+		putative transporter	8.58285	-1.19022	0.000351452	0.00235412
CWC46_RS11030	gene	2417474	2418052	+		shikimate kinase AroL	8.91571	-1.40488	0.00035408	0.00236956
CWC46_RS06245	gene	1351191	1351637	-		prepilin peptidase-dependent pilin	5.06748	-3.52285	0.000354543	0.0023697
Intergenic_nt3682068	intergenic_region	3682068	3682191	.			5.94145	-1.98004	0.000354745	0.0023697
CWC46_RS09615	gene	2074389	2075672	-		HAAAP family serine/threonine permease	9.43998	-1.22041	0.000355677	0.00237377
CWC46_RS00140	gene	32843	34102	-		DUF4102 domain-containing protein	6.4404	-2.24746	0.00035925	0.00239403
Intergenic_nt4839310	intergenic_region	4839310	4839545	.			6.61316	-1.59126	0.000359691	0.00239403
CWC46_RS04650	gene	1005195	1005863	-		two-component system response regulator BasR	7.91081	-1.43366	0.000359605	0.00239403
CWC46_RS17720	gene	3895221	3896828	-		ABC transporter substrate-binding protein	6.24307	-1.73909	0.000360325	0.00239608
CWC46_RS03195	gene	695895	696893	+		glycoside hydrolase family 8	5.90421	-2.09929	0.000361797	0.00239768
CWC46_RS10370	gene	2230171	2230797	-		thiol:disulfide oxidoreductase	6.09274	-1.96987	0.000360902	0.00239768
Intergenic_nt1950864	intergenic_region	1950864	1951737	.			6.9592	-1.47707	0.000361632	0.00239768
CWC46_RS08910	gene	1909467	1910984	+		sensor domain-containing diguanylate cyclase	8.56894	-1.30802	0.000361871	0.00239768
Intergenic_nt2509987	intergenic_region	2509987	2510007	.			3.97939	8.58929	0.000362531	0.00239989
CWC46_RS06105	gene	1320991	1321995	+		catabolite repressor/activator	6.39299	-1.81218	0.000365967	0.00241974
Intergenic_nt3313825	intergenic_region	3313825	3314347	.			6.29533	-1.6272	0.000366189	0.00241974
CWC46_RS16570	gene	3621781	3623649	-		peptidase M3	6.12442	-1.84971	0.000370851	0.00244835
CWC46_RS01265	gene	272486	273307	-		hypothetical protein	7.31712	-1.34957	0.000372848	0.00245932
CWC46_RS21455	gene	4701016	4702542	+		MFS transporter	7.47684	-1.29588	0.000373642	0.00246235
CWC46_RS19215	gene	4224837	4225364	-		GNAT family N-acetyltransferase	4.88254	-3.49273	0.000375596	0.00247301
CWC46_RS14525	gene	3201107	3201949	+		PTS mannose transporter subunit IID	5.67877	-2.5847	0.000376723	0.00247821
CWC46_RS03940	gene	855030	855434	-		MerR family DNA-binding transcriptional regulator	7.54644	-1.20387	0.000379291	0.00249287
Intergenic_nt1322570	intergenic_region	1322570	1323436	.			7.67002	-1.35034	0.000381122	0.00250267
Intergenic_nt2669712	intergenic_region	2669712	2670090	.			6.59621	-1.65435	0.000382063	0.00250661
CWC46_RS19730	gene	4340908	4341996	+		membrane-bound lytic murein transglycosylase MltC	5.69487	-3.06709	0.000383899	0.00251416
CWC46_RS17250	gene	3775431	3776417	+		EamA/RhaT family transporter	6.78747	-1.43872	0.000383711	0.00251416
CWC46_RS16910	gene	3696790	3697302	+		hypothetical protein	7.762	-1.52249	0.000384606	0.00251655
CWC46_RS21905	gene	4800439	4800882	+		ribosomal-protein-alanine N-acetyltransferase RimI	5.28102	-3.84412	0.000387538	0.00253348
CWC46_RS15380	gene	3363342	3364244	-		EamA/RhaT family transporter	9.5975	-1.12197	0.000390029	0.0025475
Intergenic_nt1768943	intergenic_region	1768943	1768999	.			6.65755	-1.72548	0.000391188	0.0025528
CWC46_RS12090	gene	2664425	2665939	+		Fe-S cluster assembly protein SufB	6.79048	-1.4551	0.000398244	0.00259654
CWC46_RS13540	gene	3008920	3009615	-		branched-chain amino acid ABC transporter permease	9.09195	-1.18864	0.000402728	0.00262345
CWC46_RS16800	gene	3672026	3673435	+		D-serine/D-alanine/glycine transporter	7.84813	-1.38207	0.000403967	0.00262686
Intergenic_nt3557966	intergenic_region	3557966	3558503	.			9.37301	-1.3586	0.000403721	0.00262686
Intergenic_nt2016256	intergenic_region	2016256	2016404	.			7.2159	-1.26738	0.000405697	0.00263578
Intergenic_nt4181959	intergenic_region	4181959	4182165	.			4.84223	-4.16168	0.00040949	0.00265807
Intergenic_nt3618065	intergenic_region	3618065	3618638	.			8.70623	-1.35062	0.000410941	0.00266513
CWC46_RS20090	gene	4410450	4411568	-		pilus assembly protein PilR	6.05396	-2.22606	0.000411608	0.0026671
CWC46_RS16790	gene	3669680	3670336	-		two-component system response regulator UvrY	8.82049	-1.40345	0.000412715	0.00267192
CWC46_RS09885	gene	2132138	2133670	+		MFS transporter	6.8397	-1.57757	0.000418747	0.00270858
CWC46_RS22500	gene	4917343	4918050	-		GntR family transcriptional regulator	9.69191	-1.12628	0.000422822	0.00273254
CWC46_RS06990	gene	1520933	1523398	+		ribonuclease R	6.61934	-1.55942	0.000423361	0.00273361
Intergenic_nt3598139	intergenic_region	3598139	3598456	.			6.68227	-1.81393	0.000425529	0.0027452
CWC46_RS12495	gene	2766141	2767037	+		LysR family transcriptional regulator	5.69507	-2.99065	0.000429432	0.00276795
CWC46_RS12100	gene	2666752	2668050	+		signal peptide peptidase SppA	6.42794	-1.74196	0.000430499	0.0027724
CWC46_RS17365	gene	3800056	3800925	+		2-hydroxy-6-oxononadienedioate/2-hydroxy-6-oxononatrienedioate hydrolase	5.26661	-2.82162	0.000432292	0.00278151
CWC46_RS06735	gene	1465529	1466410	-		creatininase	6.28192	-2.10366	0.000435497	0.00279873
CWC46_RS10950	gene	2391092	2392327	+		hypothetical protein	6.43301	-1.68963	0.000435731	0.00279873
CWC46_RS02335	gene	507233	507460	+		DUF1127 domain-containing protein	4.4004	-4.6777	0.000437591	0.00280822
Intergenic_nt3814621	intergenic_region	3814621	3814776	.			5.99332	-1.96161	0.000445259	0.00285494
CWC46_RS03815	gene	831223	832269	+		ECA polysaccharide chain length modulation protein	5.6579	-2.14524	0.000451193	0.00288363
Intergenic_nt1415630	intergenic_region	1415630	1415989	.			6.29136	-1.72139	0.000451302	0.00288363
CWC46_RS15060	gene	3305889	3306506	-		TetR/AcrR family transcriptional regulator	7.16908	-1.51789	0.000450139	0.00288363
CWC46_RS17550	gene	3846203	3846811	+		ATP-dependent Clp protease proteolytic subunit	8.4025	-1.29371	0.000451151	0.00288363
CWC46_RS01640	gene	356441	356887	+	cmtB	PTS IIA-like nitrogen-regulatory protein PtsN	7.7646	-1.16746	0.000451943	0.00288521
CWC46_RS17130	gene	3749218	3750498	-	lacY	MFS transporter	6.05742	-1.90945	0.000452823	0.00288832
CWC46_RS17665	gene	3884172	3885179	+		HlyD family secretion protein	5.89495	-2.0041	0.000453853	0.00289238
Intergenic_nt628719	intergenic_region	628719	629037	.			6.73069	-1.44622	0.000455665	0.00290141
CWC46_RS14465	gene	3186863	3188533	-		long-chain-fatty-acid-CoA ligase FadD	6.66746	-1.65298	0.000457605	0.00291124
Intergenic_nt4799946	intergenic_region	4799946	4800056	.			3.78435	-8.10692	0.000459218	0.00291897
CWC46_RS17490	gene	3830340	3833432	-		autotransporter domain-containing protein	7.91381	-1.32122	0.000464344	0.00294901
CWC46_RS02755	gene	598817	600247	+		M20 peptidase family dipeptidase	7.05379	-1.41253	0.000465027	0.00295079
CWC46_RS10970	gene	2395909	2397969	+		beta-galactosidase	8.61441	-1.21537	0.000466269	0.00295612
Intergenic_nt3788705	intergenic_region	3788705	3789172	.			7.51997	-1.24673	0.0004673	0.00296011
CWC46_RS06460	gene	1407806	1408636	-		ABC transporter substrate-binding protein	5.89795	-2.07962	0.000468611	0.00296585
Intergenic_nt3375071	intergenic_region	3375071	3375225	.			3.93293	-8.28793	0.000470202	0.00297336
Intergenic_nt2197718	intergenic_region	2197718	2198577	.			8.85971	-1.33569	0.000471063	0.00297624
CWC46_RS22095	gene	4838086	4839309	+		MFS transporter	7.86291	-1.26063	0.000473286	0.00298772
CWC46_RS00705	gene	153487	154311	-		rhomboid protease GlpG	6.17052	-1.76755	0.000476494	0.00300539
Intergenic_nt3424646	intergenic_region	3424646	3425075	.			7.40571	-1.32318	0.000481474	0.00303419
Intergenic_nt4630726	intergenic_region	4630726	4630841	.			7.71988	-1.22768	0.000482299	0.00303679
CWC46_RS09355	pseudogene	2013774	2013926	+		IS3 family transposase	7.29518	-1.37969	0.000483928	0.00304444
CWC46_RS06365	gene	1382767	1385898	+		alpha-mannosidase	7.86995	-1.42931	0.000486133	0.00305569
CWC46_RS21180	gene	4641861	4643468	-		methyl-accepting chemotaxis sensory transducer	6.91957	-1.59607	0.000487164	0.00305956
CWC46_RS16135	gene	3536843	3537976	-		bifunctional PTS fructose transporter subunit IIA/HPr protein	5.73246	-2.29362	0.000490706	0.00307917
CWC46_RS17750	gene	3901889	3902836	+		chlorinating enzyme	8.51177	-1.32028	0.000491726	0.00308031
CWC46_RS04960	gene	1052305	1055991	+		methionine synthase	7.58323	-1.29522	0.00049153	0.00308031
Intergenic_nt868773	intergenic_region	868773	868988	.			7.18807	-1.33045	0.000493522	0.00308893
CWC46_RS10060	gene	2165944	2167146	+	gspL	type II secretion system protein GspL	6.1022	-1.85401	0.000497464	0.00310917
CWC46_RS13490	gene	2988724	2989971	+		hypothetical protein	10.3086	-1.09768	0.000497603	0.00310917
CWC46_RS07600	gene	1659553	1660806	+		allantoate amidohydrolase	6.0216	-2.04863	0.000499138	0.00311611
CWC46_RS18690	gene	4102492	4103673	+		MFS transporter	6.60669	-1.44286	0.000499838	0.00311784
CWC46_RS11320	gene	2481003	2483600	+	acnB	bifunctional aconitate hydratase 2/2-methylisocitrate dehydratase	7.24162	-1.27943	0.000502623	0.00313255
CWC46_RS01320	gene	282386	282961	+		DJ-1 family protein	5.39278	-2.51709	0.000507963	0.00316315
CWC46_RS04195	gene	910054	911430	+		GntP family permease	6.10082	-1.84209	0.000508708	0.0031651
Intergenic_nt3748130	intergenic_region	3748130	3748331	.			6.99338	-1.60003	0.000514497	0.00319841
CWC46_RS01300	gene	278044	278751	-		ABC transporter ATP-binding protein	6.65087	-1.51281	0.000520231	0.00323132
Intergenic_nt2048915	intergenic_region	2048915	2049180	.			6.34147	-1.85336	0.000521041	0.00323362
CWC46_RS13230	gene	2931095	2932180	-		hypothetical protein	7.77751	-1.29591	0.000522259	0.00323745
CWC46_RS19675	gene	4329248	4329775	-	rppH	RNA pyrophosphohydrolase	5.51362	3.02552	0.000522538	0.00323745
CWC46_RS22665	gene	4953725	4955305	+		methyl-accepting chemotaxis sensory transducer	8.97305	-1.28613	0.000523612	0.00324136
Intergenic_nt4833925	intergenic_region	4833925	4834465	.			5.79655	-2.14242	0.000533809	0.00330171
CWC46_RS02825	gene	614180	616162	+		bifunctional UDP-4-amino-4-deoxy-L-arabinose formyltransferase/UDP-glucuronic acid oxidase ArnA	6.84286	-1.42303	0.000534635	0.00330404
CWC46_RS18620	gene	4084378	4086489	+		TonB-dependent siderophore receptor	6.66926	-1.4202	0.000541373	0.00334006
Intergenic_nt3364245	intergenic_region	3364245	3365146	.			9.03309	-1.07919	0.000541184	0.00334006
CWC46_RS12705	gene	2819252	2820523	+		ABC transporter permease	6.16218	-2.81655	0.000545288	0.00335857
Intergenic_nt2674586	intergenic_region	2674586	2674863	.			8.26603	-1.457	0.000544977	0.00335857
CWC46_RS12505	gene	2767566	2768558	-		2-hydroxyacid dehydrogenase	6.0951	-2.31132	0.000545901	0.00335953
Intergenic_nt4555809	intergenic_region	4555809	4555943	.			6.41892	-1.64516	0.000549279	0.00337467
CWC46_RS01315	gene	280470	281822	-		argininosuccinate synthase	7.41114	-1.21624	0.000549146	0.00337467
CWC46_RS17685	gene	3888907	3889209	-		hypothetical protein	4.33836	-4.13168	0.000553484	0.00338916
CWC46_RS21380	gene	4684443	4685207	-		IclR family transcriptional regulator	5.40458	-3.22763	0.000552945	0.00338916
CWC46_RS17870	gene	3932594	3934180	+		TerC family protein	6.964	-1.72328	0.000553042	0.00338916
CWC46_RS13940	gene	3096213	3097850	-		oligopeptide ABC transporter substrate-binding protein OppA	7.2236	-1.47912	0.00055261	0.00338916
CWC46_RS09180	gene	1986796	1987983	+		site-specific integrase	7.17355	-1.28415	0.000563195	0.00344576
CWC46_RS02330	gene	505661	507094	-		PLP-dependent aminotransferase family protein	6.76145	-1.46934	0.000567312	0.00346806
Intergenic_nt2573933	intergenic_region	2573933	2574291	.			8.07651	-1.37467	0.000572129	0.0034946
CWC46_RS22335	gene	4884121	4885017	-		LysR family transcriptional regulator	6.00707	-1.87543	0.00057312	0.00349484
CWC46_RS19670	gene	4326990	4329236	-		phosphoenolpyruvate-protein phosphotransferase PtsP	6.66785	-1.56787	0.000572758	0.00349484
CWC46_RS17545	gene	3844953	3845690	-		KR domain-containing protein	5.88663	-2.27798	0.000575624	0.0035072
CWC46_RS12685	gene	2813538	2815031	-		PLP-dependent aminotransferase family protein	6.3913	-1.93921	0.000576134	0.0035074
CWC46_RS12155	gene	2681410	2681607	+		hypothetical protein	6.77905	-1.46237	0.000578709	0.00352016
Intergenic_nt4708120	intergenic_region	4708120	4708219	.			3.62122	-7.90573	0.000579512	0.0035204
CWC46_RS04945	gene	1048153	1049463	+		isocitrate lyase	6.2589	-1.72838	0.000579706	0.0035204
CWC46_RS05280	gene	1130470	1131696	+		EfeM/EfeO family lipoprotein	6.59597	-1.51986	0.00058138	0.00352065
Intergenic_nt4400040	intergenic_region	4400040	4400680	.			6.93886	-1.45966	0.000581665	0.00352065
CWC46_RS01450	gene	311397	315023	+	uca	urea carboxylase	7.73049	-1.30468	0.00058099	0.00352065
CWC46_RS05200	gene	1112447	1112800	+		DUF486 domain-containing protein	8.60386	-1.1884	0.000580726	0.00352065
Intergenic_nt4589850	intergenic_region	4589850	4590414	.			6.62577	-1.36866	0.000582202	0.003521
Intergenic_nt2347699	intergenic_region	2347699	2348131	.			8.21025	-1.29775	0.000582995	0.0035229
CWC46_RS12690	gene	2815159	2816424	+		4-aminobutyrate-2-oxoglutarate transaminase	6.07121	-1.76915	0.000584056	0.00352641
CWC46_RS05260	gene	1124835	1126199	-		MFS transporter	8.76606	-1.19895	0.000586054	0.00353557
Intergenic_nt1792734	intergenic_region	1792734	1793238	.			8.78641	-1.33578	0.000586898	0.00353775
CWC46_RS18650	gene	4092136	4093329	-		competence/damage-inducible protein A	5.91057	-1.95013	0.000588555	0.00354399
CWC46_RS04250	gene	922673	922891	-		inner membrane transport YhaO domain protein	8.63181	-1.19832	0.000588897	0.00354399
CWC46_RS20565	gene	4500528	4503251	+		HTH-type transcriptional regulator MalT	6.93853	-1.45808	0.00059188	0.00355612
Intergenic_nt154312	intergenic_region	154312	154797	.			8.35056	-1.23549	0.000591575	0.00355612
CWC46_RS19745	gene	4344048	4344665	+		TetR/AcrR family transcriptional regulator	5.09602	-2.86505	0.00059557	0.00357537
Intergenic_nt1318267	intergenic_region	1318267	1318575	.			3.67628	-7.98206	0.000602431	0.0036136
CWC46_RS05935	gene	1279276	1281168	+		PhoX family phosphatase	5.92763	-2.16246	0.000608808	0.00364887
CWC46_RS12855	gene	2846670	2848742	+		EscC/YscC/HrcC family type III secretion system outer membrane ring protein	6.43649	-1.63844	0.000609582	0.00365054
CWC46_RS12875	gene	2850803	2852479	+		ShlB/FhaC/HecB family hemolysin secretion/activation protein	9.73221	-1.18208	0.000616934	0.00369156
CWC46_RS21550	gene	4722069	4723103	-	gmd	GDP-mannose 4,6-dehydratase	7.27696	-1.31178	0.000619926	0.00370644
CWC46_RS07175	gene	1558714	1561569	+		bifunctional [glutamate-ammonia ligase]-adenylyl-L-tyrosine phosphorylase/[glutamate-ammonia-ligase] adenylyltransferase	7.37784	-1.2803	0.000623914	0.00372725
CWC46_RS14435	gene	3182080	3182736	-		isomerase/hydrolase	6.63602	-1.50749	0.000625101	0.00373131
CWC46_RS04120	gene	894120	895028	-	rarD	EamA family transporter RarD	6.05427	-1.85936	0.000629748	0.003756
CWC46_RS16060	gene	3519880	3521001	+		S-(hydroxymethyl)glutathione dehydrogenase/class III alcohol dehydrogenase	5.99825	-2.03902	0.0006312	0.0037616
CWC46_RS18500	gene	4059029	4059691	+		CoA transferase subunit B	8.17769	-1.44503	0.000633526	0.0037724
Intergenic_nt2671383	intergenic_region	2671383	2671701	.			5.33823	-2.4055	0.000636809	0.00378582
CWC46_RS14575	gene	3208920	3209756	+		5-dehydro-4-deoxy-D-glucuronate isomerase	6.75139	-1.45448	0.000636735	0.00378582
Intergenic_nt855435	intergenic_region	855435	855696	.			8.10863	-1.31025	0.000640366	0.00380389
CWC46_RS18840	gene	4140109	4143459	-		mechanosensitive channel MscK	7.64271	-1.30336	0.000641546	0.00380782
Intergenic_nt3123422	intergenic_region	3123422	3123890	.			5.89788	-1.98606	0.000648725	0.00384732
Intergenic_nt1417542	intergenic_region	1417542	1418155	.			9.11085	-1.29027	0.00064925	0.00384733
CWC46_RS14255	gene	3159816	3160832	-		terminase small subunit	7.38388	-1.43155	0.000653527	0.00386956
CWC46_RS20085	gene	4409849	4410439	-		PilS domain-containing protein	5.34442	-2.6435	0.000654372	0.00387144
CWC46_RS06450	gene	1406392	1407057	-		amino acid ABC transporter permease	7.28461	-1.54279	0.000656576	0.00387823
Intergenic_nt2508028	intergenic_region	2508028	2508039	.			5.5145	3.39667	0.000656213	0.00387823
CWC46_RS18625	gene	4086580	4089012	-		ABC transporter permease	6.92859	-1.48157	0.00065771	0.00387982
CWC46_RS04285	gene	930977	933163	+		1,4-alpha-glucan branching enzyme	7.9398	-1.18693	0.000657901	0.00387982
CWC46_RS17535	gene	3842375	3843826	+		RND efflux system, hypothetical protein, NodT family	6.32244	-1.85282	0.000661093	0.00389309
CWC46_RS11960	gene	2627620	2629320	+		L,D-transpeptidase	6.26718	-1.62398	0.000661211	0.00389309
CWC46_RS08690	gene	1867817	1869250	+		serine endoprotease DegP	5.43781	-2.94757	0.000661955	0.00389435
CWC46_RS06540	gene	1418943	1421774	+		excinuclease ABC subunit UvrA	7.42414	-1.71362	0.00066454	0.00390453
CWC46_RS11145	gene	2444668	2445951	+		hypothetical protein	6.3494	-1.56809	0.000664747	0.00390453
CWC46_RS02015	gene	436523	437707	+		NAD(P)/FAD-dependent oxidoreductase	6.96291	-1.31397	0.000671476	0.0039409
Intergenic_nt850414	intergenic_region	850414	850503	.			6.19968	-2.40775	0.00067634	0.00396628
CWC46_RS02485	gene	541661	543157	+		ATPase RavA	6.75576	-1.68436	0.000678315	0.00397298
CWC46_RS16495	gene	3607629	3608939	-		hypothetical protein	6.2302	-1.62467	0.000679105	0.00397298
CWC46_RS17385	gene	3803783	3804991	+		3-(3-hydroxy-phenyl)propionate transporter MhpT	6.23642	-1.61677	0.000679059	0.00397298
Intergenic_nt2449516	intergenic_region	2449516	2449777	.			4.57446	-3.95869	0.000682374	0.00398893
CWC46_RS02340	gene	507836	508936	-		DUF1176 domain-containing protein	5.82418	-2.24728	0.000683281	0.00399105
CWC46_RS01910	gene	411173	412180	-		FCD domain-containing protein	5.53362	-2.40724	0.000685737	0.0039927
CWC46_RS20660	gene	4524548	4526023	-		D-alanine-poly(phosphoribitol) ligase	6.27517	-1.90641	0.000684958	0.0039927
CWC46_RS10275	gene	2211426	2212406	-		tripartite tricarboxylate transporter substrate binding protein	6.60827	-1.5863	0.000684689	0.0039927
CWC46_RS13640	gene	3032413	3033816	-	fumC	class II fumarate hydratase	6.83007	-1.35588	0.000685685	0.0039927
CWC46_RS02145	gene	463800	465191	+		uracil-xanthine permease	6.48374	-1.65111	0.000693939	0.00403445
CWC46_RS03785	gene	822641	824428	-		exo-poly-alpha-galacturonosidase	6.91511	-1.30531	0.000694004	0.00403445
CWC46_RS02215	gene	483313	484299	-		serine/threonine protein kinase	6.96507	-1.4293	0.000700444	0.00406866
CWC46_RS03350	gene	727837	729111	-		four-carbon acid sugar kinase family protein	6.75912	-2.15219	0.000701257	0.00407017
CWC46_RS20805	gene	4564271	4565113	+		preQ(1) synthase	7.34532	-1.45753	0.000704209	0.00408408
CWC46_RS13030	gene	2885844	2886569	+		ABC transporter substrate-binding protein	5.01674	-3.35872	0.000706884	0.00409636
CWC46_RS14780	gene	3254738	3256753	-		carboxy terminal-processing peptidase	4.76408	-3.74044	0.000710202	0.00411234
CWC46_RS13260	gene	2936542	2937117	+		TerD family protein	5.73721	-1.95577	0.000717371	0.00415058
CWC46_RS17780	gene	3908099	3909178	-		two-component sensor histidine kinase	6.28306	-1.76617	0.000723214	0.0041811
Intergenic_nt3818974	intergenic_region	3818974	3819259	.			4.49934	-4.19372	0.000725763	0.00419254
CWC46_RS18155	gene	3993548	3993754	-		DUF2517 domain-containing protein	4.28243	-4.06237	0.000730849	0.0042186
CWC46_RS17575	gene	3852584	3853348	-		DeoR/GlpR transcriptional regulator	5.11267	-2.70188	0.000734684	0.00423741
CWC46_RS17225	gene	3767627	3769045	-	ygjG	putrescine aminotransferase	6.55643	-1.53429	0.000740389	0.00426696
CWC46_RS14440	gene	3183101	3183379	-		hypothetical protein	6.46685	-1.61572	0.0007427	0.00427565
CWC46_RS03180	gene	689137	691632	+		cellulose biosynthesis cyclic di-GMP-binding regulatory protein BcsB	7.39236	-1.217	0.000743061	0.00427565
CWC46_RS17285	gene	3783102	3784742	+		hydrogenase 4 subunit F	6.3196	-1.96224	0.000748459	0.00430335
CWC46_RS07660	gene	1673351	1674607	+		esterase FrsA	6.04736	-1.97205	0.000751541	0.00431769
CWC46_RS21200	gene	4646662	4647327	-		DedA family protein	5.87231	-2.25743	0.000762629	0.00437797
CWC46_RS21305	gene	4667868	4669799	-	iolD	3D-(3,5/4)-trihydroxycyclohexane-1,2-dione acylhydrolase (decyclizing)	6.83102	-1.37446	0.000765599	0.00438816
Intergenic_nt666379	intergenic_region	666379	667024	.			9.05073	-1.20491	0.000765034	0.00438816
CWC46_RS13615	gene	3026537	3027430	-		LysR family transcriptional regulator	4.69313	-3.88451	0.00077073	0.00441143
CWC46_RS16945	gene	3703173	3703928	+		LuxR family transcriptional regulator	5.49067	-2.96834	0.000770859	0.00441143
CWC46_RS20185	gene	4429086	4430459	-	dnaB	replicative DNA helicase	6.6229	-1.57218	0.000771598	0.00441222
Intergenic_nt3267472	intergenic_region	3267472	3267748	.			5.07545	-4.08521	0.000779528	0.0044541
CWC46_RS00005	gene	201	1640	+	aspA	aspartate ammonia-lyase	8.39742	-1.16258	0.000785778	0.00448632
CWC46_RS14260	gene	3161205	3161528	+		hypothetical protein	6.2017	-2.05326	0.000788784	0.00449999
Intergenic_nt533003	intergenic_region	533003	533437	.			4.16921	-4.55034	0.000790128	0.00450067
CWC46_RS12780	gene	2832904	2834286	-		EscN/YscN/HrcN family type III secretion system ATPase	6.60564	-1.51904	0.000789755	0.00450067
CWC46_RS00820	gene	181757	182740	+		oxidoreductase	6.8807	-1.35578	0.000813385	0.00462597
CWC46_RS04270	gene	926368	927207	+		AraC family transcriptional regulator	8.1787	-1.1974	0.000812825	0.00462597
Intergenic_nt841085	intergenic_region	841085	841250	.			4.47221	-4.17221	0.000814623	0.00462943
CWC46_RS06755	gene	1469561	1470550	+		ABC transporter substrate-binding protein	6.60633	-1.66514	0.000817082	0.00463981
CWC46_RS16485	gene	3605488	3606810	+		pectinesterase	6.34105	-1.77252	0.000820101	0.00465336
CWC46_RS22510	gene	4919901	4920794	+		branched-chain amino acid ABC transporter permease	6.3135	-2.00547	0.000823062	0.00466656
CWC46_RS09325	gene	2010923	2012158	+		ATP-grasp domain-containing protein	9.43484	-1.21955	0.000824267	0.00466979
Intergenic_nt4866352	intergenic_region	4866352	4866727	.			7.85384	-1.2814	0.000827833	0.00468277
CWC46_RS10000	gene	2153329	2154564	+		alanine transaminase	7.06331	-1.25176	0.00082766	0.00468277
CWC46_RS20555	gene	4495725	4497815	-		4-alpha-glucanotransferase	6.95918	-1.36922	0.000831489	0.00469983
Intergenic_nt923601	intergenic_region	923601	923882	.			5.308	-3.12905	0.000833323	0.00470658
CWC46_RS08155	gene	1759650	1760936	+		hypothetical protein	6.25155	-1.79003	0.000839131	0.00472848
CWC46_RS08725	gene	1875409	1876506	+		glycerol dehydrogenase	6.4168	-1.76628	0.000838007	0.00472848
CWC46_RS21980	gene	4815859	4816188	+		hypothetical protein	7.86152	-1.30215	0.000838753	0.00472848
CWC46_RS02835	gene	617061	618710	+		lipid IV(A) 4-amino-4-deoxy-L-arabinosyltransferase	6.60409	-1.89758	0.000844465	0.00475125
CWC46_RS04535	gene	981997	983337	+	astB	N-succinylarginine dihydrolase	6.21778	-1.68374	0.000844228	0.00475125
CWC46_RS10775	gene	2338600	2340027	+		RND efflux system, hypothetical protein, NodT family	6.38403	-1.54146	0.000855453	0.00480939
CWC46_RS19805	gene	4357333	4357692	-		hypothetical protein	4.80612	-3.92478	0.000860004	0.00483128
CWC46_RS04320	gene	943168	944739	-		diguanylate cyclase	7.12145	-1.46347	0.000862605	0.00484218
CWC46_RS00770	gene	167551	167754	-		DUF1656 domain-containing protein	5.30778	-2.90882	0.000870846	0.00488471
Intergenic_nt606368	intergenic_region	606368	606797	.			7.35557	-1.18484	0.000871675	0.00488563
CWC46_RS16205	gene	3551344	3552861	-		D-alanine-poly(phosphoribitol) ligase	5.74896	-2.51481	0.000874093	0.00489121
CWC46_RS09700	gene	2090720	2092222	+		histidine ammonia-lyase	6.30972	-1.92538	0.000874046	0.00489121
CWC46_RS09505	gene	2053334	2055487	-	yccS	TIGR01666 family membrane protein	7.40292	-1.20476	0.000875332	0.00489121
Intergenic_nt969004	intergenic_region	969004	969324	.			6.60354	1.70016	0.000875322	0.00489121
CWC46_RS19260	gene	4234518	4235120	-		hypothetical protein	5.33008	-2.60692	0.000890424	0.00497176
CWC46_RS02850	gene	619516	620184	-		ABC transporter ATP-binding protein	5.59581	-2.54997	0.000893462	0.00498493
CWC46_RS07955	gene	1716853	1717692	+		hypothetical protein	5.46316	-2.30442	0.000894236	0.00498547
Intergenic_nt316571	intergenic_region	316571	316640	.			5.20665	-3.2548	0.000900014	0.00501388
CWC46_RS19855	gene	4369584	4369874	-		hypothetical protein	7.09845	-1.27543	0.000904645	0.00503586
CWC46_RS03150	gene	681936	682916	+		dipeptide ABC transporter ATP-binding protein	6.46663	-1.50709	0.000907127	0.00504585
CWC46_RS01040	gene	227089	227829	-		ABC transporter ATP-binding protein	5.77052	-2.261	0.000912348	0.00507105
CWC46_RS14515	gene	3199262	3200224	+		PTS mannose transporter subunit IIAB	6.08675	-1.84231	0.0009187	0.0051025
CWC46_RS13730	gene	3049950	3051473	-	araG	L-arabinose ABC transporter ATP-binding protein AraG	6.07524	-1.78362	0.000923798	0.00512694
CWC46_RS16855	gene	3682538	3683239	-		GntR family transcriptional regulator	8.73209	-1.12396	0.000929937	0.00515711
CWC46_RS22260	gene	4868993	4869991	+		gfo/Idh/MocA family oxidoreductase	6.56567	-1.98595	0.000934393	0.00517792
CWC46_RS04450	gene	963864	965900	+		zinc-binding protein	6.82287	-1.42885	0.000942635	0.00521966
CWC46_RS15450	gene	3378833	3382438	+	nifJ	pyruvate:ferredoxin (flavodoxin) oxidoreductase	7.33136	-1.39596	0.000946788	0.00523871
CWC46_RS12000	gene	2639005	2641620	+		aminopeptidase N	6.46451	-1.4041	0.000948702	0.00524534
CWC46_RS07040	gene	1529938	1530558	+		FKBP-type peptidyl-prolyl cis-trans isomerase	5.18938	-2.47615	0.000962024	0.005315
CWC46_RS08940	gene	1932008	1933948	-		GGDEF domain-containing protein	6.5067	-1.34965	0.000968898	0.00534896
CWC46_RS07285	gene	1591188	1592327	+		glycosyl hydrolase family 88	5.92213	-1.89116	0.000971759	0.00536072
CWC46_RS03565	gene	770356	771399	-		DNA-binding transcriptional regulator CytR	6.83558	-1.41007	0.000978532	0.00539404
Intergenic_nt1797335	intergenic_region	1797335	1797382	.			5.24592	-3.11994	0.00098675	0.00543526
CWC46_RS14700	gene	3234672	3236843	-		bifunctional diguanylate cyclase/phosphodiesterase	8.49558	-1.19764	0.000995537	0.00547955
CWC46_RS12845	gene	2846029	2846256	+		serine kinase	4.58809	-3.40377	0.00100163	0.00550546
CWC46_RS17675	gene	3886705	3887484	-		3-oxoacyl-ACP reductase	7.5679	-1.21368	0.00100174	0.00550546
CWC46_RS06715	gene	1461463	1462854	-		FAD-binding oxidoreductase	6.12058	-2.57813	0.00100487	0.00551851
CWC46_RS04635	gene	1002334	1003302	+		amino acid ABC transporter permease	6.09219	-2.09514	0.00100683	0.00552517
CWC46_RS07090	gene	1540797	1541153	+		DUF2502 domain-containing protein	6.36347	-1.52018	0.001016	0.00557133
CWC46_RS04345	gene	950350	951117	-		crotonase	6.17861	-2.83019	0.00103635	0.00567866
CWC46_RS20500	gene	4484646	4485497	-		MBL fold metallo-hydrolase	6.8714	-1.29637	0.0010402	0.00569552
CWC46_RS10880	gene	2371174	2372646	-		AMP nucleosidase	7.2777	-1.14466	0.00105444	0.00576917
CWC46_RS10850	gene	2356935	2365511	+		non-ribosomal peptide synthetase	8.52021	-1.13565	0.00105855	0.00578737
CWC46_RS07830	gene	1697800	1699200	+		PBSX family phage terminase large subunit	6.36539	-1.50379	0.00106836	0.00583665
CWC46_RS15885	gene	3483596	3484498	+		DUF340 domain-containing protein	5.41049	-2.37272	0.00107254	0.00585516
CWC46_RS06975	gene	1516843	1518105	-		cytosine permease	6.26872	-1.68412	0.0010806	0.00589476
CRISPR_id105	CRISPR	4385116	4385713	+			6.73148	-1.34654	0.00108293	0.00590308
Intergenic_nt4704056	intergenic_region	4704056	4704116	.			4.51131	-3.61307	0.00108656	0.0059185
Intergenic_nt3104837	intergenic_region	3104837	3104966	.			7.61532	-1.56029	0.00108758	0.00591968
CWC46_RS04400	gene	959473	959964	+		hypothetical protein	7.11049	-1.4158	0.00109276	0.00594347
Intergenic_nt922624	intergenic_region	922624	922672	.			6.99818	-1.9431	0.00109788	0.00596689
CWC46_RS17735	gene	3898646	3899419	-		hypothetical protein	5.78763	-2.89864	0.00110529	0.00599463
CWC46_RS01635	gene	355128	356153	-		LacI family DNA-binding transcriptional regulator	6.3353	-1.52583	0.00110543	0.00599463
Intergenic_nt3829301	intergenic_region	3829301	3830123	.			8.05238	-1.25919	0.00110479	0.00599463
CWC46_RS04850	gene	1028891	1029121	+		ribosome alternative rescue factor ArfA	6.11162	-1.65611	0.00110653	0.00599614
Intergenic_nt2710838	intergenic_region	2710838	2711187	.			6.75665	-1.93251	0.00111348	0.00602939
CWC46_RS17405	gene	3806914	3809064	+		formate dehydrogenase subunit alpha	6.8199	-1.54901	0.00111463	0.00603116
CWC46_RS17100	gene	3742544	3744148	-		ABC transporter substrate-binding protein	5.86802	-1.89426	0.00112168	0.00606483
CWC46_RS20340	gene	4454514	4455056	+		N-acetyltransferase	5.89156	-2.01762	0.0011242	0.00607399
CWC46_RS18505	gene	4059684	4060862	+		acetyl-CoA C-acetyltransferase	6.49881	-1.622	0.00112902	0.00609554
CWC46_RS01170	gene	254422	255363	+		ABC transporter permease	6.17513	-1.71003	0.00113488	0.00612267
CWC46_RS19800	gene	4356542	4357225	-		SAM-dependent DNA methyltransferase	5.42078	-2.22626	0.00114587	0.00617743
Intergenic_nt3293553	intergenic_region	3293553	3293810	.			7.55866	-1.35937	0.00114722	0.00618019
CWC46_RS07905	gene	1708440	1710461	+		lytic transglycosylase catalytic	7.05573	-1.42537	0.00115627	0.0062244
CWC46_RS09200	gene	1991043	1991897	+		aldehyde dehydrogenase (NAD(+))	6.16982	-1.75083	0.00115872	0.00623302
CWC46_RS08475	gene	1828864	1829652	-		ATP-binding protein IstB	5.29061	-3.64206	0.00116404	0.00625704
Intergenic_nt2395765	intergenic_region	2395765	2395908	.			4.92676	-3.22441	0.00116705	0.00626865
CWC46_RS01725	gene	374421	376298	-		ABC transporter ATP-binding protein	6.61184	-1.38238	0.00117516	0.00630758
CWC46_RS01925	gene	414901	416241	+		MFS transporter	6.58421	-1.67148	0.00119108	0.00638837
Intergenic_nt1514196	intergenic_region	1514196	1514368	.			3.87846	-5.03066	0.00119978	0.00643032
CWC46_RS22700	gene	4961379	4962890	+		carbohydrate kinase	6.74778	-1.49375	0.00120774	0.00646826
CWC46_RS02990	gene	649120	650508	+		glycoside hydrolase family 1 protein	6.30902	-1.9387	0.00121269	0.00649007
Intergenic_nt281823	intergenic_region	281823	282385	.			5.14194	-3.06568	0.00121398	0.00649222
CWC46_RS18335	gene	4029516	4030241	+	artP	amino acid ABC transporter ATP-binding protein	5.157	-2.538	0.00121495	0.0064927
CWC46_RS21735	gene	4764832	4766037	+		L-rhamnonate dehydratase	6.67536	-1.44894	0.00121929	0.00651116
CWC46_RS08065	gene	1737667	1738053	-		Glyoxalase-like domain containing protein	5.16852	-2.45092	0.00122096	0.00651531
CWC46_RS17070	gene	3735853	3736779	-		glyoxylate/hydroxypyruvate reductase A	5.17064	-2.42164	0.00122245	0.00651854
CWC46_RS07225	gene	1574018	1574788	+		2-dehydro-3-deoxyglucarate aldolase	4.77853	-2.98093	0.00122554	0.00653028
CWC46_RS14100	gene	3134353	3135342	+		TIGR00341 family protein	6.28231	-1.60048	0.00122704	0.00653355
CWC46_RS11795	gene	2588047	2588850	+		aminodeoxychorismate lyase	5.01435	-3.19469	0.00124165	0.00660656
CWC46_RS19185	gene	4220476	4220670	+		hypothetical protein	3.57849	-7.84861	0.00124983	0.00664524
CWC46_RS10990	gene	2401457	2410054	+		DUF2329 domain-containing protein	8.87957	-1.22265	0.0012525	0.00665466
Intergenic_nt4247665	intergenic_region	4247665	4247895	.			4.29211	-3.67151	0.00126389	0.00671029
CWC46_RS10550	gene	2269477	2270214	+		hypothetical protein	5.69333	-2.05687	0.0012659	0.00671611
CWC46_RS07540	gene	1648433	1649782	+		type II toxin-antitoxin system HipA family toxin	5.404	-2.93851	0.00126962	0.00673099
CWC46_RS15335	gene	3356933	3358135	+		multidrug transporter MdtH	6.32983	-1.56457	0.0012895	0.00683148
CWC46_RS06725	gene	1463716	1464534	-		ABC transporter ATP-binding protein	5.30571	-2.66999	0.00129067	0.00683272
Intergenic_nt4627643	intergenic_region	4627643	4628310	.			8.79197	-1.05995	0.00129665	0.00685948
CWC46_RS05035	gene	1073083	1074612	-		porin	6.94061	-1.52148	0.00129947	0.00686943
CWC46_RS09590	gene	2068017	2069546	-		exopolyphosphatase	6.03448	-1.685	0.00130074	0.0068712
CWC46_RS21985	gene	4816947	4817267	+		GIY-YIG nuclease family protein	7.6742	-1.1386	0.00131307	0.00693137
Intergenic_nt331743	intergenic_region	331743	332133	.			3.68481	-7.96471	0.00132098	0.00696811
CWC46_RS09465	gene	2040068	2043148	-		multidrug transporter subunit MdtC	7.61277	-1.22297	0.00132628	0.00699105
CWC46_RS12580	gene	2788485	2789534	-		DUF481 domain-containing protein	6.46496	-1.71294	0.0013308	0.00700981
CWC46_RS12910	pseudogene	2870004	2870330	+		hypothetical protein	6.18415	-1.62626	0.00134126	0.00705484
CWC46_RS08995	gene	1947905	1949581	-		pectin acetylesterase	6.51525	-1.43654	0.00134031	0.00705484
CWC46_RS01490	pseudogene	322241	322369	-		23S rRNA (guanine(745)-N(1))-methyltransferase	6.57092	-1.45479	0.00134535	0.00707124
Intergenic_nt737824	intergenic_region	737824	738031	.			4.56912	-3.42862	0.00134679	0.00707378
CWC46_RS01710	gene	370964	371860	-		ABC transporter permease	6.04357	-1.93474	0.00134937	0.00708228
Intergenic_nt2453305	intergenic_region	2453305	2453706	.			7.19155	-1.15452	0.00135286	0.00709554
CWC46_RS13125	gene	2907804	2909078	-		hypothetical protein	6.07114	-2.60747	0.00135388	0.0070958
CWC46_RS17370	gene	3800937	3801749	+		2-oxopent-4-enoate hydratase	5.55169	-2.1965	0.0013557	0.00710027
CWC46_RS07580	gene	1656119	1656784	+		amino acid ABC transporter permease	5.60886	-2.44015	0.00136039	0.00711974
Intergenic_nt1987984	intergenic_region	1987984	1988327	.			5.48027	-2.75491	0.00136362	0.00712787
CWC46_RS20740	gene	4547066	4547755	+		helix-turn-helix transcriptional regulator	9.86185	-1.16248	0.00136388	0.00712787
CWC46_RS15475	gene	3385300	3385815	+		DoxX family protein	5.56445	-3.20236	0.00136993	0.00715439
CWC46_RS13460	gene	2977802	2979367	-		hypothetical protein	6.00629	-1.88549	0.00137519	0.00717679
CWC46_RS11685	gene	2561661	2561933	+		hypothetical protein	8.13394	-1.38724	0.00137746	0.0071835
CWC46_RS00890	gene	194744	195439	+		CTP synthase	5.42323	-2.27174	0.00138483	0.0072117
Intergenic_nt4585108	intergenic_region	4585108	4585179	.			7.62059	-1.2405	0.00138474	0.0072117
CWC46_RS22740	gene	4969018	4969485	-		transcriptional regulator	5.90538	-2.61872	0.00139005	0.0072338
CWC46_RS00025	gene	5532	6935	-		MFS transporter	6.44676	-1.45524	0.00140809	0.00732244
CWC46_RS18955	gene	4169262	4169885	-	clpP	ATP-dependent Clp endopeptidase, proteolytic subunit ClpP	4.86444	3.15468	0.00141169	0.00733601
CWC46_RS10355	gene	2227659	2228432	+		histidine ABC transporter ATP-binding protein HisP	6.36269	-1.69289	0.00142794	0.00741518
CWC46_RS07520	gene	1644124	1645608	-		permease for cytosine/purines uracil thiamine allantoin	6.15634	-1.80907	0.00143593	0.0074514
CWC46_RS08500	gene	1832970	1834337	-		murein transglycosylase D	5.72759	-2.34156	0.00143762	0.00745493
CWC46_RS13745	gene	3054750	3056255	+		L-arabinose isomerase	6.23045	-2.06192	0.00144138	0.00746916
Intergenic_nt2224987	intergenic_region	2224987	2225394	.			5.10987	-2.53555	0.00144794	0.00749257
CWC46_RS16420	gene	3594256	3595347	-		alkene reductase	6.04626	-1.80908	0.0014474	0.00749257
CWC46_RS18685	gene	4099966	4101288	-		isochorismate synthase MenF	6.49022	-1.44982	0.00146294	0.00756485
CWC46_RS22705	gene	4962887	4963537	+	sgbH	3-dehydro-L-gulonate-6-phosphate decarboxylase UlaD	5.93553	-2.26579	0.00147258	0.00760402
CWC46_RS15990	gene	3503831	3504199	-		hypothetical protein	6.17694	-1.55877	0.00147167	0.00760402
Intergenic_nt3275044	intergenic_region	3275044	3275301	.			4.8446	-3.33717	0.00147363	0.00760412
CWC46_RS03880	gene	842186	843514	+		chlorohydrolase	7.18948	-1.18329	0.00147526	0.00760715
Intergenic_nt1633497	intergenic_region	1633497	1633608	.			3.8351	-4.97963	0.00148342	0.00764388
CWC46_RS00825	gene	182960	183961	+		protein-methionine-sulfoxide reductase catalytic subunit MsrP	6.88415	-1.4682	0.00148447	0.00764393
CWC46_RS16545	gene	3617186	3618064	+		threonine/homoserine exporter RhtA	8.7409	-1.13892	0.00148708	0.00765203
CWC46_RS08175	gene	1763098	1764234	-	hisC	histidinol-phosphate transaminase	6.02335	-1.88449	0.00149043	0.00766387
CWC46_RS12645	gene	2806848	2807654	+	mdcE	biotin-independent malonate decarboxylase subunit gamma	5.56363	-1.98794	0.00149792	0.00768664
CWC46_RS09545	gene	2060742	2061401	-		transmembrane protein	6.00634	-1.68216	0.001498	0.00768664
CWC46_RS11720	gene	2572387	2573436	+		rhodanese domain-containing protein	8.25252	-1.04358	0.00149744	0.00768664
CWC46_RS16165	gene	3542416	3543804	-		cytochrome P450	6.34207	-1.55304	0.00150381	0.00770036
CWC46_RS18490	gene	4057912	4058211	+		hypothetical protein	8.28546	-1.25344	0.00150237	0.00770036
Intergenic_nt1155840	intergenic_region	1155840	1156102	.			7.40231	-1.17772	0.00150364	0.00770036
CWC46_RS11115	gene	2437981	2439147	-		butyryl-CoA dehydrogenase	7.99192	-1.13864	0.0015051	0.00770158
Intergenic_nt953950	intergenic_region	953950	954869	.			5.95597	-1.7901	0.00151271	0.00773515
CWC46_RS17410	gene	3809199	3811382	-		formate hydrogenlyase transcriptional activator FlhA	6.99899	-1.13271	0.00151545	0.00774378
Intergenic_nt1890644	intergenic_region	1890644	1890909	.			4.29024	-3.66726	0.00151787	0.00775073
CWC46_RS19910	gene	4379655	4380401	+	csm3	type III-A CRISPR-associated RAMP protein Csm3	5.77368	-2.07762	0.00152148	0.00776376
CWC46_RS00080	gene	14435	15241	-		transcriptional regulator	6.3026	-2.22351	0.00152261	0.00776417
CWC46_RS02745	gene	596808	597797	+		ABC transporter ATP-binding protein	5.92137	-1.7423	0.00152782	0.00778532
Intergenic_nt2378696	intergenic_region	2378696	2378700	.			5.49894	-2.2428	0.00153045	0.00779072
CWC46_RS22080	gene	4835621	4836727	+		betaine-aldehyde dehydrogenase	6.66742	-1.40076	0.001531	0.00779072
CWC46_RS05750	gene	1236127	1237791	-		energy-dependent translational throttle protein EttA	6.33845	-1.89301	0.00153817	0.00781445
Intergenic_nt3099645	intergenic_region	3099645	3100163	.			6.53818	-1.6294	0.00153992	0.00781445
CWC46_RS07460	gene	1630264	1631439	-		multidrug export protein EmrA	6.36201	-1.55209	0.00153729	0.00781445
CWC46_RS18195	gene	4002508	4004151	-		alpha-D-glucose phosphate-specific phosphoglucomutase	4.90508	2.53729	0.00153942	0.00781445
CWC46_RS17640	gene	3871158	3876638	+		KR domain-containing protein	8.51665	-1.20518	0.0015479	0.00784953
Intergenic_nt4854509	intergenic_region	4854509	4854693	.			4.16299	-3.98665	0.00156508	0.00793116
CWC46_RS04940	gene	1046528	1048126	+		malate synthase A	6.04355	-2.06997	0.00156745	0.00793226
CWC46_RS10080	gene	2169112	2170179	+		ABC transporter substrate-binding protein	6.0847	-1.74624	0.00156662	0.00793226
CWC46_RS05150	gene	1102044	1103483	-		circularly permuted type 2 ATP-grasp protein	6.05284	-1.96463	0.00156963	0.00793367
CWC46_RS22685	gene	4958096	4959094	+		3-dehydro-L-gulonate 2-dehydrogenase	6.87944	-1.23158	0.00156989	0.00793367
CWC46_RS12850	gene	2846243	2846680	+		hypothetical protein	3.91686	-4.17668	0.00157562	0.00795171
CWC46_RS09390	gene	2022721	2023614	+		LysR family transcriptional regulator	5.84834	-1.87862	0.00157527	0.00795171
CWC46_RS04115	gene	893091	894149	+		AbrB family transcriptional regulator	5.66208	-2.238	0.00158161	0.00797645
CWC46_RS03005	gene	651996	652253	-		DUF1471 domain-containing protein	5.65146	-2.01846	0.00159432	0.00803501
Intergenic_nt2592355	intergenic_region	2592355	2592671	.			3.45011	-7.71429	0.00159613	0.00803862
CWC46_RS13935	gene	3095204	3096124	-		oligopeptide ABC transporter permease OppB	6.066	-1.93458	0.00160278	0.00806659
CWC46_RS03690	gene	797389	798399	+		ABC transporter permease	5.97097	-2.03456	0.00161059	0.00810035
CWC46_RS11220	gene	2460093	2460980	-		cytidine deaminase	5.84733	-1.97289	0.00162313	0.00815782
CWC46_RS17080	gene	3737632	3738963	-		FAD-binding oxidoreductase	6.55451	-2.46172	0.00162991	0.00818391
CWC46_RS19235	gene	4229013	4229945	-		LysR family transcriptional regulator	6.89106	-1.34079	0.00163055	0.00818391
CWC46_RS19920	gene	4381378	4383057	+		DUF324 domain-containing protein	6.24684	-1.47684	0.00163615	0.00820644
CWC46_RS20670	gene	4527985	4528248	-		hypothetical protein	5.25137	-2.92922	0.00164124	0.00822633
Intergenic_nt3585056	intergenic_region	3585056	3585231	.			3.53447	-7.82374	0.00164267	0.00822788
CWC46_RS20560	gene	4497826	4500231	-		maltodextrin phosphorylase	7.20718	-1.2236	0.00165852	0.00830163
Intergenic_nt1869251	intergenic_region	1869251	1869419	.			3.63146	-7.94402	0.00167033	0.00835508
CWC46_RS11845	gene	2597607	2598635	+		beta-N-acetylhexosaminidase	5.14547	-2.3317	0.00167763	0.00838469
CWC46_RS13980	gene	3108733	3109581	+	purU	formyltetrahydrofolate deformylase	5.68047	-2.06619	0.00167853	0.00838469
CWC46_RS09890	gene	2133649	2134425	-		YdcF family protein	5.04255	-3.23709	0.00168254	0.00839897
CWC46_RS01210	gene	262942	265104	-		AAA family ATPase, CDC48 subfamily	7.42502	-1.23744	0.00168667	0.00841386
CWC46_RS08080	gene	1739460	1741844	-		glycosyl hydrolase	6.69843	-1.87204	0.00169718	0.00846055
CWC46_RS09275	gene	2001569	2002111	+		flavodoxin family protein	7.29597	-1.65048	0.00170301	0.00848387
Intergenic_nt4452551	intergenic_region	4452551	4453219	.			6.8228	-1.30152	0.00170502	0.00848814
CWC46_RS02820	gene	613200	614183	+		undecaprenyl-phosphate 4-deoxy-4-formamido-L-arabinose transferase	6.36078	-1.38099	0.00170982	0.00850329
CWC46_RS03790	gene	824946	826442	-	gppA	guanosine-5'-triphosphate,3'-diphosphate diphosphatase	6.39064	1.34063	0.00171038	0.00850329
CWC46_RS15835	gene	3470052	3471014	+	trxB	thioredoxin-disulfide reductase	5.25128	2.7416	0.00172282	0.00855937
Intergenic_nt2988007	intergenic_region	2988007	2988723	.			8.98088	-1.05883	0.00172729	0.00857578
CWC46_RS19645	gene	4323346	4323756	-		DUF2509 domain-containing protein	3.74949	-4.9726	0.00173007	0.00858378
CWC46_RS20275	pseudogene	4444232	4445215	-		cell filamentation protein Fic	7.45051	-1.21539	0.00174046	0.0086295
CWC46_RS09195	gene	1990121	1990789	+		hypothetical protein	6.39533	-1.39395	0.0017514	0.00867789
CWC46_RS12650	gene	2807821	2808780	+		AEC family transporter	5.84587	-1.90967	0.00175485	0.00868912
CWC46_RS16345	gene	3583244	3583762	-		GFA family protein	4.41141	-3.49805	0.00176109	0.00871412
CWC46_RS21955	gene	4811579	4812580	+		autoinducer 2 ABC transporter permease LsrD	6.06615	-1.68246	0.00176304	0.0087179
CWC46_RS14745	gene	3246945	3248396	+		two-component system sensor histidine kinase PhoQ	6.88654	-1.22375	0.00176879	0.00874048
CWC46_RS06575	gene	1429487	1430821	-	csy1	type I-F CRISPR-associated protein Csy1	6.38433	-1.49586	0.00177913	0.00878565
CWC46_RS04225	gene	916521	918062	+	nikA	nickel ABC transporter, nickel/metallophore periplasmic binding protein	6.4166	-1.60446	0.00178849	0.00882541
CWC46_RS15800	gene	3456523	3458964	-		dimethyl sulfoxide reductase subunit A	6.69164	-1.2153	0.00178958	0.00882541
CWC46_RS05620	gene	1206159	1207523	+		lysine-sensitive aspartokinase 3	6.37495	-1.62406	0.00180199	0.00888065
Intergenic_nt4639934	intergenic_region	4639934	4640616	.			8.40585	-1.12171	0.00180324	0.00888084
Intergenic_nt1385899	intergenic_region	1385899	1386121	.			4.36997	-3.40256	0.0018138	0.00892685
CWC46_RS16665	gene	3648537	3649247	-		BAX inhibitor (BI)-1/YccA family protein	5.45579	-2.72592	0.00182124	0.00895748
Intergenic_nt4128531	intergenic_region	4128531	4129049	.			5.4524	-2.30779	0.00182389	0.00895852
CWC46_RS16230	gene	3556535	3557965	-		diaminopimelate decarboxylase	8.8261	-1.26613	0.00182359	0.00895852
CWC46_RS19555	gene	4300296	4300682	-		DUF423 domain-containing protein	5.61739	-2.10603	0.00182578	0.00896181
CWC46_RS12800	gene	2838811	2839356	+		RNA polymerase sigma factor	5.10167	-2.82382	0.00182715	0.00896245
CWC46_RS09880	gene	2131138	2132019	-		LysR family transcriptional regulator	5.69694	-2.02963	0.00182835	0.00896245
CWC46_RS05305	gene	1135252	1136226	-		SIS domain-containing protein	6.20962	-1.57933	0.00183094	0.00896919
CWC46_RS11105	gene	2435460	2436443	-		transcriptional regulator, AraC family	5.89448	-2.2624	0.00183242	0.00897043
CWC46_RS09440	gene	2033913	2035274	-		U32 family peptidase	5.76483	-1.83253	0.00183386	0.00897151
CWC46_RS04975	gene	1059591	1060754	-		NADH-dependent alcohol dehydrogenase	5.76825	-1.88341	0.00183937	0.00899247
CWC46_RS18130	gene	3988526	3989455	-		urea amidolyase related protein	5.56324	-2.75547	0.00184291	0.0090038
CWC46_RS02470	gene	537323	538828	-		ribose ABC transporter ATP-binding protein RbsA	7.08005	-1.14891	0.00184709	0.00901824
CWC46_RS06685	gene	1455505	1456329	+		type I phosphodiesterase/nucleotide pyrophosphatase	5.94551	-2.11556	0.00184987	0.00902581
CWC46_RS05500	gene	1178308	1179603	-		hypothetical protein	6.21794	-1.62487	0.00186253	0.00907551
CWC46_RS04530	gene	980494	981969	+	astD	succinylglutamate-semialdehyde dehydrogenase	6.41167	-1.38169	0.00186136	0.00907551
CWC46_RS02585	pseudogene	563537	563698	+		short-chain dehydrogenase/reductase	4.5261	-3.21387	0.00186867	0.0090994
CWC46_RS21530	gene	4717510	4718817	+		ABC transporter substrate-binding protein	6.74306	-1.33248	0.00187389	0.00911878
CWC46_RS11895	gene	2611229	2614678	-		transcription-repair coupling factor	8.05502	-1.21767	0.00188026	0.00914372
CWC46_RS14980	gene	3288774	3290081	+	guaD	guanine deaminase	6.51061	-1.52098	0.00191311	0.00929551
CWC46_RS20620	gene	4515586	4516830	-		Tryptophan/tyrosine permease	6.79179	-1.3921	0.001914	0.00929551
CWC46_RS13950	gene	3100164	3102863	+		bifunctional acetaldehyde-CoA/alcohol dehydrogenase	7.24435	-1.1781	0.00191591	0.00929864
CWC46_RS08950	gene	1934846	1935739	+	murQ	N-acetylmuramic acid 6-phosphate etherase	4.97625	-2.55601	0.00193528	0.00936173
Intergenic_nt609023	intergenic_region	609023	609741	.			6.11295	-1.62496	0.00193402	0.00936173
CWC46_RS09225	pseudogene	1997262	1997372	+		hypothetical protein	6.38571	-1.45326	0.00193478	0.00936173
CWC46_RS04590	gene	992936	994303	-	eat	ethanolamine permease	6.36607	-1.39698	0.00193476	0.00936173
CWC46_RS20365	pseudogene	4458543	4458731	+		IS1 family transposase	6.84942	-1.2126	0.00193314	0.00936173
CWC46_RS13255	gene	2935887	2936465	+		TerD family protein	5.95131	-2.6728	0.00194149	0.00938559
CWC46_RS15975	gene	3501428	3502357	-		30S ribosomal protein S6-L-glutamate ligase	6.30922	-1.61168	0.00194414	0.00938952
Intergenic_nt3907722	intergenic_region	3907722	3908098	.			7.4545	-1.28995	0.00194486	0.00938952
CWC46_RS15385	gene	3365147	3365824	+		hypothetical protein	6.14408	-1.67214	0.00195074	0.00941169
CWC46_RS19335	gene	4249248	4251968	-		nitrate reductase	7.27368	-1.44691	0.00195367	0.00941968
CWC46_RS22310	gene	4881251	4881556	+		DUF883 domain-containing protein	4.92402	-3.06646	0.00195591	0.00942427
CWC46_RS03460	gene	750626	751549	+		2-hydroxyacid dehydrogenase	5.59773	-2.00376	0.00196009	0.00943824
CWC46_RS18340	gene	4030296	4030778	-		DUF1451 domain-containing protein	4.56602	-4.07417	0.00198664	0.0095598
CWC46_RS09430	gene	2032223	2033026	+	thiD	bifunctional hydroxymethylpyrimidine kinase/phosphomethylpyrimidine kinase	5.58327	-2.59251	0.00199493	0.0095809
CWC46_RS05180	gene	1108540	1109976	+		6-phospho-beta-glucosidase	6.32863	-1.5992	0.00199295	0.0095809
CWC46_RS12010	gene	2643444	2644007	+		cell division protein ZapC	7.19294	-1.36171	0.00199384	0.0095809
Intergenic_nt3658113	intergenic_region	3658113	3658313	.			7.73952	-1.23721	0.00199663	0.0095828
Intergenic_nt3747679	intergenic_region	3747679	3747928	.			5.84636	-1.97608	0.00200461	0.00960851
CWC46_RS16615	gene	3636582	3637262	+		hypothetical protein	8.10058	-1.27057	0.00200368	0.00960851
CWC46_RS00370	gene	82324	84663	-		aerobic respiration two-component sensor histidine kinase ArcB	7.18658	-1.386	0.00201013	0.00962872
CWC46_RS14600	gene	3214332	3215459	+		ABC transporter ATP-binding protein	6.3812	-1.44296	0.00201613	0.00965117
CWC46_RS12015	gene	2644004	2645113	-		MOSC domain-containing protein	5.82716	-1.9239	0.00202199	0.0096729
CWC46_RS10680	gene	2316603	2317913	-		bifunctional glucose-1-phosphatase/inositol phosphatase	6.12563	-1.5571	0.0020258	0.00968483
Intergenic_nt2297968	intergenic_region	2297968	2298165	.			6.85616	-1.16246	0.00203109	0.0097038
Intergenic_nt2921439	intergenic_region	2921439	2921471	.			3.39634	-7.63989	0.00203449	0.00971372
CWC46_RS03635	gene	787596	788456	+		glutamate racemase	7.12005	-1.17321	0.00204212	0.00974382
Intergenic_nt2673115	intergenic_region	2673115	2673739	.			5.36107	-2.21207	0.00204365	0.00974482
CWC46_RS01185	gene	258026	259498	+		amidase	6.31454	-1.53114	0.00204671	0.00974673
CWC46_RS08180	gene	1764430	1766115	-		urocanate hydratase	6.45262	-1.37583	0.00204638	0.00974673
CWC46_RS20615	pseudogene	4515107	4515534	+		hypothetical protein	6.05942	-1.9677	0.00206393	0.0098224
CWC46_RS09750	gene	2100898	2101203	-		hypothetical protein	6.54096	-1.51193	0.00207227	0.0098448
CWC46_RS10955	gene	2392388	2393695	+		sugar ABC transporter permease	6.38413	-1.46181	0.002074	0.0098448
CWC46_RS01255	gene	270150	272063	-		arsenite-activated ATPase ArsA	6.96882	-1.28459	0.00206998	0.0098448
CWC46_RS08970	gene	1942664	1944097	+		sensor histidine kinase	6.85654	-1.16738	0.00207275	0.0098448
CWC46_RS21895	gene	4798911	4799945	-		16S rRNA (guanine(1207)-N(2))-methyltransferase RsmC	5.51185	-2.52493	0.00208175	0.00986247
CWC46_RS19245	gene	4231545	4232825	+		MFS transporter	6.04679	-1.91972	0.00208165	0.00986247
CWC46_RS05535	gene	1186536	1188065	+		bifunctional ADP-dependent NAD(P)H-hydrate dehydratase/NAD(P)H-hydrate epimerase	6.03315	-1.88463	0.00208023	0.00986247
CWC46_RS15300	gene	3349051	3349815	-		copper homeostasis protein CutC	4.61395	-3.38954	0.00208667	0.00987524
CWC46_RS15805	gene	3459216	3461651	-		dimethyl sulfoxide reductase subunit A	6.80907	-1.64256	0.00208713	0.00987524
Intergenic_nt2110741	intergenic_region	2110741	2111174	.			6.78673	-1.57155	0.0020939	0.00990008
CWC46_RS03020	gene	654732	656384	+		hypothetical protein	6.66636	-1.564	0.00209508	0.00990008
CWC46_RS12360	gene	2735929	2738235	-		oxidoreductase alpha (molybdopterin) subunit	6.68855	-1.50121	0.00210048	0.00991921
CWC46_RS02105	gene	454678	455280	+		hypothetical protein	5.96458	-1.67337	0.00210504	0.00993437
CWC46_RS06765	gene	1472028	1473026	+		isopenicillin N synthase family oxygenase	5.54459	-2.34306	0.00211381	0.00996938
CWC46_RS06265	gene	1354520	1355470	-		alpha-N-arabinofuranosidase	5.62536	-1.92046	0.00211859	0.00997909
CWC46_RS22290	gene	4877271	4878566	+		MFS transporter	6.66382	-1.46218	0.00211837	0.00997909
CWC46_RS13835	gene	3075249	3076124	-		PHP domain-containing protein	5.44527	-2.09761	0.00212276	0.00999235
CWC46_RS16500	gene	3609042	3610019	-		urea amidolyase related protein	5.58626	-1.97291	0.00212771	0.0100092
CWC46_RS21190	gene	4644563	4645909	-		two-component sensor histidine kinase	6.88271	-1.24483	0.00213129	0.0100196
Intergenic_nt915398	intergenic_region	915398	915671	.			4.36514	-4.03512	0.00213326	0.0100225
CWC46_RS08045	gene	1733922	1735148	-		Periplasmic binding protein domain containing protein	6.85569	-1.51713	0.00213916	0.0100438
CWC46_RS09265	pseudogene	1999933	2000219	-		transcriptional regulator	5.82666	-2.14212	0.00214851	0.0100812
CWC46_RS08845	gene	1897802	1898377	+	rpoE	RNA polymerase sigma factor RpoE	4.79097	-2.78537	0.00215133	0.0100881
CWC46_RS10925	gene	2382076	2382687	+		DNA-3-methyladenine glycosylase 2 family protein	7.68851	-1.1229	0.00215434	0.0100957
Intergenic_nt2490927	intergenic_region	2490927	2490931	.			3.68501	4.78294	0.0021655	0.0101416
CWC46_RS16005	gene	3507304	3508518	-		serine hydrolase	6.54016	-1.46288	0.00217281	0.0101693
CWC46_RS04485	gene	971027	972454	+	argH	argininosuccinate lyase	8.88015	-1.41054	0.00217876	0.0101907
Intergenic_nt4549077	intergenic_region	4549077	4549283	.			4.90136	-2.8644	0.00218798	0.0102273
CWC46_RS21540	gene	4720040	4721182	-		glycosyltransferase family 1 protein	7.09098	-1.33672	0.00220873	0.0103177
CWC46_RS14485	gene	3192266	3192610	+		RidA family protein	4.37972	-3.4229	0.00222635	0.0103934
CWC46_RS01060	gene	230566	232161	-		ABC transporter substrate-binding protein	6.46596	-1.5165	0.00225253	0.0105089
Intergenic_nt2424726	intergenic_region	2424726	2424790	.			5.17755	-2.98796	0.00227847	0.0106094
CWC46_RS19940	gene	4386280	4387809	-		conjugal transfer protein TraG	6.12999	-2.00353	0.00227799	0.0106094
CWC46_RS17600	gene	3858629	3859579	-		nucleoside hydrolase	6.04355	-1.90286	0.00227654	0.0106094
Intergenic_nt3725447	intergenic_region	3725447	3725894	.			8.5902	-1.0953	0.00227983	0.0106094
CWC46_RS12430	gene	2751570	2752613	+		TIGR01620 family protein	6.33754	-1.65762	0.00228689	0.0106355
Intergenic_nt182741	intergenic_region	182741	182959	.			4.51346	-3.36543	0.00229407	0.0106621
CWC46_RS14990	gene	3292130	3292783	-		phosphoprotein phosphatase	7.59131	-1.25067	0.00229712	0.0106695
Intergenic_nt3811383	intergenic_region	3811383	3811980	.			7.38313	-1.43834	0.00230033	0.0106777
CWC46_RS00375	gene	84764	85693	-		TIGR01212 family radical SAM protein	6.62633	-1.41421	0.00231015	0.0107098
CWC46_RS08190	gene	1768045	1768800	+	hutC	histidine utilization repressor	6.82991	-1.25414	0.0023095	0.0107098
Intergenic_nt857765	intergenic_region	857765	857800	.			4.24779	-3.56905	0.00232294	0.0107521
CWC46_RS17715	gene	3894010	3895026	-		ABC transporter permease	6.03447	-1.84621	0.00232505	0.0107521
Intergenic_nt3931746	intergenic_region	3931746	3932593	.			8.33585	-1.13874	0.0023266	0.0107521
Intergenic_nt3508519	intergenic_region	3508519	3509076	.			8.20739	-1.11149	0.00232593	0.0107521
CWC46_RS12605	gene	2796089	2799865	+		nitrate reductase subunit alpha	7.48504	-1.09528	0.00232637	0.0107521
CWC46_RS03600	pseudogene	779787	780519	-		glutathione peroxidase	6.19413	-1.65935	0.00232953	0.0107589
Intergenic_nt2436444	intergenic_region	2436444	2436593	.			3.29217	-7.51117	0.00233553	0.0107798
CWC46_RS16115	gene	3531962	3533044	+		YeiH family putative sulfate export transporter	5.51908	-2.23043	0.00234164	0.0108012
CWC46_RS03455	gene	749292	750596	+		MFS transporter	6.376	-1.33288	0.00236206	0.0108886
CWC46_RS20885	gene	4582155	4582625	-		YhcH/YjgK/YiaL family protein	6.22606	-1.54327	0.00237646	0.0109481
Intergenic_nt3928146	intergenic_region	3928146	3928215	.			3.82592	-5.05207	0.0023835	0.0109665
Intergenic_nt1603329	intergenic_region	1603329	1603549	.			3.64839	-4.84289	0.00238487	0.0109665
CWC46_RS02965	gene	644007	644822	+		Cof-type HAD-IIB family hydrolase	6.04696	-1.94825	0.00238493	0.0109665
CWC46_RS06970	gene	1515604	1516839	-		PucR family transcriptional regulator	5.95353	-1.64872	0.00238889	0.0109779
Intergenic_nt4756348	intergenic_region	4756348	4757201	.			9.18777	-1.02613	0.00240516	0.0110457
Intergenic_nt2932181	intergenic_region	2932181	2932532	.			6.40826	-1.42347	0.00240877	0.0110554
Intergenic_nt2299840	intergenic_region	2299840	2300128	.			5.68202	-1.95707	0.00241209	0.0110637
CWC46_RS12540	gene	2780277	2781092	-		serine protease	5.31413	-2.30758	0.00241628	0.0110691
CWC46_RS14585	gene	3210859	3212490	+		pectate disaccharide-lyase	8.65361	-1.23639	0.00241518	0.0110691
CWC46_RS14365	pseudogene	3172704	3173114	-		Pyocin large subunit	4.33529	-3.79018	0.00241997	0.0110791
CWC46_RS06470	gene	1409600	1410388	-		amino acid ABC transporter ATP-binding protein	5.75042	-2.02446	0.00242259	0.0110835
CWC46_RS14995	gene	3293148	3293552	+		hypothetical protein	8.41381	-1.20141	0.00242403	0.0110835
CWC46_RS18495	gene	4058373	4059029	+		acetate CoA-transferase subunit alpha	8.86576	-1.16394	0.00242545	0.0110835
CWC46_RS14080	gene	3128819	3130354	+		SpoVR family protein	7.04643	-1.48123	0.00242795	0.011088
Intergenic_nt430800	intergenic_region	430800	430825	.			3.50609	-7.79166	0.00243247	0.0110948
CWC46_RS01730	gene	376319	377284	-		L-Ala-D/L-Glu epimerase	5.63183	-2.58537	0.00243097	0.0110948
Intergenic_nt2572014	intergenic_region	2572014	2572386	.			5.06841	-2.29304	0.00244468	0.0111436
CWC46_RS02640	gene	571730	572155	+		acyl-CoA thioesterase	5.57577	-1.89327	0.002447	0.0111473
CWC46_RS04500	gene	974180	975007	+		ABC transporter substrate-binding protein	5.81251	-1.71572	0.00249002	0.0113362
Intergenic_nt1737143	intergenic_region	1737143	1737388	.			6.32295	-2.38449	0.002495	0.0113449
CWC46_RS01530	gene	330534	331742	-		DUF4432 domain-containing protein	6.89126	-1.23907	0.00249459	0.0113449
CWC46_RS15865	pseudogene	3478455	3480730	-		ATP-dependent Clp protease ATP-binding subunit ClpA	6.06949	-1.56647	0.00249767	0.0113499
Intergenic_nt455281	intergenic_region	455281	455580	.			3.84352	-4.08519	0.00250082	0.01135
CWC46_RS02195	gene	477667	478191	-		Der GTPase-activating protein YihI	6.14104	-1.56363	0.00250028	0.01135
Intergenic_nt2889962	intergenic_region	2889962	2890448	.			8.26261	-1.06178	0.00250231	0.01135
Intergenic_nt1778145	intergenic_region	1778145	1778477	.			5.77287	-1.79974	0.00252523	0.0114469
CWC46_RS14535	gene	3202838	3203410	+		hypothetical protein	6.34542	-1.46172	0.0025352	0.0114792
CWC46_RS12300	gene	2722793	2723404	-		glutathione transferase GstA	6.93691	-1.4143	0.00253548	0.0114792
CWC46_RS14555	gene	3205892	3206758	+		fructosamine kinase family protein	6.19215	-2.43951	0.00254311	0.0115066
CWC46_RS03755	gene	811497	812384	-		HTH-type transcriptional activator IlvY	6.18746	-1.71903	0.00254858	0.0115243
CWC46_RS01390	gene	298199	298402	-		hypothetical protein	6.6995	-1.23552	0.00256384	0.0115862
Intergenic_nt1233971	intergenic_region	1233971	1234359	.			5.61975	-1.95166	0.00257023	0.0116079
CWC46_RS20240	pseudogene	4437979	4438417	-		hydroxyacid dehydrogenase	4.32052	-3.97506	0.00257686	0.0116093
CWC46_RS17335	gene	3793204	3793938	+		NAD(P)-dependent oxidoreductase	5.93651	-2.49268	0.00257479	0.0116093
CWC46_RS04520	gene	978217	979431	+		aspartate aminotransferase family protein	5.76507	-2.17229	0.00257248	0.0116093
CWC46_RS11710	gene	2569720	2570946	-		multidrug transporter MdtG	5.93595	-1.63515	0.00257533	0.0116093
Intergenic_nt2147015	intergenic_region	2147015	2147126	.			3.95592	-4.14541	0.00258593	0.011636
CWC46_RS06810	gene	1481256	1482026	+		aldolase	5.77663	-1.96057	0.0025871	0.011636
Intergenic_nt627857	intergenic_region	627857	628460	.			6.1179	-1.81604	0.00258755	0.011636
CWC46_RS05940	gene	1281265	1282113	-	apaH	bis(5'-nucleosyl)-tetraphosphatase (symmetrical)	5.0425	3.28677	0.00259641	0.0116688
CWC46_RS20930	gene	4592249	4593112	+		tellurite resistance methyltransferase TehB	6.17371	-1.61179	0.00260426	0.0116969
CWC46_RS02845	gene	619042	619440	+		4-amino-4-deoxy-L-arabinose-phospho-UDP flippase	5.12822	-2.99189	0.00261537	0.0117396
Intergenic_nt744447	intergenic_region	744447	744929	.			5.40393	-2.35311	0.00264167	0.0118504
CWC46_RS21750	gene	4768599	4769924	+		MFS transporter	6.97925	-1.23324	0.00264958	0.0118787
CWC46_RS14130	gene	3140602	3140952	-		hypothetical protein	3.33323	-7.56679	0.00265471	0.0118889
CWC46_RS21495	gene	4710287	4711654	-		NCS2 family permease	5.98869	-1.6609	0.00265511	0.0118889
CWC46_RS01865	gene	401038	401952	-		divergent polysaccharide deacetylase family protein	6.3602	-1.61102	0.00265839	0.0118964
CWC46_RS17995	gene	3960839	3962623	+		FUSC family protein	6.06574	-1.61611	0.00266227	0.0119065
CWC46_RS03405	gene	738567	739328	-		DUF3142 domain-containing protein	5.20694	-2.14719	0.00266778	0.0119166
CWC46_RS09220	gene	1996032	1997225	+		IS256 family transposase	8.77418	-1.18548	0.00266732	0.0119166
CWC46_RS11840	gene	2596689	2597552	+		hypothetical protein	4.81303	-2.75164	0.00267337	0.0119343
CWC46_RS06050	gene	1307415	1309073	-		transcriptional regulator SgrR	6.80915	-1.25812	0.00267755	0.0119457
Intergenic_nt3198430	intergenic_region	3198430	3199261	.			6.64453	-1.25313	0.00270669	0.0120684
CWC46_RS08120	gene	1750814	1752412	-		ABC transporter substrate-binding protein	6.15893	-1.82443	0.00271287	0.0120887
CWC46_RS00660	gene	139212	141200	+		sulfatase	7.26202	-1.30865	0.00272102	0.0121176
CWC46_RS01565	gene	340530	341357	+		metal ABC transporter ATP-binding protein	6.08415	-1.73939	0.00272411	0.012124
Intergenic_nt1396448	intergenic_region	1396448	1396674	.			6.27687	-1.50873	0.00274109	0.0121922
CWC46_RS19550	gene	4299191	4300294	-		23S rRNA (cytidine(2498)-2'-O)-methyltransferase RlmM	5.83142	-1.89829	0.00277033	0.0123148
Intergenic_nt272477	intergenic_region	272477	272485	.			3.86144	-4.10213	0.00277608	0.0123329
CWC46_RS10755	gene	2332396	2333589	-		Bcr/CflA family drug resistance efflux transporter	7.60198	-1.10966	0.00277881	0.0123376
Intergenic_nt276185	intergenic_region	276185	276946	.			6.95574	-1.25763	0.00278363	0.0123515
CWC46_RS00350	gene	78633	79205	+		osmotically-inducible protein OsmY	4.74286	-3.46395	0.00278747	0.0123611
CWC46_RS05025	gene	1070217	1071626	-		sucrose-6-phosphate hydrolase	6.42907	-1.48396	0.00281473	0.0124744
CWC46_RS10540	gene	2268702	2269040	-		hypothetical protein	5.41911	-2.0105	0.00281796	0.0124812
CWC46_RS04240	gene	919919	920959	-		NADP-dependent oxidoreductase domain containing protein	6.54169	-1.3856	0.00284208	0.0125805
CWC46_RS13350	gene	2954353	2955882	+	pntA	NAD(P)(+) transhydrogenase (Re/Si-specific) subunit alpha	5.7269	-1.81698	0.00284418	0.0125822
CWC46_RS15090	gene	3310132	3310479	+		hypothetical protein	6.55065	-1.87869	0.00285636	0.0126285
CWC46_RS22305	gene	4880658	4881032	+		modulator protein	5.34947	-2.17322	0.00286636	0.0126651
CWC46_RS13130	gene	2909141	2909941	-		carbohydrate ABC transporter permease	5.56067	-2.71027	0.0028724	0.0126841
CWC46_RS22585	gene	4937351	4938736	+		DNA repair protein RadA	6.29815	-1.63208	0.00288438	0.0127294
CWC46_RS01580	gene	343018	343707	-		TetR/AcrR family transcriptional regulator	5.87697	-1.7122	0.00290403	0.0128072
CWC46_RS02775	gene	603299	603967	-		haloacid dehalogenase	8.54161	-1.14569	0.0029064	0.0128072
CWC46_RS11025	gene	2417105	2417461	+		DUF1870 domain-containing protein	8.96137	-1.01903	0.00290725	0.0128072
CWC46_RS01365	gene	292552	293478	+		DJ-1 domain, InhA-type	6.33555	-1.52967	0.00291523	0.012827
Intergenic_nt2822950	intergenic_region	2822950	2823166	.			6.43242	-1.29744	0.00291464	0.012827
CWC46_RS12270	gene	2717021	2717488	-		glycine zipper 2TM domain-containing protein	7.71743	-1.1538	0.00293542	0.0129081
CWC46_RS22675	gene	4956095	4956985	-		ABC transporter ATP-binding protein	6.48257	-1.30069	0.00293886	0.0129085
CWC46_RS01345	gene	288698	290017	+	xylA	xylose isomerase	8.39776	-1.13494	0.00293902	0.0129085
Intergenic_nt3159354	intergenic_region	3159354	3159815	.			5.29032	-2.13983	0.00294734	0.0129282
CWC46_RS10840	gene	2355317	2356624	+		enterochelin esterase	6.04438	-1.6407	0.00294595	0.0129282
CWC46_RS03625	gene	784273	785376	-	trmA	tRNA (uridine(54)-C5)-methyltransferase TrmA	6.21219	-1.56024	0.00294879	0.0129282
CWC46_RS01140	gene	247557	248561	-		SEC-C motif domain protein	6.26282	-1.46018	0.00296104	0.0129742
CWC46_RS09210	gene	1994344	1995090	-		KR domain-containing protein	6.51616	-1.76928	0.00296541	0.0129834
CWC46_RS13705	gene	3043750	3045180	-		ATP synthase subunit beta	6.21301	-1.42706	0.00296668	0.0129834
CWC46_RS09980	gene	2149022	2150002	-		L-Ala-D/L-Glu epimerase	6.21397	-1.60648	0.00296893	0.0129855
CWC46_RS21525	gene	4716432	4717517	+		ABC transporter ATP-binding protein	6.19144	-1.95192	0.00297087	0.0129863
CWC46_RS00085	gene	15422	15817	-		hypothetical protein	6.08949	-1.49152	0.00297523	0.0129976
Intergenic_nt4703631	intergenic_region	4703631	4703911	.			5.42614	-2.60952	0.00300194	0.0131065
CWC46_RS01995	gene	431726	433099	+		argininosuccinate lyase	6.25764	-1.74173	0.00300713	0.0131214
CWC46_RS19775	gene	4352284	4352838	+		hypothetical protein	6.59929	-1.89788	0.00302247	0.0131805
Intergenic_nt1133566	intergenic_region	1133566	1133783	.			4.90346	-2.51099	0.00303374	0.0132218
CWC46_RS10605	gene	2300129	2301016	-		PhzF family phenazine biosynthesis protein	7.01364	-1.33849	0.00303816	0.0132332
Intergenic_nt3503697	intergenic_region	3503697	3503830	.			5.43097	-1.98251	0.00304748	0.013256
CWC46_RS02465	gene	536347	537315	-		ribose ABC transporter permease	6.23603	-1.54993	0.00304881	0.013256
CWC46_RS04475	gene	969325	969732	+		OsmC family protein	7.12093	-1.13655	0.00304724	0.013256
CWC46_RS11070	gene	2426722	2427873	+		acyl-CoA dehydrogenase	8.50666	-0.992006	0.00306504	0.0133187
CWC46_RS16105	gene	3529334	3530824	-		amino acid permease	5.84957	-2.53989	0.00307621	0.0133594
CWC46_RS16000	gene	3506537	3507307	+		DNA-binding transcriptional repressor DeoR	5.14286	-3.25734	0.00308947	0.013409
CWC46_RS21065	gene	4621427	4621711	-	rnfH	RnfH family protein	4.43162	3.94261	0.00309949	0.0134445
CWC46_RS00720	gene	156527	157282	-		HTH-type transcriptional regulator UlaR	4.87431	-3.0043	0.00312722	0.0135568
Intergenic_nt4418915	intergenic_region	4418915	4419145	.			3.28206	-7.51266	0.00313181	0.0135687
CWC46_RS02960	gene	641776	643776	-		methyl-accepting chemotaxis protein	7.13896	-1.07649	0.00313465	0.013573
CWC46_RS12915	gene	2870330	2870638	+		hypothetical protein	4.30502	-3.70264	0.00314081	0.0135796
CWC46_RS00760	gene	164626	166584	-		p-hydroxybenzoic acid efflux pump subunit AaeB	6.52251	-1.77713	0.00314172	0.0135796
Intergenic_nt3243176	intergenic_region	3243176	3243946	.			8.53941	-1.07636	0.00314138	0.0135796
Intergenic_nt3596041	intergenic_region	3596041	3596447	.			6.05185	-1.69043	0.00320171	0.0138308
CWC46_RS10765	gene	2334314	2335456	+		efflux RND transporter periplasmic adaptor subunit	5.9868	-1.78592	0.00320467	0.0138354
CWC46_RS10695	gene	2319565	2322615	+	fdnG	formate dehydrogenase-N subunit alpha	7.71081	-1.13193	0.00320914	0.0138466
CWC46_RS03850	gene	838962	840335	+		O-antigen assembly polymerase	7.37578	-1.13938	0.00322228	0.0138952
CWC46_RS05710	gene	1226284	1227840	-		sugar ABC transporter ATP-binding protein	5.7682	-1.89138	0.00327232	0.0141013
CWC46_RS08755	gene	1882380	1883465	+		sn-glycerol-3-phosphate ABC transporter ATP-binding protein UgpC	5.88745	-1.68699	0.00327392	0.0141013
Intergenic_nt2506215	intergenic_region	2506215	2506353	.			4.35169	4.00546	0.00328612	0.0141455
CWC46_RS00120	gene	24870	26057	+		DUF4268 domain-containing protein	7.05791	-1.20215	0.00328856	0.0141477
CWC46_RS18785	gene	4129050	4130732	+		Kef family K(+) transporter	6.03945	-1.74132	0.00329233	0.0141557
CWC46_RS19265	gene	4235810	4237039	+		serine phosphatase	6.93792	-1.24615	0.00329886	0.0141754
CWC46_RS13200	gene	2924836	2926437	+		gamma-glutamyltransferase family protein	6.36493	-1.51432	0.00331306	0.0142281
CWC46_RS13780	gene	3062308	3062943	+		endonuclease III	5.47161	-1.87903	0.0033174	0.0142349
CWC46_RS08655	gene	1858379	1860880	+	mrcB	penicillin-binding protein 1B	6.79317	-1.42333	0.00331852	0.0142349
CWC46_RS09610	gene	2072936	2074306	-		L-serine ammonia-lyase	6.63022	-1.46725	0.00332361	0.0142402
CWC46_RS14425	gene	3180223	3181506	+		DUF3596 domain-containing protein	6.66242	-1.24019	0.00332176	0.0142402
Intergenic_nt3306507	intergenic_region	3306507	3306926	.			5.74944	-2.13587	0.00334256	0.014313
Intergenic_nt2186337	intergenic_region	2186337	2186732	.			8.44841	-1.18601	0.00334645	0.0143213
Intergenic_nt3905154	intergenic_region	3905154	3905221	.			5.84902	-1.83075	0.00335482	0.0143488
CWC46_RS14215	gene	3152018	3152455	-		DUF4054 domain-containing protein	4.44273	-3.81257	0.00335726	0.0143509
CWC46_RS01680	gene	363730	364572	-		23S rRNA (adenine(2030)-N(6))-methyltransferase RlmJ	6.39792	-1.62426	0.00336184	0.0143621
CWC46_RS16950	gene	3704030	3704929	+		proline-specific peptidase	5.58901	-1.94015	0.00337805	0.0143999
CWC46_RS21350	gene	4679227	4680243	-		amidohydrolase	5.93173	-1.76189	0.00338013	0.0143999
CWC46_RS17525	gene	3840481	3841593	-		efflux RND transporter periplasmic adaptor subunit	6.3491	-1.32141	0.00337798	0.0143999
Intergenic_nt3217730	intergenic_region	3217730	3218045	.			6.9595	-1.2861	0.00337325	0.0143999
Intergenic_nt2486700	intergenic_region	2486700	2487258	.			6.95285	-1.13496	0.00338049	0.0143999
Intergenic_nt3161529	intergenic_region	3161529	3161635	.			6.17942	-1.50681	0.00339447	0.0144511
CWC46_RS05120	gene	1096113	1097054	+		ABC transporter permease	6.23086	-1.52417	0.00340268	0.0144776
CWC46_RS07570	gene	1654099	1654938	+		MurR/RpiR family transcriptional regulator	6.06951	-1.60142	0.00343167	0.0145925
Intergenic_nt2459923	intergenic_region	2459923	2460092	.			3.71026	-4.81616	0.00343943	0.0146086
CWC46_RS19150	gene	4211021	4212259	+		exonuclease subunit SbcD	6.20645	-1.65811	0.00343835	0.0146086
CWC46_RS12380	gene	2741377	2742369	-		peptide ABC transporter ATP-binding protein SapD	3.19853	7.76265	0.003443	0.0146153
CWC46_RS03325	gene	721266	722450	+		PLP-dependent aminotransferase family protein	5.8664	-1.92703	0.00344796	0.0146279
CWC46_RS16690	gene	3651260	3652249	-		GTP 3',8-cyclase MoaA	6.04667	-2.15164	0.00345624	0.0146546
CWC46_RS18635	gene	4089633	4090301	+		multifunctional acyl-CoA thioesterase I/protease I/lysophospholipase L1	5.08055	-2.75411	0.00346503	0.0146731
CWC46_RS17205	gene	3764506	3765597	-		phosphonate metabolism	5.78819	-1.74626	0.00346786	0.0146731
CWC46_RS16515	gene	3612314	3612562	-		biotin carboxyl carrier domain-containing protein	7.73382	-1.14929	0.00346858	0.0146731
CWC46_RS09370	gene	2016405	2018690	-		excinuclease ABC subunit UvrA	7.81291	-0.998284	0.00346487	0.0146731
CWC46_RS09350	gene	2013318	2013617	-		hypothetical protein	6.23796	-1.49551	0.00348986	0.0147546
CWC46_RS09730	gene	2097148	2098251	-		amidohydrolase	5.95432	-1.65183	0.00350224	0.0147984
CWC46_RS16880	gene	3687867	3689393	+	emrB	MFS transporter	6.46875	-1.80456	0.0035257	0.014889
CWC46_RS07370	gene	1608234	1609226	+		RNA polymerase sigma factor RpoS	4.50265	-4.26511	0.00352902	0.0148945
CWC46_RS17865	gene	3931026	3931745	-		glycosyltransferase family 2 protein	8.0579	-1.11624	0.00354416	0.0149498
CWC46_RS17990	gene	3960063	3960686	-		TetR family transcriptional regulator	5.18638	-2.65148	0.00355253	0.0149765
CWC46_RS17050	gene	3730557	3730898	+		carboxymuconolactone decarboxylase family protein	5.17054	-2.24197	0.00357399	0.0150583
CWC46_RS05195	gene	1111720	1112223	-		N-acetyltransferase	5.9785	-1.77777	0.00358335	0.0150891
CWC46_RS04045	gene	876277	878073	+		phosphogluconate dehydratase	6.99632	-1.11927	0.00359093	0.0151123
CWC46_RS15085	gene	3309305	3309526	-		hypothetical protein	5.58459	-1.98688	0.00360474	0.0151531
CWC46_RS03135	gene	678172	679779	+		ABC transporter substrate-binding protein	7.68313	-1.24303	0.00360299	0.0151531
CWC46_RS02740	gene	595877	596797	+		ABC transporter permease	5.56919	-2.50716	0.00360971	0.0151653
CWC46_RS03885	gene	843754	844533	+		ABC transporter ATP-binding protein	6.13659	-1.44571	0.00361596	0.0151829
CWC46_RS02070	gene	447294	448568	+		histidine-type phosphatase	6.45267	-2.24938	0.00362178	0.0151986
Intergenic_nt2496201	intergenic_region	2496201	2496337	.			6.70886	-1.39863	0.00362726	0.015213
Intergenic_nt1887619	intergenic_region	1887619	1887985	.			4.33419	-3.31399	0.00363214	0.0152248
Intergenic_nt21551	intergenic_region	21551	21858	.			6.24003	-1.44408	0.00363596	0.0152321
CWC46_RS08210	gene	1770913	1772604	-		peptidase U34	7.10611	-1.2051	0.00363994	0.01524
CWC46_RS13045	gene	2889683	2889961	-		YrhK domain containing protein	5.33215	-2.22094	0.0036457	0.0152555
CWC46_RS04625	gene	1000638	1001432	+		nitrilase/cyanide hydratase	6.16405	-2.3168	0.00365027	0.0152659
CWC46_RS12160	gene	2682190	2682696	+		N-acetyltransferase	8.18187	-0.922408	0.00366143	0.0153039
CWC46_RS00135	gene	31798	32757	+		5'-nucleotidase	6.04539	-1.5438	0.00367375	0.0153466
Intergenic_nt2209136	intergenic_region	2209136	2209449	.			3.75784	-3.98169	0.00368361	0.0153621
CWC46_RS12200	gene	2706156	2706947	+		thioesterase	5.80368	-2.03726	0.00368598	0.0153621
Intergenic_nt2051407	intergenic_region	2051407	2051791	.			5.76848	-1.72923	0.00368716	0.0153621
CWC46_RS19545	gene	4298399	4299163	+		flap endonuclease Xni	6.09216	-1.55111	0.00368562	0.0153621
CWC46_RS10785	gene	2340988	2342151	-		methionine aminotransferase	6.44982	-1.44551	0.00368792	0.0153621
CWC46_RS13630	gene	3030012	3031184	-		MFS transporter	5.12316	-2.36907	0.00369924	0.0154006
CWC46_RS15005	gene	3294167	3294868	-		ArsR family transcriptional regulator	5.3204	-2.18031	0.00370723	0.0154251
Intergenic_nt1064003	intergenic_region	1064003	1064265	.			4.51587	-3.06129	0.00371123	0.015433
CWC46_RS12410	gene	2748721	2749386	+		phage shock protein PspA	3.54338	-4.70488	0.00371783	0.0154517
CWC46_RS02080	gene	450109	451011	-		LysR family transcriptional regulator	5.78462	-1.6902	0.00372615	0.0154742
CWC46_RS01590	gene	344882	345970	-		ABC transporter permease	7.04469	-1.16538	0.00372746	0.0154742
CWC46_RS15470	gene	3384530	3385288	+		DUF2063 domain-containing protein	6.00372	-1.72561	0.00374831	0.0155445
CWC46_RS09415	gene	2028552	2030318	-		iron ABC transporter permease	6.73596	-1.12414	0.00374862	0.0155445
Intergenic_nt2795478	intergenic_region	2795478	2796088	.			5.80358	-1.70618	0.00376963	0.0156228
CWC46_RS07880	gene	1705668	1706219	+		hypothetical protein	5.4789	-2.45752	0.00380514	0.0157611
CWC46_RS15280	gene	3346289	3346684	+		glutathione metabolism protein	3.6826	-4.90541	0.00382914	0.0158516
CWC46_RS17970	gene	3955911	3956831	+		zinc transporter ZitB	5.56388	-1.91975	0.00383422	0.0158547
CWC46_RS06930	gene	1508968	1510107	-		YggW family oxidoreductase	5.82967	-1.6205	0.00383314	0.0158547
CWC46_RS18915	gene	4159342	4159803	-		Lrp/AsnC family transcriptional regulator	6.29984	-1.49199	0.00384045	0.0158715
CWC46_RS14755	gene	3249738	3251006	-	pepT	peptidase T	6.1348	-1.53324	0.003858	0.0159256
CWC46_RS04330	gene	946761	947894	-		pectate lyase	6.07796	-1.51217	0.00386219	0.0159256
Intergenic_nt603968	intergenic_region	603968	604189	.			6.95661	-1.20675	0.00385827	0.0159256
CWC46_RS16390	gene	3589017	3589358	+		hypothetical protein	7.42746	-1.09024	0.00386191	0.0159256
Intergenic_nt1172979	intergenic_region	1172979	1173315	.			5.65605	-2.25158	0.0038682	0.0159414
Intergenic_nt1960063	intergenic_region	1960063	1960185	.			5.03621	-2.72745	0.00388125	0.0159694
CWC46_RS00895	gene	195739	196764	+		amino acid ABC transporter substrate-binding protein	5.62606	-2.53211	0.00387799	0.0159694
CWC46_RS13445	gene	2974859	2975167	-		hypothetical protein	7.13914	-1.06071	0.00388151	0.0159694
CWC46_RS14940	gene	3281860	3283029	+		hypothetical protein	6.33713	-1.38313	0.00388982	0.0159946
CWC46_RS16700	gene	3653732	3655744	-		excinuclease ABC subunit B	6.4292	-1.40932	0.00389859	0.0160217
CWC46_RS06720	gene	1462896	1463711	-		ABC transporter permease	5.31956	-2.15943	0.00392045	0.0161025
CWC46_RS21155	gene	4638989	4639282	-		hypothetical protein	6.58694	-1.32864	0.00395819	0.0162485
CWC46_RS18550	gene	4069164	4070627	+		peptidase M48	6.3045	-1.36872	0.0039637	0.016262
CWC46_RS19410	gene	4268280	4268669	-		VOC family protein	3.64724	-4.83403	0.00396978	0.0162779
CWC46_RS15635	gene	3420010	3420885	-	citE	citrate (pro-3S)-lyase subunit beta	5.34358	-2.1089	0.00397971	0.0163095
Intergenic_nt970834	intergenic_region	970834	971026	.			6.49772	-1.39292	0.00398986	0.016342
Intergenic_nt1502137	intergenic_region	1502137	1502975	.			6.13806	-1.6288	0.00399796	0.016366
CWC46_RS20515	gene	4486554	4487438	+		LysR family transcriptional regulator	6.09029	-1.4494	0.0040246	0.0164659
CWC46_RS18165	gene	3994183	3995871	+		potassium-transporting ATPase subunit KdpA	6.29015	-1.7066	0.00403802	0.0165116
Intergenic_nt959297	intergenic_region	959297	959472	.			5.35982	-2.32544	0.00404681	0.0165384
CWC46_RS00260	gene	61307	62158	+		tagatose-bisphosphate aldolase	5.02995	-2.27526	0.00407691	0.0166521
Intergenic_nt2824798	intergenic_region	2824798	2825254	.			7.12785	-1.28054	0.00408624	0.0166809
CWC46_RS01895	gene	406894	407793	+		EamA family transporter	5.52222	-2.18969	0.00409633	0.0166946
CWC46_RS11260	gene	2469357	2470037	+		ATP-dependent dethiobiotin synthetase BioD	5.90166	-1.93517	0.00409216	0.0166946
CWC46_RS10820	gene	2348887	2349765	-		isochorismatase	5.72448	-1.66052	0.0040964	0.0166946
CWC46_RS15965	gene	3499334	3500443	-		spermidine/putrescine ABC transporter substrate-binding protein PotF	4.6613	-3.11645	0.0041028	0.0167073
CWC46_RS17095	gene	3741575	3742528	-		ABC transporter permease	5.45903	-2.61152	0.00410406	0.0167073
CWC46_RS00365	gene	81434	82087	-		isoprenoid biosynthesis protein ElbB	5.79929	-2.4587	0.00412111	0.0167674
CWC46_RS06100	gene	1320297	1320791	+		acetolactate synthase small subunit	5.41776	-2.57895	0.00412885	0.0167896
CWC46_RS17025	gene	3725895	3727190	-		deferrochelatase/peroxidase EfeB	6.28976	-1.47794	0.00413878	0.0168207
Intergenic_nt853617	intergenic_region	853617	853853	.			7.8828	-0.973583	0.00414472	0.0168355
CWC46_RS21855	gene	4792414	4793571	-		hypothetical protein	6.70757	-1.35398	0.00414783	0.0168388
CWC46_RS22645	gene	4949361	4950833	+		rhamnulokinase	6.20289	-1.79576	0.00415614	0.0168633
Intergenic_nt4570830	intergenic_region	4570830	4570986	.			3.26824	-7.48028	0.00416904	0.0168969
CWC46_RS16530	gene	3614477	3615646	-		MFS transporter	5.67566	-2.61341	0.00416782	0.0168969
CWC46_RS22670	gene	4955343	4956101	-		ABC transporter ATP-binding protein	5.97021	-1.56428	0.00419115	0.016969
Intergenic_nt1907548	intergenic_region	1907548	1907901	.			6.25939	-1.40242	0.00419144	0.016969
CWC46_RS03260	gene	709693	710019	+		DUF1820 domain-containing protein	4.86582	-3.14405	0.00419898	0.0169843
CWC46_RS17465	gene	3823240	3826290	-		AcrB/AcrD/AcrF family protein	7.19128	-1.26966	0.00419984	0.0169843
CWC46_RS11060	gene	2424791	2425003	-		hypothetical protein	8.08731	-1.09897	0.00420263	0.0169862
CWC46_RS01325	gene	283009	284193	-		xylose operon transcription regulator XylR	6.15439	-2.26593	0.0042125	0.0170074
Intergenic_nt4484370	intergenic_region	4484370	4484433	.			5.42237	-1.9775	0.00421129	0.0170074
Intergenic_nt1441546	intergenic_region	1441546	1442095	.			5.69643	-2.4745	0.00422009	0.0170245
CWC46_RS15675	gene	3428529	3429353	-		hypothetical protein	6.2283	-1.34438	0.00422138	0.0170245
CWC46_RS07170	gene	1557330	1558664	+		inorganic triphosphatase	6.55895	-1.5957	0.00422993	0.0170496
CWC46_RS13360	gene	2957376	2958338	-		universal stress protein UspE	5.33597	-2.04693	0.00423983	0.0170774
CWC46_RS01055	gene	229556	230566	-		ABC transporter permease	6.10874	-1.48884	0.00424146	0.0170774
Intergenic_nt2416513	intergenic_region	2416513	2417104	.			8.2909	-1.18567	0.00425277	0.0171136
Intergenic_nt3501314	intergenic_region	3501314	3501427	.			3.19282	-7.38587	0.00425839	0.0171268
CWC46_RS03775	gene	820081	820362	-		peptidylprolyl isomerase	3.28589	-7.50792	0.00426456	0.0171422
CWC46_RS03835	gene	835501	836631	+		dTDP-4-amino-4,6-dideoxygalactose transaminase	6.03789	-2.29239	0.00428202	0.017203
CWC46_RS12425	gene	2750164	2751573	+		DUF463 domain-containing protein	6.15927	-1.56021	0.00428622	0.0172105
Intergenic_nt1205674	intergenic_region	1205674	1206158	.			4.8644	-2.77029	0.00429713	0.0172449
CWC46_RS22330	gene	4882988	4883977	+		glutathione S-transferase family protein	6.22815	-1.41614	0.00430194	0.0172547
Intergenic_nt4639595	intergenic_region	4639595	4639732	.			6.26238	-1.34054	0.00430773	0.0172685
CWC46_RS13385	gene	2961565	2962068	-		phenolic acid decarboxylase	4.79738	-3.13933	0.00432028	0.0173094
Intergenic_nt434635	intergenic_region	434635	434744	.			3.43006	-4.59019	0.00432633	0.0173147
Intergenic_nt4218898	intergenic_region	4218898	4218979	.			4.19056	-3.61917	0.00432444	0.0173147
Intergenic_nt2681334	intergenic_region	2681334	2681409	.			3.71663	-4.01688	0.00434208	0.0173683
CWC46_RS01715	gene	371869	372789	-		ABC transporter permease	5.75408	-2.10253	0.00437033	0.0174718
Intergenic_nt1527030	intergenic_region	1527030	1527454	.			4.71629	-3.26803	0.00437761	0.0174914
CWC46_RS00785	gene	170690	174526	-		TIGR02099 family protein	7.80393	-1.0413	0.00438017	0.0174921
CWC46_RS08385	gene	1811435	1812151	-		two-component system response regulator YehT	5.25243	-2.07465	0.00439644	0.0175476
CWC46_RS06870	gene	1494640	1495314	+		glutathione S-transferase	5.51252	-2.32694	0.00440168	0.0175508
CWC46_RS00480	gene	106096	107082	+		KdsD/GutQ family sugar-phosphate isomerase	4.73495	3.49167	0.00440203	0.0175508
CWC46_RS17785	gene	3909175	3909924	-		DNA-binding response regulator	5.64799	-1.73367	0.00440828	0.0175662
CWC46_RS20995	gene	4605520	4607472	+		MacB family efflux pump subunit	7.02808	-1.14319	0.00442973	0.0176421
Intergenic_nt3895027	intergenic_region	3895027	3895220	.			4.34667	-3.33792	0.00443805	0.0176657
CWC46_RS15895	gene	3486401	3487408	+		NADH oxidoreductase	6.33774	-1.3623	0.00444075	0.0176668
Intergenic_nt2850534	intergenic_region	2850534	2850802	.			5.58731	-1.81088	0.00446499	0.0177536
CWC46_RS08770	gene	1885905	1887062	+		gfo/Idh/MocA family oxidoreductase	5.75139	-1.75882	0.00446875	0.017759
CWC46_RS13860	gene	3081044	3082234	+	trpB	tryptophan synthase subunit beta	5.92687	-1.74222	0.00447307	0.0177665
CWC46_RS13545	gene	3009602	3010495	-		xylose isomerase	6.99343	-1.33329	0.00448672	0.0178111
CWC46_RS07140	gene	1552739	1553356	-		glycerol-3-phosphate 1-O-acyltransferase PlsY	5.34409	-1.94656	0.00450148	0.0178601
Intergenic_nt2678211	intergenic_region	2678211	2678355	.			6.11281	-1.66594	0.00450653	0.0178705
CWC46_RS19610	gene	4308345	4309586	-	amiC	N-acetylmuramoyl-L-alanine amidase	5.9812	-1.78755	0.0045409	0.017997
CWC46_RS09460	gene	2038621	2040021	-		multidrug transporter subunit MdtD	6.55956	-1.21118	0.0045503	0.0180246
CWC46_RS03480	gene	753641	754543	+		cation-efflux pump FieF	6.66612	-1.15461	0.00457913	0.018129
CWC46_RS05765	gene	1240660	1241199	-	yjjX	non-canonical purine NTP phosphatase	5.16132	-2.80413	0.0045837	0.0181373
CWC46_RS00335	gene	75606	77639	+		penicillin-binding protein activator	6.86442	-1.11317	0.0045891	0.0181489
CWC46_RS19250	gene	4232888	4233421	-		N-acetyltransferase	5.18385	-2.16068	0.00460575	0.018205
Intergenic_nt2174179	intergenic_region	2174179	2174393	.			4.10836	-3.86927	0.00461198	0.0182198
CWC46_RS15765	gene	3449488	3450792	-		permease for cytosine/purines uracil thiamine allantoin	5.46187	-2.25651	0.00462789	0.0182631
CWC46_RS07405	gene	1615110	1615676	+	gmhB	D-glycero-beta-D-manno-heptose 1,7-bisphosphate 7-phosphatase	4.14178	3.52215	0.0046279	0.0182631
CWC46_RS01165	gene	252781	254403	+		ABC-type transporter, periplasmic subunit	6.8968	-1.09878	0.00464108	0.0183053
CWC46_RS13035	gene	2886589	2887584	+		hypothetical protein	6.0542	-1.47389	0.00465935	0.0183675
CWC46_RS05400	pseudogene	1157558	1157636	+		IS6 family transposase	6.27504	-1.53877	0.00467465	0.0184179
CWC46_RS18000	gene	3962620	3964095	+		betaine-aldehyde dehydrogenase	5.7901	-1.82828	0.00468402	0.0184449
CWC46_RS14250	gene	3157713	3159353	-		hypothetical protein	7.09446	-1.2491	0.00469504	0.0184734
CWC46_RS16550	gene	3618639	3619142	+		DNA starvation/stationary phase protection protein Dps	7.69337	-1.01397	0.00469629	0.0184734
CWC46_RS08615	gene	1850025	1850819	-	panB	3-methyl-2-oxobutanoate hydroxymethyltransferase	5.79076	-1.74731	0.00469953	0.0184763
CWC46_RS17290	gene	3784735	3786462	+	hycE	hydrogenase large subunit	6.57968	-1.23352	0.00471579	0.0185303
CWC46_RS05790	gene	1244856	1245542	+		tRNA/rRNA methyltransferase	7.01258	-1.58667	0.00474409	0.0186315
CWC46_RS17430	gene	3814777	3815493	+		aspartate/glutamate racemase family protein	8.96868	-1.01059	0.00474726	0.018634
Intergenic_nt1183018	intergenic_region	1183018	1183178	.			4.15495	-4.39063	0.00476615	0.0186982
CWC46_RS09755	gene	2101223	2102488	-		PTS ascorbate transporter subunit IIC	8.89441	-1.07519	0.00478827	0.0187749
CWC46_RS04290	gene	933160	935133	+		glycogen debranching protein GlgX	6.94356	-1.11389	0.00479263	0.018782
Intergenic_nt930595	intergenic_region	930595	930976	.			6.08398	-1.43158	0.00479899	0.0187969
Intergenic_nt3636258	intergenic_region	3636258	3636581	.			5.49058	-1.84763	0.00482264	0.0188795
CWC46_RS22635	gene	4947324	4948154	-		AraC family transcriptional regulator	6.13566	-1.39841	0.00485015	0.0189771
Intergenic_nt586610	intergenic_region	586610	587206	.			5.54437	-2.37605	0.00486775	0.0190358
CWC46_RS08140	gene	1756708	1757553	+		ABC transporter permease	5.87372	-1.56874	0.00487814	0.0190662
CWC46_RS21240	gene	4653816	4654424	+		DUF3156 domain-containing protein	5.17624	-2.2842	0.00488901	0.019089
Intergenic_nt1837398	intergenic_region	1837398	1838188	.			5.40629	-2.14399	0.00488916	0.019089
CWC46_RS11140	gene	2443759	2444661	+		ABC transporter permease	6.07057	-1.49099	0.00490138	0.0191266
Intergenic_nt442304	intergenic_region	442304	442487	.			5.22934	-2.30649	0.00490464	0.0191291
CWC46_RS00110	gene	21859	23565	+		site-specific DNA-methyltransferase (adenine-specific)	7.83557	-0.948561	0.00491545	0.0191611
CWC46_RS10190	gene	2192045	2193301	-		long-chain fatty acid transporter FadL	5.7851	-2.0912	0.00492333	0.0191817
CWC46_RS01110	gene	241548	242798	-		type II toxin-antitoxin system HipA family toxin	6.97006	-1.07327	0.00492994	0.0191972
CWC46_RS05220	gene	1114703	1116499	-		fumarate reductase flavoprotein subunit	7.70814	-1.17261	0.00494373	0.0192408
CWC46_RS10205	gene	2195513	2197717	+		fatty acid oxidation complex subunit alpha FadJ	8.13675	-0.985909	0.0049524	0.0192643
CWC46_RS12025	gene	2647333	2649252	+		ABC transporter ATP-binding protein	6.22573	-1.51378	0.00496672	0.0193098
CWC46_RS14845	gene	3266483	3266914	+		phage lysis regulatory protein, LysB family	5.13937	-2.59084	0.00497386	0.0193273
Intergenic_nt602461	intergenic_region	602461	602728	.			6.4975	-1.41413	0.00498648	0.0193559
CWC46_RS02905	gene	629038	629376	+		NIPSNAP family containing protein	7.44316	-1.16699	0.0049855	0.0193559
Intergenic_nt747301	intergenic_region	747301	747310	.			3.18883	-7.35397	0.00503731	0.0195325
CWC46_RS04615	gene	998184	999542	-		PLP-dependent aminotransferase family protein	6.46051	-1.18439	0.00503592	0.0195325
CWC46_RS06455	gene	1407069	1407731	-		amino acid ABC transporter permease	5.82019	-1.65368	0.00506041	0.0196118
CWC46_RS18250	gene	4015543	4016766	+		glucokinase	5.57172	-2.39487	0.00512468	0.0198504
CWC46_RS06625	gene	1446149	1447138	+		quinone oxidoreductase	5.81181	-1.58828	0.00512871	0.0198555
CWC46_RS03105	gene	672255	673034	+		sorbitol 6-phosphate dehydrogenase	6.36803	-1.36702	0.00513872	0.0198838
Intergenic_nt677460	intergenic_region	677460	678171	.			7.50717	-1.0583	0.00514429	0.0198949
CWC46_RS12260	gene	2716011	2716250	+		DUF1289 domain-containing protein	5.92491	-2.29503	0.00515622	0.0199305
Intergenic_nt4580477	intergenic_region	4580477	4580653	.			6.74713	-1.15672	0.00516005	0.0199348
Intergenic_nt4636573	intergenic_region	4636573	4637205	.			7.12652	-1.19005	0.00520966	0.0201159
Intergenic_nt4864350	intergenic_region	4864350	4864696	.			6.43856	-1.36083	0.00522474	0.020153
CWC46_RS07250	gene	1581318	1583552	+		GTP diphosphokinase	6.73184	-1.13555	0.00522297	0.020153
Intergenic_nt2019118	intergenic_region	2019118	2019296	.			5.29059	-1.95494	0.00524104	0.0202052
CWC46_RS14415	gene	3179619	3179837	+		hypothetical protein	3.67507	-3.9687	0.00525172	0.0202358
CWC46_RS08695	gene	1869420	1870577	+		CdaR family transcriptional regulator	6.4908	-1.53801	0.00525633	0.0202429
Intergenic_nt2085312	intergenic_region	2085312	2085517	.			3.10308	-7.27588	0.00527702	0.0203049
Intergenic_nt4041037	intergenic_region	4041037	4041229	.			4.56856	-2.69663	0.00527794	0.0203049
Intergenic_nt3682498	intergenic_region	3682498	3682537	.			5.50131	-1.86447	0.00528653	0.0203225
CWC46_RS16140	gene	3538311	3539489	+		sugar efflux transporter	5.72037	-1.70728	0.00528805	0.0203225
CWC46_RS22295	gene	4878783	4879559	+		transcriptional regulator ExuR	5.01538	-2.70924	0.00529298	0.0203308
Intergenic_nt2630778	intergenic_region	2630778	2630975	.			3.43766	-7.71953	0.00530744	0.0203438
Intergenic_nt1059512	intergenic_region	1059512	1059590	.			3.12743	-7.31827	0.00530412	0.0203438
CWC46_RS08010	gene	1726052	1727341	+		arsenical efflux pump membrane protein ArsB	6.67868	-1.80836	0.00530608	0.0203438
CWC46_RS21140	gene	4636018	4636572	-		hypothetical protein	6.55719	-1.59272	0.00530224	0.0203438
Intergenic_nt1802660	intergenic_region	1802660	1803156	.			4.6007	-2.93556	0.00533948	0.0204559
CWC46_RS14590	gene	3212533	3213423	+		sugar ABC transporter permease	8.08849	-0.911086	0.00537319	0.0205744
CWC46_RS07515	gene	1643158	1643928	+		XRE family transcriptional regulator	5.72584	-1.76319	0.00538934	0.0206255
CWC46_RS09570	gene	2065903	2066280	-		DUF4186 domain-containing protein	4.48786	-2.98573	0.00544037	0.0208099
CWC46_RS14595	gene	3213416	3214318	+		carbohydrate ABC transporter permease	6.62412	-1.28025	0.00544575	0.0208196
Intergenic_nt327669	intergenic_region	327669	327876	.			4.64006	-2.9191	0.00546456	0.0208807
CWC46_RS20120	gene	4417080	4418279	-		Integrating conjugative element protein PilL, PFGI-1	6.2005	-2.20198	0.00547201	0.0208983
CWC46_RS01870	gene	401957	403234	-		murein hydrolase activator EnvC	6.77311	-1.44729	0.00547517	0.0208995
CWC46_RS11640	gene	2554240	2555001	+		KR domain-containing protein	4.94941	-2.80313	0.00548416	0.020923
Intergenic_nt1877864	intergenic_region	1877864	1878045	.			3.4819	-4.66171	0.00550723	0.0209858
Intergenic_nt3231674	intergenic_region	3231674	3231882	.			4.1529	-3.57743	0.00551025	0.0209858
CWC46_RS10050	gene	2164293	2164955	+	gspJ	type II secretion system protein GspJ	5.86687	-1.93857	0.00551206	0.0209858
Intergenic_nt2624449	intergenic_region	2624449	2624759	.			6.27799	-1.7513	0.005504	0.0209858
CWC46_RS21740	gene	4766109	4767395	+		MFS transporter	6.18781	-1.34214	0.00554386	0.0210913
CWC46_RS01330	gene	284312	285496	-		sugar ABC transporter permease	6.55923	-1.29378	0.00554552	0.0210913
CWC46_RS10135	pseudogene	2180156	2180230	+		DNA-directed RNA polymerase subunit beta	5.73968	-1.72114	0.00555678	0.0211232
Intergenic_nt3160833	intergenic_region	3160833	3161204	.			7.70844	-1.22641	0.00559435	0.021255
CWC46_RS21535	gene	4718922	4720040	-		glycosyl transferase group 1	6.1095	-1.48748	0.00559911	0.0212622
CWC46_RS06240	gene	1349770	1351188	-		type II secretion system protein GspE	6.74304	-1.14276	0.00561243	0.0213017
CWC46_RS17945	gene	3949993	3951039	+		galactose-1-phosphate uridylyltransferase	6.18945	-1.40987	0.00561771	0.0213107
Intergenic_nt4890380	intergenic_region	4890380	4890422	.			2.94704	-7.10577	0.00564054	0.0213503
Intergenic_nt1128512	intergenic_region	1128512	1128833	.			3.93889	-4.12528	0.00564848	0.0213503
CWC46_RS06340	gene	1377505	1378485	+	pdxA	D-threonate 4-phosphate dehydrogenase	5.21315	-2.56495	0.00563661	0.0213503
CWC46_RS08125	gene	1752438	1753724	-		peptidase M20	5.15662	-2.35998	0.00564326	0.0213503
CWC46_RS06915	gene	1506859	1508067	+		lysophospholipid transporter LplT	6.2231	-1.68334	0.005646	0.0213503
CWC46_RS08195	gene	1768736	1768942	+		hypothetical protein	7.21929	-1.30747	0.00564617	0.0213503
CWC46_RS05055	gene	1079875	1081416	+	casA	type I-E CRISPR-associated protein Cse1/CasA	6.64285	-1.21076	0.00563993	0.0213503
CWC46_RS01285	gene	275372	275866	-		hypothetical protein	4.3922	-3.16757	0.00565848	0.0213661
CWC46_RS05805	gene	1249298	1250587	+		threonine synthase	5.17045	2.10498	0.00565821	0.0213661
CWC46_RS11230	gene	2461871	2462266	-		hypothetical protein	3.99584	-3.80597	0.00567863	0.0214202
Intergenic_nt2791047	intergenic_region	2791047	2791294	.			5.77505	-1.7999	0.00567578	0.0214202
Intergenic_nt745797	intergenic_region	745797	745898	.			6.46816	-1.4486	0.00570515	0.0215092
CWC46_RS05700	gene	1224016	1225122	-		hypothetical protein	6.0752	-1.54606	0.00571821	0.0215474
CWC46_RS17460	gene	3821715	3823172	-		RND efflux system, outer membrane lipoprotein, NodT family	6.61829	-1.176	0.00573351	0.021594
CWC46_RS17610	gene	3860526	3861410	-		dihydrodipicolinate synthase family protein	5.35808	-2.44707	0.00574157	0.0216089
CWC46_RS15020	gene	3295921	3297477	-		2-isopropylmalate synthase	7.61632	-0.995937	0.00574336	0.0216089
Intergenic_nt2055958	intergenic_region	2055958	2056124	.			4.58525	-2.6199	0.00576956	0.0216964
Intergenic_nt3204745	intergenic_region	3204745	3205891	.			9.50262	-0.894043	0.005801	0.0218035
CWC46_RS18605	gene	4081382	4082206	+		ABC transporter substrate-binding protein	5.2113	-2.02491	0.00580752	0.0218168
Intergenic_nt4374363	intergenic_region	4374363	4374501	.			3.41523	-4.58452	0.00582348	0.0218656
CWC46_RS21385	gene	4685258	4685641	-		RidA family protein	4.1421	-3.17808	0.00586855	0.0220235
CWC46_RS00730	gene	159053	160450	+		PTS ascorbate transporter subunit IIC	6.42559	-1.51702	0.00587197	0.0220251
Intergenic_nt1999884	intergenic_region	1999884	1999932	.			3.7315	-3.93988	0.00589465	0.0220896
CWC46_RS10015	gene	2157177	2157995	+	gspC	type II secretion system protein GspC	7.0022	-1.34018	0.00589516	0.0220896
CWC46_RS21210	gene	4648285	4649127	-		AraC family transcriptional regulator	6.19188	-1.48477	0.00590289	0.0221072
CWC46_RS19390	gene	4265678	4266226	-		YaeQ family protein	4.25827	-3.21999	0.00590942	0.0221204
Intergenic_nt1074613	intergenic_region	1074613	1074798	.			3.08799	-7.26794	0.00591328	0.0221236
Intergenic_nt4183628	intergenic_region	4183628	4183721	.			3.18604	-7.36787	0.00593163	0.022181
Intergenic_nt433702	intergenic_region	433702	434298	.			5.90358	-1.69948	0.0059565	0.0222626
CWC46_RS13400	gene	2966090	2967217	-		ROK family transcriptional regulator	6.31608	-1.33294	0.00596981	0.0222897
CWC46_RS00695	gene	150212	152656	-		maltodextrin phosphorylase	7.86675	-0.95485	0.00596697	0.0222897
CWC46_RS22440	gene	4903197	4904318	-		acetoin dehydrogenase dihydrolipoyllysine-residue acetyltransferase subunit	5.86842	-1.6524	0.00597509	0.0222981
Intergenic_nt2738236	intergenic_region	2738236	2738433	.			2.9938	-7.17116	0.0059947	0.0223599
CWC46_RS09025	gene	1956105	1956902	-		ABC transporter ATP-binding protein	4.75604	-2.9238	0.00599932	0.0223658
CWC46_RS10535	gene	2268165	2268758	+		hypothetical protein	5.91914	-1.82359	0.00602813	0.0224618
CWC46_RS08100	gene	1746136	1747365	-		peptidase M20	5.67093	-1.67687	0.00607502	0.0226251
Intergenic_nt3924807	intergenic_region	3924807	3925646	.			6.21941	-1.36584	0.00608143	0.0226375
Intergenic_nt2732734	intergenic_region	2732734	2732869	.			3.37782	-7.65386	0.00608827	0.02264
CWC46_RS11160	gene	2448382	2449515	+		sn-glycerol-3-phosphate ABC transporter ATP-binding protein UgpC	6.05067	-1.41762	0.00608708	0.02264
Intergenic_nt3612281	intergenic_region	3612281	3612313	.			4.65209	-3.11166	0.00609688	0.0226501
CWC46_RS12695	gene	2816435	2817895	+	gabD	NAD-dependent succinate-semialdehyde dehydrogenase	5.632	-1.68815	0.00609715	0.0226501
CWC46_RS20140	gene	4420895	4422907	-		DNA topoisomerase III	7.36244	-1.0542	0.00610762	0.0226775
CWC46_RS07525	gene	1645762	1646484	+		GntR family transcriptional regulator	5.3254	-2.52943	0.00611778	0.0227038
CWC46_RS13845	gene	3078042	3078620	+		glutamine amidotransferase	4.93531	-2.94935	0.00613882	0.0227703
CWC46_RS06905	gene	1502976	1504364	+	ltrA	group II intron reverse transcriptase/maturase	6.29306	-1.80234	0.00614426	0.022779
CWC46_RS06800	gene	1478772	1479740	+		oxidoreductase	5.57653	-1.82255	0.00615045	0.0227905
CWC46_RS09410	gene	2027471	2028550	-		ABC transporter ATP-binding protein	6.13897	-1.76784	0.00615907	0.0228109
Intergenic_nt2325603	intergenic_region	2325603	2326021	.			6.2218	-1.35074	0.00619072	0.0229166
Intergenic_nt3071718	intergenic_region	3071718	3072034	.			4.74729	-2.48873	0.00619851	0.0229223
CWC46_RS01585	gene	343787	344794	-		ABC transporter substrate-binding protein	5.98937	-1.64883	0.00619553	0.0229223
CWC46_RS14150	gene	3142783	3143430	-		hypothetical protein	5.52068	-2.94806	0.0062193	0.0229876
CWC46_RS00610	gene	126350	128908	+		carboxypeptidase/penicillin-binding protein 1A	6.71534	-1.52932	0.00622319	0.0229905
CWC46_RS07385	gene	1611860	1612264	-		Rcs stress response system protein RcsF	5.14292	-2.83469	0.00623262	0.0230137
CWC46_RS17040	gene	3729549	3729866	+		DUF134 domain-containing protein	4.8799	-2.66873	0.00624686	0.0230432
CWC46_RS20630	gene	4518821	4519294	-	tsaA	tRNA (N6-threonylcarbamoyladenosine(37)-N6)-methyltransferase TrmO	5.51496	-1.84113	0.00624455	0.0230432
CWC46_RS09840	gene	2120751	2121290	+		colanic acid biosynthesis acetyltransferase WcaF	8.70283	-1.16289	0.00626031	0.0230812
Intergenic_nt4434000	intergenic_region	4434000	4434195	.			4.67743	-2.9663	0.00626737	0.0230956
Intergenic_nt2561934	intergenic_region	2561934	2562079	.			7.19521	-1.06337	0.00628744	0.023158
CWC46_RS21280	gene	4661718	4662842	-		gfo/Idh/MocA family oxidoreductase	6.2794	-1.32652	0.00630172	0.0231989
CWC46_RS05755	gene	1238252	1240180	+		murein transglycosylase	6.79462	-1.05972	0.00631256	0.0232272
CWC46_RS06910	gene	1504700	1506862	+		bifunctional acyl-ACP-phospholipid O-acyltransferase/long-chain-fatty-acid-ACP ligase	6.7936	-1.05788	0.00632108	0.0232469
[truncated: 6,311 more rows]
