# Supplementary material for: Genome-wide identification of bacterial genes contributing to nucleus-forming jumbo phage infection
Source: Nucleic Acids Res. 2024 Dec 19;53(3):gkae1194. doi: 10.1093/nar/gkae1194 (PMC11797060; doi:10.1093/nar/gkae1194)
Supplement: gkae1194_Supplemental_Files [file gkae1194_supplemental_files.zip › Harding_et_al_Table_SE2_CRISPRi_experimental_data_140824.xlsx]

## Sheet: Swimming assay
Summary: Swimming ability of CRISPRi targeted bacterial genes
*Guide targeting start of operon, but gene not enriched in Tn-seq
Control strains
Gene targeted	Guide (gRNA-)	Swimming ability (%), adjusted to EV									Control average (%)
EV (pPF1775)	N/A	105.556	100	100	94.4444	100	100	100	100	100	100
flhD (gRNA-5)	gRNA-5	0	0	0	0	0	0	0	0	0	0
igaA	N/A	0	0	0	0	0	0	0	0	0	0
Full screen (all guides)							Full screen (best guides only)
Gene	Guide (gRNA-)	Rep 1	Rep 2	Rep 3	Average		Gene targeted	Best guide? (gRNA-)	Swimming ability (%), adjusted to EV			Average (%)
rsxB (guide targeting rsxA)	11	66.6667	66.6667	66.6667	66.6667		rsxB (guide targeting rsxA)	Both	66.6667	66.6667	66.6667	66.6667
rsxB (guide targeting rsxA)	12	66.6667	66.6667	66.6667	66.6667		sapA	16	55.5556	50	55.5556	53.7037
sapA	15	61.1111	61.1111	61.1111	61.1111		CWC46_RS18195	22	83.3333	77.7778	77.7778	79.6296
sapA	16	55.5556	50	55.5556	53.7037		crp	23	72.2222	72.2222	72.2222	72.2222
CWC46_RS18195	21	83.3333	88.8889	88.8889	87.037		galU	26	83.3333	66.6667	66.6667	72.2222
CWC46_RS18195	22	83.3333	77.7778	77.7778	79.6296		mdoG	29	38.8889	38.8889	38.8889	38.8889
crp	23	72.2222	72.2222	72.2222	72.2222		rfbB	31	88.8889	83.3333	83.3333	85.1852
crp	24	83.3333	72.2222	77.7778	77.7778		CWC46_RS08340	35	83.3333	77.7778	80.5556	80.5556
galU	25	88.8889	88.8889	100	92.5926		CWC46_RS05635	Both	77.7778	83.3333	83.3333	81.4815
galU	26	83.3333	66.6667	66.6667	72.2222		cyaA	41	61.1111	61.1111	66.6667	62.963
mdoG	29	38.8889	38.8889	38.8889	38.8889		cysC	46	83.3333	83.3333	77.7778	81.4815
rfbB	31	88.8889	83.3333	83.3333	85.1852		rssB	47	61.1111	66.6667	61.1111	62.963
rfbB	32	94.4444	83.3333	88.8889	88.8889		CWC46_RS00475*, kdsD (used guide targeting kdsD)	52	83.3333	83.3333	83.3333	83.3333
CWC46_RS08340	35	83.3333	77.7778	80.5556	80.5556		rpoN	54	88.8889	83.3333	77.7778	83.3333
CWC46_RS08340	36	83.3333	94.4444	86.1111	87.963		trkH	55	72.2222	72.2222	66.6667	70.3704
CWC46_RS05635	37	77.7778	83.3333	83.3333	81.4815		CWC46_RS01810*, kdtX (used guide targeting CWC46_RS01810)	57	61.1111	61.1111	61.1111	61.1111
CWC46_RS05635	38	83.3333	83.3333	77.7778	81.4815		rfaF (guide targeting rfaD)	62	88.8889	111.111	77.7778	92.5926
cyaA	41	61.1111	61.1111	66.6667	62.963		ntrBC	65	77.7778	83.3333	77.7778	79.6296
cyaA	42	77.7778	77.7778	72.2222	75.9259		CWC46_RS03500	68	72.2222	77.7778	66.6667	72.2222
cysC	45	100	94.4444	88.8889	94.4444		oxyR	53	55.5556	55.5556	50	53.7037
cysC	46	83.3333	83.3333	77.7778	81.4815		CWC46_RS03790, gppA	72	94.4444	100	94.4444	96.2963
rssB	47	61.1111	66.6667	61.1111	62.963		CWC46_RS05795 (thrB, CWC46_RS05800, 05805)	73	94.4444	88.8889	88.8889	90.7407
rssB	48	77.7778	72.2222	72.2222	74.0741		apaH	77	55.5556	66.6667	61.1111	61.1111
CWC46_RS00475*	49	111.111	105.556	100	105.556		cysJ	81	55.5556	50	55.5556	53.7037
CWC46_RS00475*	50	111.111	105.556	105.556	107.407		gmhB	84	38.8889	44.4444	44.4444	42.5926
kdsD	51	88.8889	94.4444	83.3333	88.8889		apbE	85	100	94.4444	94.4444	96.2963
kdsD	52	83.3333	83.3333	83.3333	83.3333		CWC46_RS08390	88	83.3333	83.3333	77.7778	81.4815
rpoN	54	88.8889	83.3333	77.7778	83.3333		nuoI	95	33.3333	27.7778	33.3333	31.4815
trkH	55	72.2222	72.2222	66.6667	70.3704		lpxL	96	61.1111	66.6667	72.2222	66.6667
trkH	56	77.7778	69.4444	66.6667	71.2963		CWC46_RS13335	100	50	77.7778	72.2222	66.6667
CWC46_RS01810*	57	61.1111	61.1111	61.1111	61.1111		srfBC	102	83.3333	83.3333	83.3333	83.3333
CWC46_RS01810*	58	83.3333	100	94.4444	92.5926		CWC46_RS15835, trxB	103	88.8889	94.4444	88.8889	90.7407
kdtX	59	94.4444	94.4444	83.3333	90.7407		CWC46_RS15835, trxB	107	55.5556	61.1111	61.1111	59.2593
kdtX	60	94.4444	88.8889	83.3333	88.8889		apt	109	88.8889	88.8889	83.3333	87.037
rfaF	61	105.556	83.3333	105.556	98.1481		CWC46_RS19675, rppH	113	50	38.8889	44.4444	44.4444
rfaF	62	88.8889	111.111	77.7778	92.5926		CWC46_RS21065, rnfH	117	27.7778	38.8889	50	38.8889
ntrBC	65	77.7778	83.3333	77.7778	79.6296		rlmE	119	33.3333	44.4444	33.3333	37.037
ntrBC	66	88.8889	94.4444	88.8889	90.7407		clpP	121	52.7778	50	38.8889	47.2222
CWC46_RS03500	67	77.7778	83.3333	77.7778	79.6296
CWC46_RS03500	68	72.2222	77.7778	66.6667	72.2222
oxyR	69	55.5556	55.5556	55.5556	55.5556
oxyR	70	55.5556	55.5556	50	53.7037
CWC46_RS03790, gppA	71	94.4444	100	97.2222	97.2222
CWC46_RS03790, gppA	72	94.4444	100	94.4444	96.2963
CWC46_RS05795 (thrB, CWC46_RS05800, 05805)	73	94.4444	88.8889	88.8889	90.7407
CWC46_RS05795 (thrB, CWC46_RS05800, 05805)	74	94.4444	94.4444	94.4444	94.4444
apaH	77	55.5556	66.6667	61.1111	61.1111
apaH	78	83.3333	83.3333	77.7778	81.4815
cysJ	81	55.5556	50	55.5556	53.7037
cysJ	82	100	94.4444	94.4444	96.2963
gmhB	83	50	50	44.4444	48.1481
gmhB	84	38.8889	44.4444	44.4444	42.5926
apbE	85	100	94.4444	94.4444	96.2963
apbE	86	94.4444	97.2222	100	97.2222
CWC46_RS08390	87	100	105.556	100	101.852
CWC46_RS08390	88	83.3333	83.3333	77.7778	81.4815
nuoI	95	33.3333	27.7778	33.3333	31.4815
nuoI	96	33.3333	33.3333	33.3333	33.3333
lpxL	97	61.1111	66.6667	72.2222	66.6667
lpxL	98	83.3333	72.2222	58.3333	71.2963
CWC46_RS13335	99	100	94.4444	83.3333	92.5926
CWC46_RS13335	100	50	77.7778	72.2222	66.6667
srfBC	101	88.8889	94.4444	88.8889	90.7407
srfBC	102	83.3333	83.3333	83.3333	83.3333
CWC46_RS15835, trxB	103	88.8889	94.4444	88.8889	90.7407
CWC46_RS15835, trxB	104	94.4444	94.4444	88.8889	92.5926
CWC46_RS17860	107	55.5556	61.1111	61.1111	59.2593
CWC46_RS17860	108	61.1111	61.1111	66.6667	62.963
apt	109	88.8889	88.8889	83.3333	87.037
apt	110	94.4444	88.8889	83.3333	88.8889
CWC46_RS19675, rppH	113	50	38.8889	44.4444	44.4444
CWC46_RS21065, rnfH	117	27.7778	38.8889	50	38.8889
CWC46_RS21065, rnfH	118	50	50	44.4444	48.1481
rlmE	119	33.3333	44.4444	33.3333	37.037
rlmE	120	38.8889	77.7778	44.4444	53.7037
clpP	121	52.7778	50	38.8889	47.2222
clpP	122	44.4444	72.2222	50	55.5556
ompW	123	105.556	100	102.778	102.778
Scrambled guide	124	105.556	105.556	111.111	107.407

## Sheet: Adsorption assay
	Summary: Phage adsorption assay
		EOP (PFU/mL)
Gene targeted	Guide (gRNA-)	Replicate 1	Replicate 2	Replicate 3	Average (PFU/mL)
EV	N/A	80000	200000	200000	160000
flhD (gRNA-5)	5	16000000	12000000	6000000	1.13333e+07
rfbB	31	4600000	9400000	6000000	6.66667e+06
Blank (phage)	N/A	14000000	10000000	14000000	1.26667e+07

## Sheet: Growth curve assay
Summary: Growth curve > AUC plot values			See 'Supplementary table SE3' for full growth curve results
*Guide targeting start of operon, but gene not enriched in Tn-seq
Gene targeted	Guide (gRNA-), decided by combining swimming ability and growth curve performance	Resistance (12h)	Growth (12 h)
EV	N/A	0	100
flhD	5	100	84.8228
igaA	9	102.198	72.2501
rsxB (guide targeting rsxA)	11	53.3912	94.2094
sapA	16	41.5386	61.4622
CWC46_RS18195	22	19.1759	103.583
crp	23	66.7798	81.9672
galU	26	77.8985	88.4056
mdoG	29	86.945	91.8694
rfbB	31	77.6522	96.4172
CWC46_RS08340	35	38.612	84.1618
CWC46_RS05635	37	13.7354	95.7562
cyaA	41	73.7402	75.9915
cysC	46	37.9814	84.3998
rssB	47	82.5253	96.6155
kdsD, CWC46_RS00475* (guide used targets kdsD)	52	18.5689	81.3855
rpoN	54	59.857	89.4897
trkH	55	87.5934	70.1745
CWC46_RS01810*, kdtX (guide used targets CWC46_RS01810)	57	109.711	50.8858
rfaF (guide targeting rfaD)	62	92.6757	54.4685
ntrBC	65	9.43689	97.7261
CWC46_RS03500	68	64.9387	89.7541
oxyR	69	17.2463	94.4474
CWC46_RS03790, gppA	72	32.9932	74.2597
CWC46_RS05795 (thrB, CWC46_RS05800, 05805)	73	11.5241	92.9799
apaH	77	13.555	76.6393
cysJ	81	95.6274	52.816
gmhB	84	59.3006	61.5019
apbE	85	0.368949	98.8498
CWC46_RS08390	88	10.9421	85.4045
nuoI	95	114.15	41.4067
lpxL	97	50.1577	73.2681
CWC46_RS13335	100	118.632	32.7076
srfBC	102	68.2093	115.997
CWC46_RS15835, trxB	103	63.1573	99.3786
CWC46_RS17860	107	31.2107	82.8001
apt	109	12.5873	85.5235
CWC46_RS19675, rppH	113	33.3878	79.7329
CWC46_RS21065, rnfH	117	51.4564	82.9852
rlmE	119	46.0092	50.78
clpP	121	74.7746	55.0502

## Sheet: Serratia phage panel assay
Summary: Efficiency of plaquing assay performed with 5 different phages for CRISPRi targeted bacterial genes
*Guide targeting start of operon, but gene not enriched in Tn-seq
		EOP (adjusted to EV)															EOP (adjusted to EV) - averages
Gene targeted	Guide (gRNA-)	CHE70			OT8			JS26			LC53					Gene targeted	CHE70	OT8	JS26	LC53
EV	N/A	0.733333	1	1.26667	0.627907	1.39535	0.976744	1.2069	0.793103	1	0.49004	1.0757	1.43426			EV	1	1	1	1
flhD	5	0	0	0	0	0	0	0	0	0	0.406375	1.31474	0.310757			flhD	0	0	0	0.677291
igaA	9	6.66667e-08	6.66667e-07	6.66667e-07	6.97674e-05	6.97674e-05	0.00697674	3.44828e-06	3.44828e-07	0.00344828	0.0119522	0.000119522	0.00119522			igaA	4.66667e-07	0.00237209	0.00115069	0.00442231
ompW	123	0.8	0.933333	0.133333	0.00697674	1.25581	0.00697674	0.724138	0.344828	0.482759	0.00227092	0.00119522	0.0010757			ompW	0.622222	0.423256	0.517241	0.00151394
rsxB (rsxA targeted)	11	0.0666667	0.0666667	6.66667e-06	0.000697674	0.0697674	6.97674e-07	0.0344828	0.344828	3.44828e-07	0.155378	0.239044	0.59761			rsxB (rsxA targeted)	0.0444467	0.0234886	0.126437	0.330677
sapA	16	0.000666667	0.466667	0.866667	0.627907	0.767442	1.32558	0.275862	0.827586	0.758621	0.167331	0.179283	1.91235			sapA	0.444667	0.906977	0.62069	0.752988
CWC46_RS18195	21	0.466667	0.733333	0.000666667	0.000697674	0.00697674	0.00697674	0.0344828	0.413793	0.344828	1.0757	0.956175	0.131474			CWC46_RS18195	0.400222	0.00488372	0.264368	0.721116
crp	23	0.866667	6.66667e-07	6.66667e-06	1.04651	6.97674e-05	0.000697674	1.03448	3.44828e-05	0.000344828	0.0717131	1.19522e-05	0.00119522			crp	0.288891	0.349093	0.344954	0.0243068
galU	26	0.0266667	6.66667e-05	0.0666667	0.767442	0.00697674	0.488372	0.0310345	0.00344828	0.206897	1.55378	1.55378	1.43426			galU	0.0311333	0.42093	0.0804598	1.51394
mdoG	29	6.66667e-07	0	0	0.000697674	6.97674e-05	0.00697674	0.000344828	3.44828e-06	0.00344828	0.179283	0.10757	0.143426			mdoG	2.22222e-07	0.0025814	0.00126552	0.143426
rfbB	32	1.2	0.266667	0.733333	0.488372	1.04651	0.488372	0.12069	0.206897	0.413793	0.370518	1.0757	0.203187			rfbB	0.733333	0.674419	0.247126	0.549801
CWC46_RS08340	35	1.66667	0.666667	0.0666667	1.32558	6.97674	0.0697674	1.03448	0.344828	0.0344828	0.358566	0.119522	0.119522			CWC46_RS08340	0.8	2.7907	0.471264	0.199203
CWC46_RS05635	37	0.113333	0.533333	0.733333	0.132558	0.627907	0.627907	0.586207	0.689655	0.344828	0.167331	0.478088	0.0956175			CWC46_RS05635	0.46	0.462791	0.54023	0.247012
cyaA	41	0	6.66667e-08	0	6.97674e-06	6.97674e-07	6.97674e-05	3.44828e-06	3.44828e-06	3.44828e-06	0.00119522	0.10757	0.10757			cyaA	2.22222e-08	2.5814e-05	3.44828e-06	0.0721116
cysC	46	6.66667e-08	6.66667e-06	0.00666667	0.0697674	6.97674e-05	0.0697674	0.241379	0.000344828	0.344828	0.0956175	1.19522	1.19522			cysC	0.00222447	0.0465349	0.195517	0.828685
rssB	47	6.66667e-06	0.00666667	6.66667e-05	6.97674e-05	0.55814	0.0697674	0.000344828	0.310345	0.00344828	0.227092	0.0717131	0.10757			rssB	0.00224667	0.209326	0.104713	0.135458
kdsD	52	0.0933333	0.00666667	0.16	0.439535	0.0697674	0.418605	0.965517	0.448276	0.62069	1.0757	1.19522	0.717131			kdsD (guide used targets kdsD)	0.0866667	0.309302	0.678161	0.996016
rpoN	54	6.66667e-07	6.66667e-07	6.66667e-06	0.00697674	6.97674e-05	0.00697674	0.000344828	3.44828e-05	0.0344828	0.836653	0.119522	0.131474			rpoN	2.66667e-06	0.00467442	0.0116207	0.36255
trkH	55	0.00666667	0.000666667	0.0666667	0.0697674	0.0697674	0.697674	0.00344828	0.00344828	0.344828	0.346614	0.119522	0.143426			trkH	0.0246667	0.27907	0.117241	0.203187
CWC46_RS01810*	57	0	0	0	0	6.97674e-07	0	0	0	0	1.43426	1.79283	1.55378			kdtX (guide used targets CWC46_RS01810*)	0	2.32558e-07	0	1.59363
rfaF (rfaD targeted)	61	0	0	0	0	0	0	0	0	0	0.956175	1.31474	1.43426			rfaF (rfaD targeted)	0	0	0	1.23506
ntrBC	65		6.66667e-07	0		6.97674e-05	0		3.44828e-06	3.44828e-07		1.0757	0.358566			ntrBC	3.33333e-07	3.48837e-05	1.89655e-06	0.717131
CWC46_RS03500	68	0.00666667	0.00666667	0.00666667	0.0697674	0.0697674	0.697674	0.413793	0.586207	0.344828	0.119522	1.67331	0.59761			CWC46_RS03500	0.00666667	0.27907	0.448276	0.796813
oxyR	70	0.6	0.00666667	6.66667e-06	0.0697674	0.0697674	6.97674e-05	0.0344828	0.0344828	3.44828e-05	1.19522	1.79283	0.155378			oxyR	0.202224	0.0465349	0.023	1.04781
CWC46_RS03790, gppA	72	0.193333	0.0666667	0.533333	0.000697674	0.00697674	0.111628	0.165517	0.413793	0.724138	0.227092	1.67331	0.478088			CWC46_RS03790, gppA	0.264444	0.0397674	0.434483	0.792829
CWC46_RS05795, thrB	73	0.000666667	0.166667	6.66667e-05	6.97674e-05	0.209302	0.0697674	0.517241	0.586207	0.0344828	0.155378	0.191235	0.0956175			CWC46_RS05795, thrB	0.0558	0.0930465	0.37931	0.14741
apaH	77	1.33333	1.26667	0.666667	8.37209	6.27907	0.0697674	0.931034	0.896552	0.551724	0.358566	0.836653	1.55378			apaH	1.08889	4.90698	0.793103	0.916335
cysJ	81	6.66667e-07	6.66667e-08	6.66667e-08	0	6.97674e-05	6.97674e-07	0	0.000344828	3.44828e-06	1.19522	1.0757	0.956175			cysJ	2.66667e-07	2.34884e-05	0.000116092	1.0757
gmhB	83	6.66667e-07	6.66667e-07	6.66667e-06	0.000697674	0.0697674	0.00697674	3.44828e-06	3.44828e-06	3.44828e-05	1.79283	1.91235	1.19522			gmhB	2.66667e-06	0.025814	1.37931e-05	1.63347
apbE	86	0.193333	0.466667	1	0.837209	0.767442	0.0697674	0.551724	0.724138	0.689655	2.15139	0.466135	0.836653			apbE	0.553333	0.55814	0.655172	1.15139
nuoI	96	0.000666667	0.0466667		0.697674	0.348837		0.517241	0.724138		0.0717131	0.119522				nuoI	0.0236667	0.523256	0.62069	0.0956175
lpxL	98	0.166667	1.26667	0.666667	0.000697674	0.418605	0.837209	0.655172	0.62069	0.655172	1.43426	0.119522	0.956175			lpxL	0.7	0.418837	0.643678	0.836653
CWC46_RS13335	100	6.66667e-06	6.66667e-05	0.000666667	0.000697674	0.697674	0.0697674	3.44828e-05	0.00344828	0.00344828	0.119522	0.478088	0.286853			CWC46_RS13335	0.000246667	0.256047	0.00231034	0.294821
srfBC	102	6.66667e-06	6.66667e-05	0.000666667	0.00697674	0.0697674	0.00697674	0.000344828	0.344828	0.037931	0.358566	1.19522	1.55378			srfBC	0.000246667	0.027907	0.127701	1.03586
CWC46_RS15835, trxB	104		1.2	0.533333		5.5814	1.39535	3.44828e-06	1.31034	1		0.956175	1.19522			CWC46_RS15835, trxB	0.866667	3.48837	0.770116	1.0757
CWC46_RS17860	107	6.66667e-07	6.66667e-05	6.66667e-05	6.97674e-05	0.00697674	0.000697674	3.44828e-08	3.44828e-05	0.000344828	1.31474	2.50996	1.19522			CWC46_RS17860	4.46667e-05	0.0025814	0.000126448	1.67331
apt	109	6.66667e-05	0.113333	0.000666667	0.000697674	1.04651	0.0906977	0.00344828	0.689655	0.0827586	0.59761	1.67331	0.310757			apt	0.0380222	0.379302	0.258621	0.860558
CWC46_RS19675, rppH	113	1.13333	0.666667	1.06667	1.11628	0.0697674	6.27907	1.44828	0.344828	0.827586	0.454183	0.131474	0.0286853			CWC46_RS19675, rppH	0.955556	2.48837	0.873563	0.204781
CWC46_RS21065, rnfH	117	0.00666667	0.000666667	6.66667e-08	0.00697674	0.000697674	6.97674e-05	0	0.0344828	0.344828	0.191235	1.43426	0.10757			CWC46_RS21065, rnfH	0.00244447	0.0025814	0.126437	0.577689
rlmE	119	0.0866667	0.333333	0.08	9.76744	0.837209	0.0976744	0.793103	0.758621	0.724138	1.31474	0.956175	0.956175			rlmE	0.166667	3.56744	0.758621	1.0757
clpP	121	0.0666667		0.6	9.76744		7.67442	0.655172		0.413793	1.0757		1.55378			clpP	0.333333	8.72093	0.534483	1.31474

## Sheet: EOP PCH45
Summary: PCH45 EOP assay
Gene targeted	Guide used? (gRNA-)	EOP (adjusted to EV)
EV	N/A	0.835	1.05	1.11
flhD	5	0	0	0
igaA	9	0.0309	0.0928	0.0928
mdoG	29	0.0557	0.155	0.278
