# Supplementary material for: Genome-wide identification of bacterial genes contributing to nucleus-forming jumbo phage infection
Source: Nucleic Acids Res. 2024 Dec 19;53(3):gkae1194. doi: 10.1093/nar/gkae1194 (PMC11797060; doi:10.1093/nar/gkae1194)
Supplement: gkae1194_Supplemental_Files [file gkae1194_supplemental_files.zip › Harding_et_al_Table_SE3_growth curve data_140824.xlsx]

## Sheet: 96 well layout (new)
rsxB	rsxB	rsxB	rsxB	rsxB	rsxB	sapA	sapA	sapA	sapA	sapA	sapA	1		Guide 1
CWC46_RS18195	CWC46_RS18195	CWC46_RS18195	CWC46_RS18195	CWC46_RS18195	CWC46_RS18195	crp	crp	crp	crp	crp	crp			Guide 2
galU	galU	galU	galU	galU	galU	mdoG	mdoG	mdoG
rfbB	rfbB	rfbB	rfbB	rfbB	rfbB	EV	EV	EV						MOI 0
rsxB	rsxB	rsxB	rsxB	rsxB	rsxB	sapA	sapA	sapA	sapA	sapA	sapA			MOI 0.01
CWC46_RS18195	CWC46_RS18195	CWC46_RS18195	CWC46_RS18195	CWC46_RS18195	CWC46_RS18195	crp	crp	crp	crp	crp	crp
galU	galU	galU	galU	galU	galU	mdoG	mdoG	mdoG						Controls
rfbB	rfbB	rfbB	rfbB	rfbB	rfbB	EV	EV	EV	Blank	Blank	Blank			Blank
CWC46_RS08340	CWC46_RS08340	CWC46_RS08340	CWC46_RS08340	CWC46_RS08340	CWC46_RS08340	CWC46_RS05635	CWC46_RS05635	CWC46_RS05635	CWC46_RS05635	CWC46_RS05635	CWC46_RS05635	2
cyaA	cyaA	cyaA	cyaA	cyaA	cyaA	cysC	cysC	cysC	cysC	cysC	cysC
rssB	rssB	rssB	rssB	rssB	rssB	CWC46_RS00475	CWC46_RS00475	CWC46_RS00475	CWC46_RS00475	CWC46_RS00475	CWC46_RS00475
kdsD	kdsD	kdsD	kdsD	kdsD	kdsD	EV	EV	EV
CWC46_RS08340	CWC46_RS08340	CWC46_RS08340	CWC46_RS08340	CWC46_RS08340	CWC46_RS08340	CWC46_RS05635	CWC46_RS05635	CWC46_RS05635	CWC46_RS05635	CWC46_RS05635	CWC46_RS05635
cyaA	cyaA	cyaA	cyaA	cyaA	cyaA	cysC	cysC	cysC	cysC	cysC	cysC
rssB	rssB	rssB	rssB	rssB	rssB	CWC46_RS00475	CWC46_RS00475	CWC46_RS00475	CWC46_RS00475	CWC46_RS00475	CWC46_RS00475
kdsD	kdsD	kdsD	kdsD	kdsD	kdsD	EV	EV	EV	Blank	Blank	Blank
rpoN	rpoN	rpoN				trkH	trkH	trkH	trkH	trkH	trkH	3
CWC46_RS01810	CWC46_RS01810	CWC46_RS01810	CWC46_RS01810	CWC46_RS01810	CWC46_RS01810	kdtX	kdtX	kdtX	kdtX	kdtX	kdtX
rfaF	rfaF	rfaF	rfaF	rfaF	rfaF	ntrBC	ntrBC	ntrBC	ntrBC	ntrBC	ntrBC
CWC46_RS03500	CWC46_RS03500	CWC46_RS03500	CWC46_RS03500	CWC46_RS03500	CWC46_RS03500	EV	EV	EV
rpoN	rpoN	rpoN				trkH	trkH	trkH	trkH	trkH	trkH
CWC46_RS01810	CWC46_RS01810	CWC46_RS01810	CWC46_RS01810	CWC46_RS01810	CWC46_RS01810	kdtX	kdtX	kdtX	kdtX	kdtX	kdtX
rfaF	rfaF	rfaF	rfaF	rfaF	rfaF	ntrBC	ntrBC	ntrBC	ntrBC	ntrBC	ntrBC
CWC46_RS03500	CWC46_RS03500	CWC46_RS03500	CWC46_RS03500	CWC46_RS03500	CWC46_RS03500	EV	EV	EV	Blank	Blank	Blank
oxyR	oxyR	oxyR	oxyR	oxyR	oxyR	CWC46_RS03790, gppA	CWC46_RS03790, gppA	CWC46_RS03790, gppA	CWC46_RS03790, gppA	CWC46_RS03790, gppA	CWC46_RS03790, gppA	4
CWC46_RS05795, thrB	CWC46_RS05795, thrB	CWC46_RS05795, thrB	CWC46_RS05795, thrB	CWC46_RS05795, thrB	CWC46_RS05795, thrB	apaH	apaH	apaH	apaH	apaH	apaH
						cysJ	cysJ	cysJ	cysJ	cysJ	cysJ
gmhB	gmhB	gmhB	gmhB	gmhB	gmhB	EV	EV	EV
oxyR	oxyR	oxyR	oxyR	oxyR	oxyR	CWC46_RS03790, gppA	CWC46_RS03790, gppA	CWC46_RS03790, gppA	CWC46_RS03790, gppA	CWC46_RS03790, gppA	CWC46_RS03790, gppA
CWC46_RS05795, thrB	CWC46_RS05795, thrB	CWC46_RS05795, thrB	CWC46_RS05795, thrB	CWC46_RS05795, thrB	CWC46_RS05795, thrB	apaH	apaH	apaH	apaH	apaH	apaH
						cysJ	cysJ	cysJ	cysJ	cysJ	cysJ
gmhB	gmhB	gmhB	gmhB	gmhB	gmhB	EV	EV	EV	Blank	Blank	Blank
apbE	apbE	apbE	apbE	apbE	apbE	CWC46_RS08390	CWC46_RS08390	CWC46_RS08390	CWC46_RS08390	CWC46_RS08390	CWC46_RS08390	5
						nuoI	nuoI	nuoI	nuoI	nuoI	nuoI
lpxL	lpxL	lpxL	lpxL	lpxL	lpxL	EV	EV	EV
apbE	apbE	apbE	apbE	apbE	apbE	CWC46_RS08390	CWC46_RS08390	CWC46_RS08390	CWC46_RS08390	CWC46_RS08390	CWC46_RS08390
						nuoI	nuoI	nuoI	nuoI	nuoI	nuoI
lpxL	lpxL	lpxL	lpxL	lpxL	lpxL	EV	EV	EV	Blank	Blank	Blank
CWC46_RS13335	CWC46_RS13335	CWC46_RS13335	CWC46_RS13335	CWC46_RS13335	CWC46_RS13335	srfBC	srfBC	srfBC	srfBC	srfBC	srfBC	6
trxB	trxB	trxB	trxB	trxB	trxB
CWC46_RS17860	CWC46_RS17860	CWC46_RS17860	CWC46_RS17860	CWC46_RS17860	CWC46_RS17860	apt	apt	apt	apt	apt	apt
						EV	EV	EV
CWC46_RS13335	CWC46_RS13335	CWC46_RS13335	CWC46_RS13335	CWC46_RS13335	CWC46_RS13335	srfBC	srfBC	srfBC	srfBC	srfBC	srfBC
trxB	trxB	trxB	trxB	trxB	trxB
CWC46_RS17860	CWC46_RS17860	CWC46_RS17860	CWC46_RS17860	CWC46_RS17860	CWC46_RS17860	apt	apt	apt	apt	apt	apt
						EV	EV	EV	Blank	Blank	Blank
CWC46_RS19675, rppH	CWC46_RS19675, rppH	CWC46_RS19675, rppH										7
CWC46_RS21065, rnfH	CWC46_RS21065, rnfH	CWC46_RS21065, rnfH	CWC46_RS21065, rnfH	CWC46_RS21065, rnfH	CWC46_RS21065, rnfH	rlmE	rlmE	rlmE	rlmE	rlmE	rlmE
clpP	clpP	clpP	clpP	clpP	clpP
ompW	ompW	ompW	Scrambled guide	Scrambled guide	Scrambled guide	EV	EV	EV
CWC46_RS19675, rppH	CWC46_RS19675, rppH	CWC46_RS19675, rppH
CWC46_RS21065, rnfH	CWC46_RS21065, rnfH	CWC46_RS21065, rnfH	CWC46_RS21065, rnfH	CWC46_RS21065, rnfH	CWC46_RS21065, rnfH	rlmE	rlmE	rlmE	rlmE	rlmE	rlmE
clpP	clpP	clpP	clpP	clpP	clpP
ompW	ompW	ompW	Scrambled guide	Scrambled guide	Scrambled guide	EV	EV	EV	Blank	Blank	Blank
EV	EV	EV	pigA	pigA	pigA	flhD(gRNA-5)	flhD(gRNA-5)	flhD(gRNA-5)	flhD(gRNA-6)	flhD(gRNA-6)	flhD(gRNA-6)	8
flhD(gRNA-7)	flhD(gRNA-7)	flhD(gRNA-7)	flhD(gRNA-8)	flhD(gRNA-8)	flhD(gRNA-8)	igaA	igaA	igaA
EV	EV	EV	pigA	pigA	pigA	flhD(gRNA-5)	flhD(gRNA-5)	flhD(gRNA-5)	flhD(gRNA-6)	flhD(gRNA-6)	flhD(gRNA-6)
flhD(gRNA-7)	flhD(gRNA-7)	flhD(gRNA-7)	flhD(gRNA-8)	flhD(gRNA-8)	flhD(gRNA-8)	igaA	igaA	igaA
									Blank	Blank	Blank

## Sheet: Controls
EV	Guide 1 Controls
MOI 0 vs MOI 0.01
		MOI 0																					MOI 0.01
	Time (h)	EV	EV	EV	pigA	pigA	pigA	flhD(gRNA-5)	flhD(gRNA-5)	flhD(gRNA-5)	flhD(gRNA-6)	flhD(gRNA-6)	flhD(gRNA-6)	flhD(gRNA-7)	flhD(gRNA-7)	flhD(gRNA-7)	flhD(gRNA-8)	flhD(gRNA-8)	flhD(gRNA-8)	igaA	igaA	igaA	EV	EV	EV	pigA	pigA	pigA	flhD(gRNA-5)	flhD(gRNA-5)	flhD(gRNA-5)	flhD(gRNA-6)	flhD(gRNA-6)	flhD(gRNA-6)	flhD(gRNA-7)	flhD(gRNA-7)	flhD(gRNA-7)	flhD(gRNA-8)	flhD(gRNA-8)	flhD(gRNA-8)	igaA	igaA	igaA
	0	0.090333	0.024333	0.048333	0.066333	0.058333	0.076333	0.061333	0.091333	0.068333	0.066333	0.053333	0.061333	0.082333	0.043333	0.046333	0.069333	0.074333	0.065333	0.052333	0.067333	0.060333	0.028333	0.015333	0.047333	0.058333	0.049333	0.017333	0.016333	0.035333	0.024333	0.046333	0.028333	0.036333	0.048333	0.033333	0.030333	0.044333	0.044333	0.053333	0.054333	0.051333	0.040333
	0.2	0.065667	0.042667	0.046667	0.060667	0.056667	0.047667	0.043667	0.060667	0.050667	0.048667	0.034667	0.053667	0.059667	0.046667	0.043667	0.051667	0.049667	0.047667	0.038667	0.046667	0.043667	0.065667	0.036667	0.037667	0.051667	0.045667	0.043667	0.036667	0.041667	0.044667	0.045667	0.038667	0.048667	0.048667	0.033667	0.027667	0.038667	0.042667	0.049667	0.046667	0.044667	0.033667
	0.4	0.067667	0.047667	0.052667	0.065667	0.058667	0.058667	0.050667	0.063667	0.057667	0.057667	0.046667	0.062667	0.064667	0.047667	0.044667	0.056667	0.047667	0.049667	0.043667	0.049667	0.048667	0.068667	0.039667	0.043667	0.052667	0.046667	0.045667	0.040667	0.041667	0.042667	0.045667	0.040667	0.051667	0.056667	0.040667	0.032667	0.047667	0.049667	0.058667	0.055667	0.049667	0.040667
	0.6	0.069333	0.051333	0.056333	0.068333	0.063333	0.058333	0.053333	0.065333	0.062333	0.062333	0.049333	0.066333	0.059333	0.044333	0.040333	0.051333	0.046333	0.050333	0.041333	0.044333	0.044333	0.064333	0.036333	0.040333	0.049333	0.043333	0.043333	0.035333	0.038333	0.042333	0.045333	0.040333	0.051333	0.052333	0.038333	0.029333	0.042333	0.043333	0.051333	0.047333	0.042333	0.033333
	0.8	0.072333	0.050333	0.055333	0.068333	0.061333	0.057333	0.051333	0.065333	0.058333	0.057333	0.049333	0.070333	0.066333	0.053333	0.050333	0.057333	0.052333	0.055333	0.049333	0.049333	0.050333	0.068333	0.038333	0.039333	0.047333	0.041333	0.040333	0.032333	0.035333	0.038333	0.042333	0.039333	0.050333	0.059333	0.045333	0.032333	0.047333	0.045333	0.056333	0.051333	0.047333	0.037333
	1	0.066	0.047	0.053	0.065	0.057	0.051	0.046	0.061	0.056	0.057	0.05	0.065	0.07	0.058	0.051	0.063	0.05	0.052	0.048	0.054	0.049	0.066	0.037	0.04	0.049	0.041	0.04	0.034	0.037	0.041	0.044	0.043	0.053	0.062	0.046	0.035	0.048	0.047	0.052	0.053	0.051	0.04
	1.2	0.073667	0.051667	0.056667	0.066667	0.062667	0.056667	0.049667	0.066667	0.057667	0.057667	0.048667	0.062667	0.077667	0.063667	0.057667	0.065667	0.059667	0.060667	0.054667	0.059667	0.057667	0.071667	0.041667	0.045667	0.053667	0.046667	0.046667	0.038667	0.040667	0.044667	0.047667	0.046667	0.057667	0.065667	0.047667	0.037667	0.049667	0.046667	0.054667	0.050667	0.046667	0.036667
	1.4	0.091667	0.068667	0.075667	0.087667	0.080667	0.075667	0.070667	0.082667	0.081667	0.082667	0.072667	0.088667	0.084667	0.073667	0.065667	0.077667	0.063667	0.066667	0.059667	0.062667	0.063667	0.082667	0.051667	0.053667	0.063667	0.055667	0.053667	0.046667	0.049667	0.053667	0.055667	0.050667	0.063667	0.073667	0.058667	0.045667	0.060667	0.056667	0.067667	0.062667	0.058667	0.046667
	1.6	0.085	0.061	0.067	0.082	0.073	0.067	0.062	0.076	0.069	0.068	0.062	0.078	0.089	0.075	0.069	0.079	0.067	0.07	0.063	0.065	0.061	0.085	0.054	0.057	0.067	0.058	0.057	0.05	0.052	0.056	0.061	0.057	0.069	0.077	0.061	0.049	0.064	0.058	0.066	0.062	0.058	0.046
	1.8	0.098	0.074	0.082	0.096	0.086	0.081	0.074	0.088	0.088	0.087	0.081	0.097	0.103	0.086	0.08	0.09	0.075	0.077	0.068	0.072	0.074	0.1	0.062	0.065	0.076	0.065	0.064	0.056	0.058	0.063	0.062	0.058	0.072	0.087	0.071	0.055	0.071	0.066	0.076	0.069	0.064	0.053
	2	0.105	0.079	0.089	0.102	0.093	0.086	0.074	0.091	0.084	0.082	0.078	0.094	0.099	0.085	0.077	0.085	0.073	0.076	0.067	0.069	0.068	0.099	0.066	0.071	0.081	0.072	0.07	0.062	0.062	0.067	0.069	0.07	0.078	0.092	0.073	0.062	0.076	0.07	0.083	0.072	0.066	0.054
	2.2	0.11	0.086	0.094	0.11	0.1	0.09	0.082	0.094	0.094	0.094	0.082	0.1	0.107	0.095	0.086	0.093	0.081	0.082	0.071	0.071	0.071	0.107	0.073	0.08	0.092	0.084	0.081	0.071	0.072	0.078	0.08	0.078	0.088	0.099	0.086	0.075	0.088	0.08	0.093	0.08	0.075	0.067
	2.4	0.123667	0.097667	0.105667	0.124667	0.113667	0.104667	0.096667	0.110667	0.104667	0.109667	0.095667	0.115667	0.120667	0.110667	0.096667	0.106667	0.090667	0.092667	0.081667	0.080667	0.080667	0.124667	0.091667	0.094667	0.108667	0.098667	0.091667	0.081667	0.083667	0.087667	0.092667	0.084667	0.099667	0.114667	0.101667	0.085667	0.098667	0.089667	0.101667	0.089667	0.087667	0.072667
	2.6	0.132	0.103	0.113	0.131	0.118	0.115	0.108	0.117	0.115	0.117	0.103	0.122	0.132	0.12	0.109	0.118	0.102	0.105	0.095	0.094	0.091	0.133	0.097	0.102	0.117	0.106	0.099	0.092	0.091	0.095	0.1	0.095	0.103	0.122	0.11	0.092	0.105	0.096	0.108	0.097	0.091	0.076
	2.8	0.143	0.114	0.124	0.143	0.128	0.123	0.111	0.123	0.123	0.122	0.111	0.127	0.14	0.127	0.115	0.12	0.102	0.11	0.092	0.09	0.09	0.143	0.102	0.109	0.124	0.111	0.109	0.099	0.096	0.104	0.107	0.1	0.112	0.132	0.121	0.105	0.116	0.104	0.12	0.106	0.098	0.087
	3	0.153667	0.121667	0.133667	0.151667	0.140667	0.131667	0.118667	0.134667	0.132667	0.130667	0.118667	0.135667	0.160667	0.148667	0.136667	0.137667	0.123667	0.128667	0.108667	0.108667	0.110667	0.156667	0.114667	0.122667	0.139667	0.127667	0.122667	0.110667	0.111667	0.118667	0.119667	0.114667	0.125667	0.149667	0.136667	0.119667	0.127667	0.115667	0.128667	0.114667	0.106667	0.095667
	3.2	0.173667	0.140667	0.151667	0.175667	0.159667	0.148667	0.137667	0.151667	0.145667	0.145667	0.136667	0.151667	0.172667	0.162667	0.150667	0.152667	0.133667	0.136667	0.115667	0.117667	0.116667	0.162667	0.123667	0.131667	0.149667	0.136667	0.126667	0.117667	0.117667	0.123667	0.125667	0.118667	0.128667	0.161667	0.151667	0.134667	0.142667	0.126667	0.140667	0.120667	0.114667	0.099667
	3.4	0.194667	0.156667	0.171667	0.198667	0.177667	0.162667	0.148667	0.164667	0.160667	0.162667	0.147667	0.169667	0.196667	0.188667	0.172667	0.174667	0.152667	0.156667	0.134667	0.133667	0.130667	0.184667	0.141667	0.151667	0.174667	0.156667	0.144667	0.134667	0.136667	0.139667	0.145667	0.134667	0.146667	0.181667	0.170667	0.153667	0.158667	0.141667	0.155667	0.133667	0.124667	0.110667
	3.6	0.206333	0.171333	0.189333	0.215333	0.192333	0.180333	0.165333	0.172333	0.178333	0.181333	0.162333	0.182333	0.203333	0.200333	0.180333	0.180333	0.156333	0.160333	0.135333	0.128333	0.129333	0.196333	0.154333	0.165333	0.189333	0.169333	0.157333	0.145333	0.142333	0.149333	0.155333	0.140333	0.153333	0.193333	0.189333	0.169333	0.174333	0.155333	0.170333	0.143333	0.134333	0.121333
	3.8	0.233333	0.195333	0.221333	0.248333	0.219333	0.207333	0.183333	0.195333	0.198333	0.201333	0.184333	0.200333	0.234333	0.228333	0.212333	0.210333	0.184333	0.191333	0.153333	0.152333	0.152333	0.226333	0.180333	0.197333	0.222333	0.200333	0.186333	0.167333	0.166333	0.174333	0.180333	0.164333	0.172333	0.224333	0.214333	0.195333	0.199333	0.177333	0.192333	0.159333	0.151333	0.136333
	4	0.266333	0.229333	0.244333	0.269333	0.249333	0.229333	0.207333	0.218333	0.218333	0.223333	0.201333	0.217333	0.264333	0.260333	0.241333	0.242333	0.219333	0.220333	0.179333	0.176333	0.172333	0.255333	0.206333	0.221333	0.243333	0.228333	0.211333	0.186333	0.186333	0.194333	0.200333	0.185333	0.191333	0.247333	0.239333	0.223333	0.229333	0.205333	0.221333	0.178333	0.171333	0.153333
	4.2	0.29	0.247	0.27	0.305	0.276	0.258	0.222	0.237	0.237	0.248	0.219	0.237	0.285	0.281	0.262	0.268	0.239	0.248	0.191	0.188	0.189	0.277	0.224	0.245	0.275	0.249	0.234	0.206	0.205	0.214	0.22	0.199	0.209	0.271	0.264	0.245	0.253	0.229	0.245	0.192	0.184	0.167
	4.4	0.327667	0.287667	0.306667	0.337667	0.310667	0.292667	0.244667	0.258667	0.264667	0.266667	0.238667	0.260667	0.313667	0.303667	0.284667	0.299667	0.273667	0.279667	0.209667	0.203667	0.203667	0.314667	0.265667	0.281667	0.310667	0.286667	0.268667	0.230667	0.229667	0.239667	0.245667	0.222667	0.233667	0.298667	0.288667	0.266667	0.278667	0.261667	0.272667	0.213667	0.202667	0.184667
	4.6	0.357333	0.321333	0.343333	0.371333	0.343333	0.325333	0.272333	0.282333	0.290333	0.296333	0.270333	0.288333	0.333333	0.326333	0.305333	0.333333	0.299333	0.306333	0.230333	0.223333	0.223333	0.343333	0.291333	0.309333	0.341333	0.316333	0.296333	0.253333	0.249333	0.259333	0.267333	0.243333	0.257333	0.322333	0.312333	0.289333	0.304333	0.289333	0.300333	0.235333	0.223333	0.206333
	4.8	0.381667	0.341667	0.361667	0.392667	0.365667	0.349667	0.287667	0.302667	0.307667	0.312667	0.285667	0.307667	0.355667	0.352667	0.329667	0.364667	0.330667	0.337667	0.249667	0.240667	0.240667	0.364667	0.313667	0.332667	0.363667	0.342667	0.322667	0.275667	0.274667	0.284667	0.295667	0.268667	0.279667	0.348667	0.338667	0.315667	0.330667	0.314667	0.325667	0.258667	0.244667	0.227667
	5	0.413667	0.368667	0.396667	0.423667	0.399667	0.378667	0.305667	0.320667	0.326667	0.332667	0.304667	0.321667	0.374667	0.383667	0.356667	0.400667	0.363667	0.370667	0.271667	0.261667	0.260667	0.398667	0.344667	0.365667	0.394667	0.367667	0.346667	0.294667	0.291667	0.298667	0.312667	0.287667	0.296667	0.368667	0.365667	0.339667	0.358667	0.342667	0.350667	0.274667	0.265667	0.245667
	5.2	0.448667	0.406667	0.429667	0.461667	0.432667	0.418667	0.334667	0.349667	0.352667	0.364667	0.332667	0.352667	0.412667	0.430667	0.393667	0.449667	0.397667	0.402667	0.294667	0.285667	0.286667	0.428667	0.374667	0.396667	0.425667	0.403667	0.380667	0.313667	0.314667	0.320667	0.336667	0.307667	0.318667	0.400667	0.408667	0.376667	0.391667	0.377667	0.383667	0.299667	0.288667	0.268667
	5.4	0.491333	0.444333	0.470333	0.521333	0.472333	0.447333	0.355333	0.371333	0.373333	0.388333	0.352333	0.366333	0.454333	0.461333	0.442333	0.508333	0.433333	0.456333	0.321333	0.316333	0.317333	0.467333	0.408333	0.432333	0.481333	0.439333	0.415333	0.345333	0.346333	0.354333	0.376333	0.341333	0.351333	0.446333	0.443333	0.423333	0.456333	0.411333	0.418333	0.318333	0.308333	0.290333
	5.6	0.524	0.478	0.51	0.544	0.52	0.5	0.385	0.401	0.402	0.426	0.376	0.388	0.477	0.48	0.463	0.523	0.488	0.498	0.33	0.325	0.321	0.508	0.44	0.479	0.527	0.491	0.455	0.377	0.376	0.383	0.414	0.363	0.372	0.476	0.47	0.451	0.495	0.463	0.479	0.344	0.33	0.309
	5.8	0.560667	0.519667	0.538667	0.579667	0.545667	0.525667	0.421667	0.427667	0.438667	0.457667	0.404667	0.417667	0.500667	0.501667	0.478667	0.546667	0.510667	0.511667	0.350667	0.339667	0.336667	0.545667	0.477667	0.511667	0.549667	0.525667	0.497667	0.415667	0.409667	0.420667	0.443667	0.396667	0.399667	0.502667	0.498667	0.475667	0.521667	0.505667	0.512667	0.368667	0.353667	0.330667
	6	0.595	0.556	0.579	0.615	0.579	0.565	0.448	0.459	0.469	0.487	0.442	0.46	0.526	0.53	0.503	0.583	0.54	0.547	0.375	0.362	0.361	0.573	0.511	0.533	0.566	0.55	0.518	0.438	0.437	0.445	0.466	0.427	0.435	0.532	0.533	0.505	0.539	0.533	0.525	0.394	0.381	0.354
	6.2	0.629	0.58	0.607	0.646	0.606	0.598	0.473	0.487	0.495	0.515	0.469	0.487	0.565	0.567	0.538	0.62	0.574	0.58	0.41	0.395	0.393	0.583	0.519	0.54	0.575	0.559	0.529	0.461	0.461	0.468	0.492	0.452	0.461	0.567	0.57	0.544	0.556	0.552	0.542	0.427	0.413	0.386
	6.4	0.670333	0.630333	0.660333	0.694333	0.659333	0.635333	0.492333	0.505333	0.515333	0.533333	0.489333	0.510333	0.597333	0.604333	0.572333	0.659333	0.606333	0.612333	0.437333	0.422333	0.419333	0.586333	0.513333	0.533333	0.571333	0.560333	0.526333	0.487333	0.483333	0.490333	0.518333	0.474333	0.484333	0.598333	0.604333	0.579333	0.556333	0.568333	0.538333	0.455333	0.441333	0.419333
	6.6	0.698	0.654	0.677	0.709	0.683	0.664	0.52	0.531	0.543	0.564	0.518	0.535	0.631	0.636	0.604	0.694	0.637	0.644	0.466	0.45	0.449	0.577	0.494	0.513	0.552	0.551	0.506	0.514	0.508	0.516	0.545	0.495	0.505	0.633	0.642	0.614	0.548	0.556	0.531	0.487	0.471	0.45
	6.8	0.718333	0.681333	0.708333	0.742333	0.708333	0.686333	0.548333	0.559333	0.570333	0.594333	0.548333	0.562333	0.666333	0.674333	0.638333	0.731333	0.669333	0.678333	0.504333	0.489333	0.486333	0.566333	0.488333	0.508333	0.544333	0.537333	0.495333	0.541333	0.537333	0.543333	0.575333	0.524333	0.534333	0.668333	0.674333	0.653333	0.538333	0.549333	0.519333	0.521333	0.508333	0.485333
	7	0.764333	0.721333	0.742333	0.786333	0.744333	0.730333	0.588333	0.596333	0.610333	0.634333	0.587333	0.600333	0.700333	0.716333	0.672333	0.769333	0.703333	0.714333	0.534333	0.516333	0.517333	0.537333	0.460333	0.481333	0.517333	0.512333	0.471333	0.575333	0.568333	0.574333	0.609333	0.557333	0.566333	0.701333	0.710333	0.691333	0.520333	0.523333	0.494333	0.547333	0.534333	0.518333
	7.2	0.788333	0.749333	0.765333	0.812333	0.770333	0.754333	0.621333	0.624333	0.632333	0.661333	0.618333	0.631333	0.740333	0.753333	0.707333	0.802333	0.734333	0.738333	0.563333	0.548333	0.543333	0.526333	0.448333	0.471333	0.503333	0.498333	0.458333	0.606333	0.598333	0.605333	0.643333	0.587333	0.596333	0.734333	0.747333	0.728333	0.515333	0.515333	0.489333	0.573333	0.561333	0.544333
	7.4	0.829333	0.787333	0.814333	0.857333	0.814333	0.805333	0.658333	0.655333	0.670333	0.699333	0.655333	0.660333	0.771333	0.791333	0.747333	0.845333	0.774333	0.786333	0.589333	0.574333	0.570333	0.516333	0.439333	0.460333	0.500333	0.490333	0.451333	0.647333	0.637333	0.644333	0.683333	0.624333	0.634333	0.770333	0.779333	0.764333	0.505333	0.503333	0.480333	0.596333	0.583333	0.570333
	7.6	0.862667	0.810667	0.849667	0.891667	0.855667	0.843667	0.691667	0.692667	0.707667	0.738667	0.695667	0.693667	0.808667	0.827667	0.787667	0.887667	0.814667	0.827667	0.624667	0.607667	0.603667	0.506667	0.435667	0.455667	0.488667	0.481667	0.444667	0.683667	0.673667	0.679667	0.721667	0.661667	0.668667	0.803667	0.811667	0.792667	0.499667	0.491667	0.472667	0.619667	0.606667	0.588667
	7.8	0.888	0.849	0.877	0.922	0.877	0.864	0.723	0.72	0.734	0.767	0.722	0.726	0.84	0.857	0.819	0.915	0.833	0.847	0.647	0.629	0.624	0.49	0.422	0.442	0.471	0.465	0.43	0.709	0.7	0.704	0.748	0.684	0.69	0.833	0.843	0.829	0.485	0.48	0.461	0.647	0.634	0.617
	8	0.928	0.888	0.911	0.958	0.903	0.888	0.75	0.748	0.764	0.798	0.75	0.75	0.864	0.884	0.851	0.951	0.875	0.889	0.674	0.653	0.652	0.484	0.414	0.436	0.463	0.453	0.419	0.746	0.735	0.743	0.788	0.724	0.729	0.862	0.87	0.857	0.47	0.467	0.448	0.667	0.653	0.638
	8.2	0.958	0.917	0.944	0.988	0.947	0.934	0.787	0.787	0.802	0.837	0.783	0.781	0.895	0.919	0.888	0.976	0.91	0.918	0.699	0.681	0.679	0.473	0.408	0.427	0.454	0.442	0.413	0.78	0.768	0.776	0.82	0.764	0.761	0.89	0.9	0.887	0.46	0.454	0.438	0.69	0.676	0.662
	8.4	0.989	0.949	0.974	1.018	0.978	0.97	0.819	0.827	0.844	0.871	0.826	0.819	0.922	0.945	0.921	1.016	0.944	0.961	0.725	0.705	0.71	0.474	0.402	0.424	0.451	0.44	0.41	0.814	0.804	0.817	0.857	0.795	0.798	0.918	0.927	0.915	0.456	0.455	0.439	0.714	0.701	0.687
	8.6	1.02267	0.980667	1.00867	1.05767	1.01667	1.00267	0.850667	0.860667	0.873667	0.898667	0.858667	0.848667	0.950667	0.977667	0.954667	1.04267	0.980667	0.989667	0.748667	0.729667	0.731667	0.478667	0.405667	0.427667	0.454667	0.452667	0.416667	0.846667	0.838667	0.847667	0.887667	0.828667	0.828667	0.944667	0.956667	0.944667	0.454667	0.454667	0.445667	0.736667	0.725667	0.712667
	8.8	1.04033	1.00333	1.02633	1.06733	1.03233	1.03333	0.871333	0.880333	0.892333	0.920333	0.874333	0.862333	0.969333	0.997333	0.980333	1.05633	0.998333	1.01133	0.768333	0.744333	0.746333	0.453333	0.397333	0.415333	0.446333	0.440333	0.408333	0.880333	0.869333	0.878333	0.920333	0.860333	0.855333	0.964333	0.979333	0.968333	0.441333	0.441333	0.431333	0.755333	0.745333	0.731333
	9	1.067	1.036	1.051	1.102	1.065	1.066	0.904	0.913	0.929	0.959	0.91	0.893	0.998	1.03	1.023	1.099	1.03	1.042	0.799	0.775	0.775	0.449	0.39	0.414	0.438	0.429	0.4	0.913	0.905	0.913	0.955	0.898	0.89	0.989	1.008	1	0.433	0.438	0.425	0.78	0.772	0.76
	9.2	1.10267	1.06867	1.09267	1.14267	1.10667	1.10867	0.935667	0.949667	0.962667	0.990667	0.939667	0.926667	1.02767	1.05767	1.05767	1.13267	1.07167	1.08267	0.823667	0.795667	0.798667	0.446667	0.384667	0.410667	0.437667	0.426667	0.393667	0.941667	0.935667	0.941667	0.980667	0.917667	0.912667	1.01567	1.03167	1.03067	0.424667	0.428667	0.418667	0.804667	0.794667	0.781667
	9.4	1.12433	1.08733	1.10933	1.16133	1.12533	1.12733	0.958333	0.970333	0.981333	1.00933	0.959333	0.938333	1.04633	1.08233	1.08533	1.15833	1.08233	1.10033	0.839333	0.816333	0.813333	0.439333	0.372333	0.400333	0.427333	0.418333	0.386333	0.972333	0.961333	0.972333	1.01133	0.947333	0.936333	1.03633	1.05533	1.05333	0.416333	0.422333	0.411333	0.823333	0.815333	0.805333
	9.6	1.141	1.108	1.136	1.19	1.15	1.149	0.977	0.989	1.004	1.034	0.98	0.961	1.066	1.104	1.111	1.192	1.111	1.128	0.859	0.831	0.836	0.436	0.364	0.394	0.423	0.411	0.379	0.999	0.992	0.997	1.036	0.971	0.964	1.054	1.077	1.077	0.412	0.419	0.407	0.841	0.835	0.824
	9.8	1.15633	1.13133	1.14633	1.20633	1.16233	1.16933	1.00633	1.01733	1.03733	1.06533	1.00433	0.984333	1.09733	1.13833	1.14433	1.22533	1.14533	1.16333	0.891333	0.862333	0.865333	0.427333	0.357333	0.387333	0.419333	0.411333	0.372333	1.03133	1.02533	1.02733	1.06733	0.999333	0.991333	1.08033	1.10833	1.10733	0.408333	0.417333	0.405333	0.868333	0.862333	0.852333
	10	1.187	1.159	1.176	1.235	1.195	1.193	1.028	1.045	1.061	1.089	1.027	1.006	1.122	1.162	1.174	1.259	1.171	1.195	0.913	0.885	0.884	0.418	0.344	0.375	0.404	0.397	0.357	1.058	1.053	1.054	1.094	1.023	1.01	1.108	1.135	1.136	0.397	0.405	0.396	0.889	0.886	0.872
	10.2	1.21333	1.18733	1.20233	1.26233	1.22933	1.22933	1.05633	1.07533	1.09033	1.11633	1.05933	1.03833	1.14933	1.19533	1.20233	1.28733	1.20233	1.22833	0.936333	0.909333	0.911333	0.418333	0.336333	0.365333	0.397333	0.390333	0.348333	1.08833	1.08133	1.08033	1.12133	1.05133	1.03733	1.13433	1.16333	1.16733	0.396333	0.400333	0.392333	0.912333	0.906333	0.893333
	10.4	1.22033	1.19833	1.21633	1.28133	1.23833	1.24533	1.08233	1.10333	1.11333	1.14333	1.07933	1.05733	1.17833	1.22433	1.23533	1.30933	1.23033	1.25433	0.959333	0.934333	0.933333	0.407333	0.324333	0.357333	0.388333	0.380333	0.335333	1.11933	1.11133	1.11133	1.15333	1.07833	1.06333	1.16033	1.18933	1.19633	0.389333	0.395333	0.387333	0.932333	0.927333	0.914333
	10.6	1.24233	1.22833	1.24433	1.31133	1.27233	1.27333	1.10633	1.12633	1.14233	1.17033	1.10433	1.07933	1.20433	1.25033	1.26433	1.33833	1.26533	1.28533	0.983333	0.955333	0.959333	0.395333	0.308333	0.339333	0.373333	0.365333	0.320333	1.14433	1.13733	1.13533	1.17833	1.10333	1.08433	1.18733	1.21233	1.22533	0.387333	0.388333	0.379333	0.955333	0.951333	0.938333
	10.8	1.24833	1.23633	1.25733	1.31933	1.28433	1.29033	1.12733	1.14933	1.16133	1.19533	1.12733	1.09833	1.23133	1.27533	1.28733	1.35933	1.28633	1.30733	1.00433	0.975333	0.975333	0.384333	0.295333	0.327333	0.359333	0.348333	0.309333	1.17733	1.16833	1.16633	1.21033	1.13533	1.10933	1.20733	1.23433	1.24733	0.384333	0.381333	0.372333	0.982333	0.976333	0.960333
	11	1.26767	1.25867	1.28167	1.34867	1.30867	1.32267	1.15067	1.17167	1.18867	1.21667	1.15367	1.12267	1.24967	1.29867	1.31167	1.38667	1.31767	1.33767	1.02167	0.991667	0.993667	0.376667	0.285667	0.315667	0.346667	0.334667	0.293667	1.20567	1.20067	1.19667	1.23467	1.16667	1.13967	1.22667	1.25867	1.27267	0.383667	0.376667	0.364667	1.00367	0.996667	0.981667
	11.2	1.28567	1.28067	1.30867	1.36667	1.32867	1.32967	1.16967	1.19267	1.20867	1.23967	1.18067	1.14367	1.26667	1.31667	1.32967	1.40767	1.33567	1.35467	1.03967	1.00967	1.00667	0.359667	0.269667	0.300667	0.330667	0.322667	0.277667	1.23467	1.22767	1.22067	1.26367	1.19667	1.16467	1.24467	1.27967	1.29467	0.382667	0.370667	0.365667	1.02467	1.01767	1.00167
	11.4	1.30133	1.30433	1.33033	1.40033	1.36233	1.36433	1.20433	1.22333	1.23933	1.27333	1.21033	1.17633	1.29033	1.34633	1.35433	1.43733	1.37033	1.38233	1.06533	1.03233	1.03233	0.349333	0.256333	0.287333	0.317333	0.302333	0.261333	1.25833	1.25033	1.24333	1.28733	1.21633	1.18733	1.26533	1.30033	1.31833	0.384333	0.367333	0.361333	1.04133	1.03633	1.02033
	11.6	1.32467	1.32767	1.35267	1.43067	1.38867	1.38567	1.21967	1.23967	1.25967	1.28467	1.22667	1.18467	1.31567	1.37367	1.38067	1.45367	1.39267	1.40867	1.08367	1.05067	1.05467	0.337667	0.245667	0.275667	0.303667	0.286667	0.250667	1.28267	1.27467	1.26867	1.31267	1.23667	1.20667	1.28767	1.34067	1.34367	0.386667	0.362667	0.355667	1.06467	1.06067	1.04467
	11.8	1.33033	1.33633	1.36933	1.44833	1.41333	1.41633	1.24133	1.26233	1.28433	1.30833	1.25533	1.20833	1.33333	1.40233	1.41033	1.46533	1.40833	1.42533	1.10633	1.07033	1.07433	0.332333	0.242333	0.270333	0.295333	0.278333	0.240333	1.31133	1.30033	1.29533	1.34133	1.26733	1.23433	1.30533	1.36533	1.37933	0.386333	0.358333	0.350333	1.08633	1.08433	1.06533
	12	1.34333	1.35633	1.38433	1.46433	1.43233	1.43433	1.26533	1.28233	1.30333	1.32433	1.27033	1.22333	1.36133	1.41933	1.42833	1.48533	1.43233	1.44933	1.12533	1.08833	1.09433	0.323333	0.229333	0.259333	0.280333	0.264333	0.226333	1.33233	1.31933	1.31333	1.35433	1.28533	1.25433	1.33833	1.38233	1.40333	0.391333	0.355333	0.353333	1.10433	1.10033	1.08133
	12.2	1.367	1.38	1.41	1.477	1.445	1.453	1.286	1.305	1.325	1.344	1.291	1.246	1.385	1.436	1.443	1.491	1.451	1.463	1.136	1.101	1.107	0.319	0.222	0.253	0.272	0.252	0.217	1.345	1.334	1.329	1.381	1.301	1.273	1.355	1.397	1.42	0.395	0.354	0.348	1.116	1.11	1.091
	12.4	1.378	1.393	1.431	1.496	1.463	1.467	1.308	1.323	1.345	1.375	1.309	1.264	1.4	1.448	1.456	1.507	1.47	1.482	1.154	1.117	1.122	0.311	0.213	0.246	0.261	0.241	0.209	1.367	1.356	1.348	1.396	1.321	1.286	1.373	1.412	1.436	0.401	0.352	0.348	1.128	1.12	1.098
	12.6	1.38833	1.41033	1.43333	1.51233	1.47933	1.48333	1.31633	1.33033	1.35433	1.38833	1.31933	1.27133	1.41133	1.45933	1.46833	1.52133	1.48133	1.49433	1.16633	1.12733	1.13433	0.306333	0.207333	0.239333	0.255333	0.232333	0.203333	1.39533	1.37433	1.36533	1.41233	1.33133	1.30033	1.38233	1.42233	1.44333	0.412333	0.353333	0.349333	1.14733	1.13733	1.11433
	12.8	1.40367	1.42867	1.45067	1.51967	1.49267	1.50267	1.33667	1.35267	1.37567	1.40067	1.33467	1.28867	1.42067	1.46767	1.47167	1.52267	1.49467	1.50767	1.18267	1.14467	1.14767	0.299667	0.203667	0.235667	0.249667	0.226667	0.197667	1.41367	1.39567	1.38767	1.41867	1.35667	1.31867	1.38867	1.42767	1.45767	0.422667	0.354667	0.350667	1.16067	1.14667	1.12467
	13	1.407	1.434	1.455	1.531	1.507	1.507	1.36	1.378	1.405	1.41	1.357	1.306	1.431	1.471	1.479	1.521	1.5	1.515	1.19	1.156	1.159	0.295	0.195	0.228	0.239	0.215	0.186	1.425	1.414	1.403	1.431	1.372	1.339	1.4	1.432	1.461	0.429	0.354	0.351	1.17	1.166	1.143
	13.2	1.427	1.458	1.469	1.544	1.515	1.529	1.376	1.403	1.427	1.427	1.375	1.325	1.448	1.483	1.493	1.531	1.521	1.532	1.209	1.171	1.176	0.294	0.195	0.225	0.236	0.211	0.184	1.441	1.437	1.421	1.451	1.389	1.355	1.414	1.445	1.479	0.443	0.357	0.356	1.184	1.178	1.158
	13.4	1.428	1.456	1.468	1.549	1.518	1.534	1.379	1.409	1.431	1.425	1.379	1.329	1.448	1.48	1.494	1.525	1.528	1.536	1.21	1.173	1.175	0.289	0.185	0.216	0.227	0.2	0.175	1.439	1.434	1.425	1.448	1.389	1.354	1.419	1.443	1.478	0.452	0.358	0.358	1.19	1.184	1.167
	13.6	1.43767	1.46767	1.48267	1.56267	1.52967	1.54567	1.39267	1.41967	1.44067	1.43367	1.38567	1.33367	1.45567	1.49567	1.49767	1.52967	1.53167	1.53867	1.22067	1.18567	1.19167	0.288667	0.186667	0.217667	0.224667	0.198667	0.174667	1.45267	1.44767	1.43767	1.46467	1.40367	1.36567	1.42567	1.46067	1.48967	0.463667	0.359667	0.363667	1.20767	1.20167	1.17967
	13.8	1.43833	1.46833	1.48733	1.56433	1.53833	1.54633	1.39633	1.42733	1.43733	1.44033	1.39333	1.33233	1.45833	1.49833	1.50233	1.52833	1.53033	1.53333	1.22633	1.19033	1.19633	0.287333	0.181333	0.213333	0.219333	0.191333	0.172333	1.45533	1.45233	1.44033	1.46333	1.41133	1.36833	1.42733	1.46833	1.49333	0.473333	0.360333	0.367333	1.21133	1.20733	1.18933
	14	1.45067	1.48867	1.50267	1.56667	1.54867	1.55767	1.41167	1.44067	1.45267	1.45667	1.41067	1.35267	1.47567	1.52667	1.52167	1.51867	1.54267	1.54567	1.24567	1.20867	1.21467	0.291667	0.184667	0.213667	0.219667	0.190667	0.170667	1.46467	1.46167	1.44667	1.47567	1.42067	1.37567	1.45667	1.48867	1.51967	0.494667	0.367667	0.379667	1.22767	1.22367	1.20167
	14.2	1.44967	1.48867	1.51067	1.56767	1.55467	1.56467	1.42167	1.45467	1.46667	1.46467	1.41267	1.35967	1.48867	1.53767	1.54267	1.51467	1.54367	1.54767	1.26167	1.22367	1.23067	0.294667	0.181667	0.211667	0.214667	0.182667	0.164667	1.47767	1.47067	1.45767	1.49467	1.42767	1.38267	1.47367	1.49467	1.53267	0.510667	0.373667	0.383667	1.23867	1.23467	1.21367
	14.4	1.456	1.499	1.533	1.571	1.557	1.565	1.434	1.462	1.469	1.471	1.418	1.361	1.52	1.554	1.55	1.516	1.534	1.54	1.271	1.234	1.242	0.3	0.18	0.211	0.214	0.183	0.163	1.501	1.491	1.484	1.518	1.436	1.392	1.49	1.504	1.544	0.529	0.383	0.393	1.255	1.248	1.224
	14.6	1.42967	1.50067	1.52367	1.57267	1.55567	1.55467	1.44167	1.46167	1.47267	1.48567	1.42067	1.35967	1.52867	1.54567	1.55367	1.50667	1.51967	1.53267	1.27267	1.23667	1.24367	0.301667	0.178667	0.210667	0.212667	0.180667	0.164667	1.51067	1.50667	1.49967	1.52667	1.45467	1.39667	1.48867	1.50367	1.53767	0.546667	0.390667	0.404667	1.26267	1.25567	1.23867
	14.8	1.421	1.523	1.505	1.546	1.564	1.57	1.471	1.478	1.493	1.513	1.442	1.365	1.535	1.548	1.554	1.502	1.515	1.524	1.284	1.249	1.253	0.309	0.18	0.213	0.214	0.182	0.161	1.518	1.521	1.503	1.53	1.482	1.417	1.49	1.504	1.542	0.566	0.401	0.418	1.278	1.27	1.246
	15	1.425	1.514	1.496	1.53	1.548	1.564	1.488	1.499	1.511	1.526	1.464	1.379	1.542	1.548	1.561	1.503	1.512	1.524	1.295	1.26	1.264	0.317	0.182	0.216	0.214	0.181	0.159	1.516	1.521	1.505	1.527	1.492	1.435	1.496	1.506	1.547	0.585	0.411	0.429	1.285	1.281	1.255
	15.2	1.42233	1.50133	1.47433	1.51933	1.53133	1.55233	1.49833	1.52033	1.53633	1.53133	1.47733	1.40333	1.54433	1.55933	1.56433	1.51633	1.50033	1.52833	1.30733	1.27533	1.27633	0.326333	0.183333	0.219333	0.215333	0.183333	0.158333	1.52233	1.52133	1.50833	1.53533	1.50233	1.45433	1.49933	1.51133	1.55433	0.601333	0.426333	0.444333	1.29533	1.28933	1.26633
	15.4	1.43033	1.46933	1.46333	1.49433	1.50633	1.52833	1.48633	1.52033	1.52933	1.52333	1.47233	1.39733	1.53633	1.54433	1.55433	1.51033	1.50033	1.52933	1.30433	1.26833	1.27133	0.330333	0.181333	0.218333	0.216333	0.182333	0.155333	1.50833	1.51133	1.49733	1.51833	1.48933	1.44633	1.50333	1.50733	1.54333	0.616333	0.438333	0.454333	1.29633	1.29033	1.26733
	15.6	1.44767	1.46767	1.47667	1.49667	1.49067	1.51367	1.50267	1.53467	1.54467	1.53767	1.49067	1.43167	1.55267	1.55367	1.56067	1.53267	1.50467	1.53667	1.32267	1.28767	1.29167	0.340667	0.191667	0.227667	0.222667	0.189667	0.157667	1.52067	1.52467	1.50967	1.53867	1.49967	1.46767	1.51267	1.51267	1.54967	0.634667	0.458667	0.474667	1.31567	1.31167	1.28867
	15.8	1.45567	1.46367	1.47567	1.51067	1.49467	1.51467	1.50567	1.53667	1.54567	1.53267	1.49467	1.43167	1.54567	1.55167	1.56167	1.53567	1.50667	1.52267	1.32467	1.29067	1.29767	0.347667	0.190667	0.229667	0.221667	0.188667	0.154667	1.51567	1.51967	1.50567	1.53367	1.49767	1.46767	1.50567	1.50467	1.54667	0.644667	0.471667	0.486667	1.32267	1.31667	1.29267
	16	1.46467	1.46867	1.47867	1.51167	1.50567	1.50967	1.50467	1.54167	1.54867	1.54567	1.49267	1.42567	1.54767	1.55167	1.55567	1.53867	1.50867	1.52167	1.33467	1.29967	1.30567	0.359667	0.193667	0.235667	0.228667	0.191667	0.152667	1.51867	1.51967	1.50367	1.53267	1.50167	1.46767	1.51367	1.50867	1.54467	0.659667	0.486667	0.504667	1.33067	1.32367	1.30067
	16.2	1.47333	1.48833	1.49333	1.52833	1.50933	1.50833	1.51033	1.54433	1.55233	1.54133	1.50433	1.43633	1.55033	1.54933	1.55633	1.55133	1.51533	1.52433	1.34033	1.30533	1.30833	0.370333	0.198333	0.243333	0.230333	0.192333	0.159333	1.51633	1.51733	1.50133	1.53333	1.49833	1.47233	1.50433	1.50433	1.54333	0.674333	0.504333	0.520333	1.33533	1.32633	1.30633
	16.4	1.46267	1.48867	1.50167	1.53667	1.51367	1.51567	1.50167	1.54067	1.54567	1.53567	1.49567	1.41267	1.54567	1.54267	1.54867	1.55267	1.52767	1.53567	1.34667	1.31067	1.31567	0.376667	0.201667	0.246667	0.229667	0.196667	0.156667	1.51467	1.51367	1.49767	1.52767	1.50067	1.47067	1.50167	1.50567	1.54167	0.681667	0.517667	0.533667	1.34367	1.33367	1.31267
	16.6	1.46533	1.49933	1.50733	1.55433	1.53333	1.52533	1.50833	1.54333	1.54733	1.54233	1.50533	1.42633	1.54633	1.54633	1.54633	1.56133	1.53433	1.53633	1.36033	1.32133	1.32533	0.390333	0.210333	0.255333	0.237333	0.200333	0.158333	1.51433	1.51533	1.49733	1.52933	1.50133	1.47433	1.50033	1.50033	1.53733	0.693333	0.538333	0.553333	1.35333	1.34633	1.32033
	16.8	1.45233	1.50133	1.50233	1.55133	1.54133	1.54233	1.50633	1.54533	1.55133	1.54033	1.50433	1.42833	1.54733	1.54433	1.55533	1.56133	1.54533	1.55033	1.37533	1.33033	1.33233	0.408333	0.221333	0.269333	0.250333	0.206333	0.166333	1.51433	1.51533	1.50233	1.52433	1.50133	1.47733	1.50233	1.50533	1.53533	0.711333	0.560333	0.575333	1.36733	1.35333	1.33233
	17	1.44833	1.50933	1.49933	1.55333	1.53633	1.55233	1.50833	1.54233	1.54433	1.54033	1.50533	1.42933	1.54333	1.53733	1.54933	1.55533	1.55533	1.55333	1.37733	1.33633	1.34133	0.418333	0.227333	0.276333	0.255333	0.210333	0.173333	1.51133	1.51133	1.49633	1.52333	1.50333	1.47633	1.49533	1.50333	1.53433	0.718333	0.574333	0.589333	1.37233	1.36533	1.33733
	17.2	1.436	1.498	1.488	1.543	1.533	1.546	1.503	1.538	1.539	1.536	1.502	1.439	1.537	1.535	1.543	1.549	1.557	1.562	1.38	1.346	1.342	0.428	0.235	0.286	0.262	0.214	0.176	1.507	1.507	1.493	1.519	1.493	1.474	1.496	1.497	1.533	0.731	0.589	0.604	1.372	1.37	1.348
	17.4	1.43067	1.49267	1.48067	1.53667	1.53067	1.53967	1.49767	1.53667	1.53467	1.53567	1.49967	1.41767	1.52767	1.52667	1.54167	1.55267	1.55667	1.55867	1.38867	1.35167	1.35867	0.441667	0.241667	0.294667	0.270667	0.218667	0.183667	1.50767	1.50467	1.49067	1.51667	1.49267	1.47367	1.49667	1.49267	1.52567	0.746667	0.603667	0.618667	1.37367	1.37767	1.35767
	17.6	1.424	1.483	1.476	1.528	1.516	1.529	1.491	1.53	1.524	1.526	1.487	1.403	1.526	1.52	1.535	1.539	1.544	1.551	1.387	1.353	1.364	0.451	0.248	0.304	0.28	0.222	0.187	1.496	1.497	1.484	1.511	1.488	1.472	1.489	1.48	1.515	0.754	0.615	0.631	1.374	1.378	1.361
	17.8	1.42	1.474	1.471	1.525	1.513	1.522	1.487	1.524	1.527	1.527	1.488	1.405	1.524	1.517	1.53	1.535	1.537	1.541	1.389	1.355	1.368	0.462	0.259	0.317	0.287	0.229	0.197	1.494	1.496	1.48	1.504	1.483	1.466	1.486	1.481	1.513	0.761	0.63	0.644	1.37	1.38	1.361
	18	1.41133	1.46333	1.47033	1.52433	1.50833	1.52233	1.48333	1.52233	1.52033	1.52033	1.48433	1.42833	1.51833	1.50933	1.52233	1.52933	1.53133	1.53333	1.39033	1.35633	1.36433	0.475333	0.269333	0.328333	0.298333	0.238333	0.205333	1.48933	1.48533	1.47333	1.49633	1.47633	1.46233	1.48433	1.48133	1.51233	0.769333	0.644333	0.661333	1.37033	1.37733	1.36333
	18.2	1.40767	1.46267	1.46567	1.51967	1.50967	1.51867	1.48167	1.51767	1.51567	1.51667	1.48567	1.40667	1.51967	1.51067	1.52067	1.53167	1.52567	1.53767	1.39467	1.35967	1.37267	0.490667	0.280667	0.344667	0.310667	0.250667	0.218667	1.48467	1.48867	1.46767	1.49767	1.47667	1.46467	1.48467	1.47567	1.50767	0.782667	0.658667	0.674667	1.37067	1.38267	1.36667
	18.4	1.402	1.468	1.469	1.525	1.513	1.525	1.483	1.516	1.516	1.518	1.485	1.411	1.516	1.511	1.526	1.533	1.526	1.532	1.396	1.361	1.373	0.502	0.292	0.359	0.325	0.261	0.225	1.487	1.487	1.469	1.494	1.474	1.458	1.483	1.48	1.514	0.792	0.667	0.687	1.37	1.381	1.369
	18.6	1.393	1.457	1.46	1.52	1.506	1.514	1.47	1.506	1.507	1.5	1.47	1.399	1.506	1.5	1.514	1.519	1.514	1.518	1.386	1.352	1.366	0.509	0.3	0.37	0.332	0.266	0.231	1.469	1.478	1.461	1.481	1.463	1.447	1.473	1.469	1.504	0.794	0.677	0.695	1.368	1.376	1.364
	18.8	1.39033	1.45633	1.46633	1.51933	1.50833	1.51333	1.46933	1.50133	1.50133	1.50433	1.46733	1.39533	1.50233	1.49733	1.51133	1.51833	1.51433	1.52133	1.38733	1.35533	1.36633	0.526333	0.319333	0.387333	0.351333	0.286333	0.247333	1.47733	1.47733	1.45933	1.48133	1.46433	1.45133	1.46933	1.46633	1.50433	0.802333	0.692333	0.710333	1.36833	1.37833	1.36733
	19	1.393	1.454	1.46	1.513	1.504	1.508	1.464	1.503	1.499	1.501	1.463	1.397	1.497	1.493	1.507	1.513	1.507	1.51	1.385	1.353	1.366	0.533	0.333	0.4	0.364	0.296	0.258	1.471	1.471	1.453	1.478	1.461	1.444	1.465	1.465	1.502	0.805	0.703	0.726	1.369	1.38	1.369
	19.2	1.39	1.456	1.465	1.518	1.506	1.511	1.466	1.502	1.503	1.504	1.468	1.415	1.503	1.491	1.501	1.512	1.507	1.508	1.387	1.352	1.371	0.547	0.347	0.418	0.379	0.309	0.274	1.468	1.476	1.454	1.479	1.461	1.446	1.475	1.466	1.499	0.808	0.713	0.734	1.369	1.381	1.37
	19.4	1.379	1.449	1.459	1.507	1.502	1.507	1.456	1.49	1.492	1.492	1.464	1.389	1.494	1.485	1.499	1.506	1.505	1.507	1.381	1.352	1.365	0.555	0.359	0.429	0.388	0.318	0.284	1.459	1.462	1.445	1.47	1.451	1.445	1.464	1.456	1.494	0.807	0.723	0.746	1.363	1.376	1.361
	19.6	1.38467	1.45867	1.46567	1.51867	1.50467	1.51367	1.46167	1.49867	1.49867	1.49367	1.46867	1.39867	1.49967	1.49067	1.50567	1.51767	1.51667	1.51767	1.38967	1.35967	1.36967	0.564667	0.373667	0.444667	0.402667	0.330667	0.296667	1.46467	1.46467	1.44967	1.47067	1.45467	1.44167	1.46867	1.45967	1.49567	0.815667	0.735667	0.760667	1.36567	1.37767	1.36467
	19.8	1.384	1.454	1.463	1.512	1.504	1.51	1.462	1.495	1.493	1.495	1.472	1.388	1.493	1.485	1.501	1.513	1.508	1.513	1.386	1.353	1.368	0.578	0.389	0.463	0.422	0.348	0.317	1.466	1.463	1.448	1.474	1.451	1.447	1.466	1.455	1.49	0.817	0.749	0.775	1.365	1.376	1.363
	20	1.38067	1.45067	1.46067	1.51167	1.50167	1.50367	1.44967	1.49067	1.48467	1.48967	1.46067	1.38667	1.48767	1.47767	1.49367	1.50467	1.50767	1.50567	1.38267	1.34967	1.36667	0.586667	0.401667	0.475667	0.435667	0.362667	0.329667	1.45767	1.45467	1.43967	1.46667	1.44767	1.44167	1.45467	1.44867	1.48567	0.819667	0.757667	0.791667	1.35867	1.37167	1.35867

## Sheet: Growth curves_plate 1
	Guide 1
	Guide 2
MOI 0 vs MOI 0.01
		MOI 0																																										MOI 0.01
	Time (h)	rsxB	rsxB	rsxB	rsxB	rsxB	rsxB	sapA	sapA	sapA	sapA	sapA	sapA	CWC46_RS18195	CWC46_RS18195	CWC46_RS18195	CWC46_RS18195	CWC46_RS18195	CWC46_RS18195	crp	crp	crp	crp	crp	crp	galU	galU	galU	galU	galU	galU	mdoG	mdoG	mdoG	rfbB	rfbB	rfbB	rfbB	rfbB	rfbB	EV	EV	EV	rsxB	rsxB	rsxB	rsxB	rsxB	rsxB
	0	0.094	0.073	0.067	0.103	0.085	0.073	0.06	0.088	0.063	0.051	0.053	0.047	0.075	0.047	0.062	0.058	0.06	0.057	0.06	0.058	0.065	0.073	0.058	0.065	0.074	0.061	0.064	0.06	0.066	0.058	0.057	0.07	0.066	0.068	0.039	0.045	0.057	0.058	0.056	0.082	0.063	0.063	0.034	0.035	0.019	0.054	0.035	0.059
	0.2	0.073333	0.065333	0.058333	0.079333	0.070333	0.061333	0.050333	0.070333	0.061333	0.061333	0.052333	0.055333	0.070333	0.055333	0.052333	0.058333	0.052333	0.057333	0.048333	0.054333	0.052333	0.064333	0.044333	0.060333	0.071333	0.058333	0.054333	0.058333	0.060333	0.056333	0.052333	0.063333	0.062333	0.066333	0.046333	0.045333	0.055333	0.058333	0.065333	0.078333	0.060333	0.054333	0.065333	0.036333	0.040333	0.064333	0.057333	0.057333
	0.4	0.077333	0.063333	0.062333	0.087333	0.075333	0.066333	0.059333	0.078333	0.075333	0.068333	0.064333	0.075333	0.061333	0.048333	0.045333	0.056333	0.047333	0.053333	0.051333	0.058333	0.055333	0.065333	0.057333	0.073333	0.057333	0.048333	0.043333	0.049333	0.045333	0.042333	0.041333	0.051333	0.050333	0.060333	0.041333	0.039333	0.052333	0.054333	0.059333	0.074333	0.060333	0.048333	0.059333	0.032333	0.039333	0.066333	0.053333	0.055333
	0.6	0.087	0.074	0.075	0.095	0.081	0.075	0.072	0.082	0.081	0.072	0.073	0.081	0.066	0.05	0.047	0.056	0.048	0.052	0.051	0.055	0.055	0.063	0.056	0.075	0.066	0.053	0.048	0.052	0.051	0.048	0.049	0.054	0.053	0.064	0.046	0.043	0.054	0.054	0.061	0.075	0.057	0.049	0.067	0.04	0.048	0.078	0.053	0.056
	0.8	0.092	0.077	0.077	0.1	0.084	0.08	0.068	0.082	0.076	0.074	0.063	0.079	0.068	0.056	0.049	0.059	0.049	0.057	0.054	0.057	0.055	0.063	0.051	0.072	0.065	0.056	0.05	0.053	0.055	0.051	0.052	0.058	0.056	0.067	0.049	0.045	0.056	0.058	0.062	0.064	0.056	0.051	0.073	0.047	0.055	0.077	0.049	0.049
	1	0.081333	0.063333	0.061333	0.090333	0.068333	0.064333	0.053333	0.066333	0.062333	0.058333	0.052333	0.061333	0.072333	0.058333	0.054333	0.065333	0.050333	0.060333	0.058333	0.056333	0.060333	0.061333	0.053333	0.070333	0.069333	0.058333	0.053333	0.059333	0.058333	0.054333	0.058333	0.063333	0.061333	0.066333	0.049333	0.046333	0.058333	0.059333	0.065333	0.066333	0.060333	0.051333	0.075333	0.047333	0.056333	0.070333	0.050333	0.050333
	1.2	0.099333	0.077333	0.076333	0.103333	0.082333	0.077333	0.063333	0.075333	0.072333	0.071333	0.068333	0.080333	0.085333	0.073333	0.069333	0.080333	0.067333	0.072333	0.076333	0.076333	0.075333	0.080333	0.070333	0.083333	0.078333	0.068333	0.064333	0.067333	0.069333	0.062333	0.066333	0.070333	0.070333	0.076333	0.056333	0.055333	0.067333	0.065333	0.070333	0.073333	0.065333	0.057333	0.089333	0.061333	0.072333	0.092333	0.072333	0.077333
	1.4	0.107667	0.091667	0.087667	0.111667	0.095667	0.078667	0.070667	0.086667	0.080667	0.078667	0.072667	0.081667	0.084667	0.075667	0.068667	0.079667	0.066667	0.072667	0.078667	0.078667	0.076667	0.080667	0.069667	0.090667	0.078667	0.072667	0.064667	0.065667	0.068667	0.063667	0.068667	0.070667	0.070667	0.081667	0.062667	0.061667	0.071667	0.069667	0.077667	0.075667	0.069667	0.059667	0.092667	0.070667	0.079667	0.097667	0.079667	0.079667
	1.6	0.115667	0.095667	0.089667	0.123667	0.099667	0.090667	0.079667	0.094667	0.083667	0.081667	0.075667	0.091667	0.088667	0.081667	0.070667	0.086667	0.071667	0.078667	0.087667	0.089667	0.085667	0.088667	0.074667	0.095667	0.088667	0.081667	0.072667	0.075667	0.078667	0.071667	0.077667	0.079667	0.077667	0.087667	0.071667	0.067667	0.077667	0.078667	0.080667	0.083667	0.076667	0.065667	0.100667	0.079667	0.082667	0.104667	0.086667	0.081667
	1.8	0.118667	0.098667	0.092667	0.126667	0.098667	0.090667	0.075667	0.088667	0.077667	0.079667	0.070667	0.081667	0.096667	0.090667	0.080667	0.096667	0.081667	0.085667	0.096667	0.096667	0.094667	0.092667	0.082667	0.104667	0.095667	0.088667	0.080667	0.082667	0.085667	0.076667	0.086667	0.087667	0.088667	0.092667	0.077667	0.074667	0.085667	0.085667	0.090667	0.090667	0.080667	0.074667	0.108667	0.084667	0.084667	0.106667	0.083667	0.079667
	2	0.127333	0.109333	0.101333	0.137333	0.109333	0.101333	0.083333	0.094333	0.089333	0.085333	0.080333	0.092333	0.102333	0.097333	0.085333	0.103333	0.083333	0.092333	0.106333	0.105333	0.102333	0.098333	0.089333	0.111333	0.105333	0.096333	0.089333	0.091333	0.092333	0.085333	0.095333	0.094333	0.096333	0.099333	0.085333	0.081333	0.093333	0.093333	0.097333	0.098333	0.088333	0.080333	0.120333	0.094333	0.095333	0.117333	0.091333	0.088333
	2.2	0.144	0.124	0.119	0.153	0.124	0.115	0.096	0.113	0.095	0.097	0.094	0.101	0.114	0.111	0.098	0.12	0.101	0.109	0.128	0.132	0.122	0.119	0.112	0.128	0.115	0.113	0.102	0.101	0.106	0.096	0.108	0.109	0.108	0.107	0.093	0.089	0.1	0.1	0.103	0.104	0.095	0.083	0.133	0.106	0.108	0.138	0.108	0.108
	2.4	0.153667	0.134667	0.123667	0.163667	0.132667	0.121667	0.100667	0.117667	0.100667	0.098667	0.092667	0.109667	0.119667	0.119667	0.105667	0.129667	0.108667	0.115667	0.141667	0.141667	0.133667	0.125667	0.119667	0.142667	0.125667	0.120667	0.110667	0.109667	0.115667	0.104667	0.119667	0.117667	0.119667	0.112667	0.097667	0.093667	0.106667	0.107667	0.110667	0.111667	0.100667	0.091667	0.136667	0.112667	0.115667	0.146667	0.115667	0.114667
	2.6	0.160667	0.140667	0.132667	0.173667	0.138667	0.128667	0.104667	0.119667	0.102667	0.103667	0.098667	0.106667	0.135667	0.136667	0.123667	0.148667	0.125667	0.133667	0.164667	0.165667	0.153667	0.144667	0.137667	0.162667	0.136667	0.132667	0.121667	0.120667	0.125667	0.114667	0.129667	0.126667	0.129667	0.125667	0.112667	0.110667	0.123667	0.122667	0.126667	0.124667	0.114667	0.105667	0.152667	0.123667	0.125667	0.164667	0.128667	0.123667
	2.8	0.176	0.156	0.149	0.189	0.154	0.143	0.118	0.126	0.119	0.12	0.116	0.122	0.145	0.145	0.128	0.159	0.131	0.142	0.179	0.178	0.168	0.153	0.157	0.179	0.153	0.149	0.136	0.136	0.141	0.127	0.145	0.14	0.146	0.136	0.123	0.122	0.137	0.138	0.137	0.139	0.129	0.123	0.163	0.13	0.131	0.169	0.129	0.128
	3	0.179333	0.156333	0.149333	0.193333	0.153333	0.145333	0.112333	0.127333	0.114333	0.109333	0.107333	0.114333	0.156333	0.161333	0.143333	0.176333	0.148333	0.158333	0.207333	0.204333	0.197333	0.176333	0.179333	0.212333	0.165333	0.161333	0.148333	0.144333	0.152333	0.137333	0.157333	0.149333	0.161333	0.147333	0.134333	0.130333	0.146333	0.146333	0.145333	0.145333	0.132333	0.126333	0.173333	0.135333	0.134333	0.178333	0.135333	0.134333
	3.2	0.197333	0.173333	0.164333	0.211333	0.169333	0.158333	0.126333	0.143333	0.124333	0.120333	0.111333	0.121333	0.175333	0.183333	0.161333	0.200333	0.168333	0.178333	0.233333	0.235333	0.221333	0.195333	0.199333	0.229333	0.179333	0.179333	0.164333	0.158333	0.166333	0.149333	0.173333	0.164333	0.173333	0.155333	0.146333	0.142333	0.159333	0.158333	0.158333	0.159333	0.145333	0.140333	0.187333	0.153333	0.150333	0.194333	0.148333	0.145333
	3.4	0.213	0.189	0.177	0.23	0.182	0.171	0.139	0.152	0.131	0.124	0.121	0.133	0.191	0.204	0.179	0.223	0.183	0.195	0.256	0.254	0.239	0.207	0.209	0.243	0.202	0.205	0.189	0.178	0.188	0.17	0.199	0.186	0.196	0.175	0.168	0.163	0.18	0.177	0.175	0.182	0.16	0.157	0.205	0.17	0.167	0.213	0.163	0.159
	3.6	0.228	0.199	0.185	0.24	0.187	0.176	0.139	0.151	0.133	0.125	0.118	0.133	0.211	0.228	0.2	0.25	0.206	0.217	0.287	0.286	0.268	0.227	0.233	0.269	0.228	0.233	0.214	0.199	0.212	0.19	0.223	0.205	0.222	0.194	0.189	0.179	0.199	0.194	0.193	0.2	0.173	0.172	0.214	0.175	0.172	0.223	0.168	0.164
	3.8	0.247	0.221	0.206	0.266	0.208	0.196	0.158	0.166	0.151	0.14	0.133	0.145	0.232	0.25	0.22	0.273	0.228	0.244	0.309	0.308	0.295	0.247	0.258	0.298	0.26	0.262	0.244	0.225	0.238	0.214	0.252	0.231	0.254	0.218	0.213	0.205	0.225	0.22	0.217	0.229	0.196	0.2	0.232	0.192	0.185	0.242	0.182	0.176
	4	0.259	0.234	0.219	0.282	0.221	0.213	0.171	0.18	0.159	0.143	0.142	0.153	0.257	0.282	0.249	0.308	0.251	0.269	0.324	0.322	0.308	0.263	0.285	0.32	0.292	0.294	0.277	0.247	0.263	0.236	0.281	0.257	0.284	0.237	0.239	0.228	0.248	0.243	0.239	0.256	0.215	0.221	0.243	0.202	0.195	0.258	0.189	0.186
	4.2	0.275667	0.245667	0.226667	0.291667	0.227667	0.213667	0.173667	0.181667	0.164667	0.145667	0.147667	0.149667	0.286667	0.311667	0.279667	0.335667	0.280667	0.298667	0.340667	0.336667	0.322667	0.280667	0.300667	0.333667	0.313667	0.325667	0.305667	0.267667	0.286667	0.256667	0.305667	0.279667	0.304667	0.262667	0.272667	0.263667	0.272667	0.260667	0.259667	0.279667	0.231667	0.237667	0.260667	0.220667	0.208667	0.277667	0.202667	0.197667
	4.4	0.3	0.272	0.258	0.327	0.257	0.242	0.202	0.21	0.185	0.159	0.172	0.172	0.325	0.349	0.318	0.374	0.321	0.336	0.374	0.372	0.355	0.312	0.33	0.363	0.356	0.359	0.339	0.299	0.318	0.286	0.332	0.304	0.333	0.307	0.31	0.303	0.312	0.303	0.302	0.317	0.27	0.287	0.291	0.246	0.238	0.313	0.234	0.225
	4.6	0.327667	0.297667	0.283667	0.357667	0.279667	0.269667	0.223667	0.233667	0.213667	0.182667	0.196667	0.197667	0.361667	0.380667	0.351667	0.412667	0.352667	0.372667	0.405667	0.402667	0.387667	0.342667	0.361667	0.393667	0.391667	0.394667	0.371667	0.328667	0.348667	0.313667	0.361667	0.329667	0.361667	0.337667	0.343667	0.333667	0.343667	0.337667	0.330667	0.350667	0.304667	0.313667	0.318667	0.275667	0.265667	0.344667	0.260667	0.253667
	4.8	0.345667	0.308667	0.290667	0.368667	0.285667	0.271667	0.236667	0.238667	0.214667	0.181667	0.191667	0.193667	0.381667	0.411667	0.376667	0.439667	0.378667	0.397667	0.426667	0.421667	0.406667	0.361667	0.383667	0.417667	0.419667	0.423667	0.399667	0.346667	0.371667	0.330667	0.383667	0.345667	0.383667	0.363667	0.367667	0.363667	0.366667	0.362667	0.356667	0.376667	0.324667	0.342667	0.322667	0.277667	0.264667	0.349667	0.259667	0.256667
	5	0.375333	0.339333	0.314333	0.396333	0.309333	0.292333	0.250333	0.259333	0.231333	0.193333	0.209333	0.207333	0.417333	0.445333	0.410333	0.469333	0.415333	0.434333	0.458333	0.453333	0.438333	0.392333	0.416333	0.451333	0.452333	0.456333	0.432333	0.376333	0.406333	0.357333	0.421333	0.374333	0.419333	0.391333	0.399333	0.390333	0.398333	0.394333	0.389333	0.407333	0.355333	0.376333	0.347333	0.305333	0.291333	0.379333	0.288333	0.281333
	5.2	0.405333	0.368333	0.342333	0.428333	0.335333	0.317333	0.279333	0.285333	0.255333	0.215333	0.232333	0.229333	0.443333	0.473333	0.440333	0.513333	0.438333	0.462333	0.485333	0.479333	0.461333	0.413333	0.443333	0.478333	0.478333	0.488333	0.462333	0.403333	0.431333	0.382333	0.451333	0.400333	0.448333	0.424333	0.432333	0.424333	0.429333	0.428333	0.419333	0.438333	0.386333	0.403333	0.371333	0.327333	0.312333	0.399333	0.310333	0.298333
	5.4	0.443333	0.404333	0.377333	0.464333	0.369333	0.345333	0.315333	0.321333	0.292333	0.236333	0.256333	0.256333	0.476333	0.516333	0.471333	0.547333	0.472333	0.502333	0.508333	0.503333	0.487333	0.437333	0.468333	0.506333	0.506333	0.543333	0.507333	0.432333	0.463333	0.413333	0.500333	0.430333	0.489333	0.450333	0.483333	0.461333	0.469333	0.456333	0.448333	0.492333	0.419333	0.432333	0.400333	0.352333	0.335333	0.426333	0.332333	0.322333
	5.6	0.465667	0.428667	0.396667	0.486667	0.387667	0.360667	0.329667	0.334667	0.300667	0.242667	0.272667	0.265667	0.511667	0.544667	0.497667	0.576667	0.507667	0.528667	0.527667	0.522667	0.506667	0.457667	0.496667	0.534667	0.564667	0.574667	0.547667	0.462667	0.494667	0.439667	0.523667	0.462667	0.518667	0.498667	0.525667	0.508667	0.508667	0.503667	0.492667	0.522667	0.435667	0.481667	0.414667	0.366667	0.349667	0.448667	0.350667	0.333667
	5.8	0.496	0.456	0.427	0.514	0.412	0.39	0.36	0.365	0.33	0.263	0.302	0.292	0.546	0.584	0.54	0.608	0.54	0.56	0.556	0.55	0.535	0.49	0.529	0.569	0.592	0.601	0.573	0.493	0.531	0.469	0.547	0.493	0.541	0.536	0.552	0.54	0.543	0.541	0.543	0.563	0.495	0.523	0.437	0.391	0.37	0.481	0.364	0.352
	6	0.54	0.499	0.467	0.556	0.455	0.429	0.4	0.4	0.367	0.292	0.33	0.324	0.583	0.64	0.582	0.656	0.573	0.593	0.59	0.591	0.576	0.532	0.573	0.608	0.628	0.632	0.605	0.541	0.572	0.516	0.583	0.526	0.578	0.568	0.585	0.572	0.574	0.573	0.576	0.603	0.537	0.556	0.479	0.431	0.409	0.525	0.403	0.383
	6.2	0.562667	0.524667	0.492667	0.583667	0.481667	0.451667	0.417667	0.423667	0.388667	0.311667	0.355667	0.347667	0.621667	0.667667	0.616667	0.684667	0.620667	0.629667	0.625667	0.626667	0.605667	0.564667	0.603667	0.646667	0.648667	0.660667	0.629667	0.566667	0.596667	0.544667	0.609667	0.547667	0.601667	0.601667	0.615667	0.604667	0.613667	0.607667	0.602667	0.639667	0.563667	0.601667	0.499667	0.458667	0.432667	0.543667	0.419667	0.393667
	6.4	0.585333	0.546333	0.514333	0.599333	0.502333	0.475333	0.436333	0.435333	0.402333	0.315333	0.367333	0.360333	0.651333	0.698333	0.659333	0.715333	0.637333	0.662333	0.654333	0.657333	0.640333	0.596333	0.637333	0.675333	0.674333	0.680333	0.651333	0.586333	0.614333	0.565333	0.635333	0.564333	0.626333	0.617333	0.637333	0.623333	0.634333	0.629333	0.635333	0.663333	0.582333	0.615333	0.516333	0.478333	0.453333	0.562333	0.441333	0.413333
	6.6	0.620333	0.577333	0.545333	0.638333	0.530333	0.507333	0.465333	0.470333	0.430333	0.339333	0.397333	0.384333	0.693333	0.731333	0.695333	0.755333	0.675333	0.707333	0.686333	0.692333	0.679333	0.635333	0.673333	0.706333	0.698333	0.710333	0.687333	0.613333	0.644333	0.596333	0.671333	0.596333	0.661333	0.657333	0.673333	0.660333	0.674333	0.667333	0.668333	0.700333	0.636333	0.664333	0.537333	0.498333	0.475333	0.583333	0.474333	0.454333
	6.8	0.656667	0.619667	0.583667	0.671667	0.562667	0.534667	0.494667	0.497667	0.467667	0.361667	0.424667	0.415667	0.726667	0.771667	0.737667	0.799667	0.714667	0.748667	0.708667	0.709667	0.701667	0.655667	0.690667	0.724667	0.731667	0.748667	0.726667	0.644667	0.675667	0.625667	0.703667	0.624667	0.691667	0.683667	0.709667	0.694667	0.706667	0.700667	0.704667	0.737667	0.664667	0.691667	0.552667	0.515667	0.488667	0.599667	0.492667	0.474667
	7	0.689333	0.646333	0.614333	0.702333	0.589333	0.557333	0.513333	0.521333	0.486333	0.384333	0.449333	0.434333	0.748333	0.800333	0.760333	0.821333	0.741333	0.773333	0.717333	0.722333	0.712333	0.669333	0.708333	0.739333	0.760333	0.781333	0.760333	0.667333	0.700333	0.647333	0.731333	0.657333	0.721333	0.708333	0.742333	0.721333	0.732333	0.724333	0.730333	0.768333	0.689333	0.721333	0.565333	0.529333	0.502333	0.610333	0.502333	0.485333
	7.2	0.728333	0.689333	0.660333	0.742333	0.620333	0.587333	0.539333	0.544333	0.507333	0.404333	0.478333	0.463333	0.788333	0.839333	0.801333	0.861333	0.779333	0.814333	0.741333	0.747333	0.738333	0.692333	0.733333	0.760333	0.797333	0.819333	0.794333	0.697333	0.731333	0.679333	0.771333	0.688333	0.758333	0.737333	0.771333	0.754333	0.768333	0.757333	0.763333	0.802333	0.716333	0.747333	0.584333	0.548333	0.519333	0.626333	0.509333	0.495333
	7.4	0.761	0.732	0.694	0.772	0.657	0.619	0.572	0.578	0.545	0.43	0.507	0.495	0.82	0.87	0.828	0.892	0.813	0.848	0.755	0.764	0.757	0.72	0.759	0.785	0.827	0.85	0.825	0.724	0.758	0.704	0.799	0.72	0.79	0.773	0.808	0.793	0.806	0.794	0.8	0.836	0.749	0.785	0.611	0.573	0.549	0.649	0.527	0.508
	7.6	0.794667	0.761667	0.728667	0.811667	0.686667	0.654667	0.589667	0.592667	0.558667	0.454667	0.525667	0.513667	0.862667	0.907667	0.865667	0.930667	0.846667	0.875667	0.763667	0.778667	0.775667	0.742667	0.782667	0.798667	0.864667	0.884667	0.858667	0.745667	0.783667	0.725667	0.827667	0.749667	0.815667	0.813667	0.845667	0.828667	0.844667	0.831667	0.835667	0.875667	0.788667	0.834667	0.628667	0.590667	0.565667	0.664667	0.540667	0.515667
	7.8	0.824333	0.800333	0.767333	0.845333	0.721333	0.679333	0.612333	0.616333	0.580333	0.477333	0.548333	0.530333	0.885333	0.927333	0.892333	0.957333	0.879333	0.906333	0.767333	0.778333	0.781333	0.755333	0.792333	0.810333	0.892333	0.913333	0.886333	0.771333	0.808333	0.751333	0.857333	0.780333	0.847333	0.838333	0.870333	0.854333	0.871333	0.855333	0.862333	0.906333	0.817333	0.864333	0.643333	0.606333	0.578333	0.671333	0.546333	0.522333
	8	0.867333	0.847333	0.812333	0.886333	0.759333	0.720333	0.642333	0.645333	0.610333	0.502333	0.572333	0.559333	0.928333	0.964333	0.931333	0.997333	0.922333	0.948333	0.782333	0.795333	0.796333	0.775333	0.807333	0.826333	0.934333	0.950333	0.927333	0.802333	0.839333	0.781333	0.890333	0.813333	0.880333	0.878333	0.910333	0.889333	0.908333	0.896333	0.901333	0.947333	0.856333	0.897333	0.664333	0.632333	0.607333	0.692333	0.566333	0.546333
	8.2	0.894333	0.876333	0.841333	0.916333	0.801333	0.755333	0.669333	0.666333	0.633333	0.514333	0.589333	0.576333	0.949333	0.985333	0.951333	1.02433	0.948333	0.973333	0.784333	0.797333	0.802333	0.797333	0.826333	0.837333	0.960333	0.974333	0.953333	0.819333	0.858333	0.795333	0.911333	0.836333	0.901333	0.901333	0.931333	0.913333	0.930333	0.916333	0.926333	0.971333	0.878333	0.932333	0.673333	0.639333	0.613333	0.695333	0.571333	0.549333
	8.4	0.928667	0.909667	0.873667	0.942667	0.836667	0.792667	0.690667	0.695667	0.649667	0.534667	0.611667	0.596667	0.977667	1.01367	0.979667	1.04967	0.974667	0.999667	0.789667	0.807667	0.808667	0.806667	0.832667	0.845667	0.985667	1.00467	0.981667	0.847667	0.887667	0.824667	0.936667	0.867667	0.927667	0.928667	0.961667	0.943667	0.959667	0.946667	0.959667	0.997667	0.911667	0.956667	0.683667	0.650667	0.628667	0.700667	0.579667	0.556667
	8.6	0.957333	0.944333	0.911333	0.976333	0.870333	0.823333	0.714333	0.715333	0.677333	0.555333	0.640333	0.626333	1.00133	1.04433	1.01233	1.08133	1.00433	1.03233	0.790333	0.809333	0.811333	0.808333	0.832333	0.851333	1.01733	1.03833	1.01433	0.873333	0.913333	0.851333	0.960333	0.898333	0.950333	0.961333	0.993333	0.975333	0.988333	0.971333	0.983333	1.02633	0.936333	0.976333	0.694333	0.664333	0.644333	0.708333	0.590333	0.564333
	8.8	0.989	0.977	0.947	1.005	0.904	0.871	0.751	0.75	0.704	0.582	0.67	0.649	1.026	1.07	1.035	1.11	1.038	1.064	0.799	0.816	0.822	0.824	0.849	0.864	1.045	1.059	1.036	0.894	0.936	0.875	0.978	0.918	0.966	0.983	1.018	1.004	1.014	1.002	1.016	1.055	0.966	1.012	0.711	0.682	0.664	0.725	0.608	0.583
	9	1.02067	1.02067	0.982667	1.04567	0.942667	0.897667	0.772667	0.774667	0.735667	0.600667	0.692667	0.668667	1.04867	1.08967	1.05667	1.13567	1.05967	1.08367	0.802667	0.820667	0.823667	0.831667	0.848667	0.868667	1.06367	1.08467	1.06167	0.916667	0.963667	0.898667	0.998667	0.938667	0.986667	1.01067	1.04967	1.02767	1.03867	1.02867	1.04167	1.08967	0.997667	1.04567	0.719667	0.691667	0.671667	0.729667	0.608667	0.584667
	9.2	1.05067	1.04367	1.00867	1.06067	0.970667	0.934667	0.801667	0.800667	0.763667	0.626667	0.719667	0.698667	1.07467	1.11467	1.08067	1.16267	1.08667	1.11467	0.805667	0.824667	0.831667	0.843667	0.861667	0.878667	1.09567	1.10467	1.08467	0.942667	0.988667	0.923667	1.02067	0.960667	1.00567	1.03467	1.07367	1.05667	1.06867	1.05567	1.07167	1.11967	1.02967	1.08367	0.739667	0.712667	0.693667	0.743667	0.624667	0.597667
	9.4	1.081	1.084	1.045	1.096	1.007	0.969	0.828	0.829	0.791	0.652	0.738	0.717	1.103	1.145	1.113	1.201	1.12	1.15	0.81	0.831	0.839	0.855	0.874	0.884	1.122	1.135	1.111	0.967	1.015	0.946	1.038	0.979	1.025	1.066	1.11	1.086	1.099	1.085	1.106	1.139	1.053	1.106	0.761	0.735	0.716	0.761	0.641	0.61
	9.6	1.10533	1.11733	1.07833	1.13333	1.04833	1.00133	0.846333	0.847333	0.806333	0.669333	0.759333	0.738333	1.11633	1.16733	1.12833	1.23133	1.13933	1.17333	0.812333	0.831333	0.837333	0.857333	0.868333	0.882333	1.13833	1.15833	1.13533	0.994333	1.04433	0.972333	1.06033	1.00133	1.04633	1.08733	1.13833	1.11133	1.12233	1.11233	1.13533	1.16933	1.07633	1.12333	0.779333	0.748333	0.733333	0.771333	0.650333	0.616333
	9.8	1.13767	1.14567	1.11967	1.16367	1.08167	1.03167	0.872667	0.878667	0.838667	0.694667	0.782667	0.756667	1.13767	1.19667	1.15967	1.26267	1.17367	1.21067	0.815667	0.837667	0.846667	0.871667	0.884667	0.889667	1.16267	1.18667	1.16267	1.01767	1.06567	0.998667	1.07867	1.02267	1.06867	1.10767	1.16667	1.13767	1.14967	1.13867	1.16667	1.19767	1.10167	1.15067	0.791667	0.771667	0.753667	0.786667	0.664667	0.629667
	10	1.16667	1.17867	1.15067	1.19467	1.10667	1.06367	0.897667	0.903667	0.865667	0.711667	0.806667	0.784667	1.15567	1.22067	1.18767	1.28567	1.20267	1.23867	0.819667	0.840667	0.848667	0.874667	0.881667	0.888667	1.18767	1.21067	1.18867	1.03767	1.09067	1.01867	1.10067	1.04367	1.08967	1.13167	1.19267	1.16967	1.17267	1.16367	1.19467	1.22867	1.12767	1.18167	0.802667	0.784667	0.765667	0.799667	0.675667	0.639667
	10.2	1.20933	1.20833	1.18533	1.21733	1.13733	1.09633	0.920333	0.929333	0.889333	0.725333	0.813333	0.794333	1.18033	1.25333	1.21333	1.31033	1.23033	1.26333	0.820333	0.841333	0.851333	0.876333	0.886333	0.889333	1.20733	1.23833	1.20933	1.05833	1.11133	1.03833	1.11433	1.05733	1.10433	1.15633	1.22433	1.19833	1.20533	1.19233	1.22533	1.25633	1.15133	1.21033	0.820333	0.803333	0.780333	0.812333	0.686333	0.648333
	10.4	1.248	1.251	1.218	1.229	1.162	1.123	0.925	0.944	0.905	0.74	0.829	0.805	1.197	1.274	1.239	1.337	1.262	1.292	0.82	0.842	0.847	0.872	0.881	0.885	1.224	1.261	1.232	1.074	1.131	1.055	1.13	1.071	1.119	1.179	1.245	1.222	1.228	1.215	1.248	1.274	1.169	1.229	0.826	0.811	0.794	0.817	0.692	0.651
	10.6	1.267	1.29	1.255	1.238	1.188	1.147	0.941	0.962	0.921	0.755	0.842	0.822	1.216	1.294	1.261	1.355	1.281	1.319	0.825	0.847	0.853	0.877	0.883	0.888	1.25	1.285	1.259	1.093	1.146	1.074	1.146	1.092	1.134	1.196	1.262	1.241	1.245	1.238	1.268	1.302	1.189	1.252	0.838	0.828	0.812	0.828	0.706	0.664
	10.8	1.28633	1.31533	1.28533	1.25933	1.22733	1.18433	0.956333	0.980333	0.946333	0.777333	0.863333	0.839333	1.23933	1.31533	1.28233	1.37733	1.30633	1.33233	0.828333	0.850333	0.855333	0.880333	0.888333	0.887333	1.27233	1.31533	1.28433	1.12433	1.16733	1.09133	1.16033	1.10533	1.14733	1.22633	1.29233	1.27433	1.27833	1.26833	1.30033	1.33833	1.22333	1.29133	0.859333	0.852333	0.836333	0.848333	0.722333	0.684333
	11	1.30167	1.33267	1.30567	1.27467	1.24467	1.21267	0.971667	0.997667	0.964667	0.795667	0.882667	0.859667	1.26567	1.33967	1.31167	1.40367	1.33767	1.36067	0.831667	0.858667	0.860667	0.883667	0.889667	0.889667	1.29567	1.33467	1.30667	1.13067	1.18467	1.10867	1.17467	1.11967	1.16467	1.24367	1.31367	1.29367	1.30067	1.29267	1.32267	1.36667	1.24467	1.32267	0.887667	0.863667	0.849667	0.855667	0.735667	0.698667
	11.2	1.31133	1.34533	1.31933	1.28933	1.26033	1.23633	0.994333	1.01533	0.975333	0.807333	0.902333	0.876333	1.28633	1.35633	1.32733	1.42133	1.35533	1.38033	0.832333	0.860333	0.859333	0.880333	0.891333	0.893333	1.32133	1.36033	1.32933	1.15433	1.20533	1.12833	1.19133	1.13833	1.17833	1.26633	1.33433	1.31633	1.32333	1.30933	1.33833	1.39033	1.27033	1.34433	0.916333	0.897333	0.874333	0.862333	0.746333	0.716333
	11.4	1.31733	1.34933	1.32133	1.28833	1.27833	1.24533	1.00233	1.02933	0.993333	0.818333	0.915333	0.887333	1.30533	1.37733	1.34333	1.44033	1.37433	1.39933	0.836333	0.864333	0.865333	0.880333	0.890333	0.893333	1.34833	1.37333	1.35133	1.16633	1.21933	1.14133	1.20033	1.14933	1.18833	1.28133	1.34933	1.33333	1.34433	1.32833	1.35633	1.40533	1.30133	1.36233	0.940333	0.926333	0.903333	0.871333	0.755333	0.724333
	11.6	1.33633	1.37033	1.34333	1.30133	1.29933	1.26933	1.02633	1.05133	1.01133	0.842333	0.934333	0.905333	1.33133	1.39433	1.37133	1.46733	1.40033	1.42733	0.840333	0.870333	0.870333	0.887333	0.894333	0.896333	1.36933	1.39533	1.37233	1.19133	1.24333	1.16333	1.22333	1.16733	1.20733	1.30933	1.36833	1.35733	1.37233	1.35733	1.38233	1.43133	1.33433	1.39233	0.973333	0.963333	0.939333	0.891333	0.773333	0.746333
	11.8	1.33767	1.37367	1.34467	1.30867	1.30967	1.27867	1.03567	1.06367	1.03467	0.857667	0.951667	0.917667	1.35367	1.41767	1.38767	1.49167	1.42467	1.45567	0.843667	0.875667	0.880667	0.888667	0.901667	0.902667	1.39167	1.41067	1.38667	1.21067	1.26167	1.18367	1.23767	1.18067	1.21967	1.33367	1.39167	1.37667	1.39367	1.38167	1.40367	1.45767	1.35967	1.41767	1.00167	0.995667	0.971667	0.905667	0.799667	0.759667
	12	1.342	1.382	1.351	1.314	1.312	1.28	1.045	1.083	1.044	0.863	0.96	0.921	1.361	1.434	1.399	1.507	1.44	1.461	0.845	0.88	0.88	0.887	0.891	0.892	1.402	1.421	1.392	1.225	1.273	1.193	1.249	1.193	1.234	1.351	1.402	1.395	1.411	1.401	1.426	1.468	1.377	1.43	1.015	1.016	0.998	0.914	0.818	0.772
	12.2	1.361	1.396	1.367	1.327	1.333	1.308	1.085	1.108	1.065	0.883	0.978	0.933	1.379	1.442	1.414	1.524	1.462	1.48	0.855	0.886	0.89	0.891	0.906	0.904	1.417	1.431	1.413	1.246	1.294	1.223	1.267	1.21	1.25	1.37	1.423	1.414	1.428	1.421	1.445	1.486	1.399	1.449	1.041	1.035	1.029	0.949	0.844	0.811
	12.4	1.36533	1.40733	1.37833	1.33733	1.34133	1.31033	1.09533	1.11533	1.08333	0.901333	0.992333	0.955333	1.39533	1.45133	1.42633	1.53133	1.47833	1.49233	0.853333	0.884333	0.890333	0.886333	0.904333	0.901333	1.42533	1.44233	1.42433	1.25833	1.30633	1.23533	1.28133	1.22233	1.26833	1.38633	1.44033	1.43533	1.44433	1.43833	1.46433	1.49833	1.41533	1.46933	1.05333	1.05233	1.04933	0.964333	0.857333	0.838333
	12.6	1.35867	1.40267	1.38167	1.33967	1.34467	1.31467	1.10767	1.12967	1.09367	0.910667	0.997667	0.964667	1.40867	1.46367	1.43867	1.54467	1.48767	1.50467	0.853667	0.880667	0.887667	0.885667	0.895667	0.902667	1.43367	1.45167	1.43367	1.27167	1.32167	1.24767	1.29667	1.23267	1.27667	1.40067	1.45667	1.45067	1.46167	1.44967	1.48167	1.51467	1.42767	1.48067	1.06367	1.05867	1.06167	0.980667	0.872667	0.862667
	12.8	1.36567	1.41167	1.38867	1.34667	1.34567	1.31967	1.11467	1.13567	1.10567	0.926667	1.01567	0.978667	1.41867	1.47167	1.44267	1.54167	1.49467	1.50867	0.849667	0.883667	0.887667	0.883667	0.895667	0.900667	1.44167	1.46067	1.44467	1.28267	1.32867	1.25667	1.30167	1.24167	1.28267	1.40967	1.46567	1.46467	1.46667	1.46667	1.49467	1.51767	1.43667	1.48767	1.06867	1.06567	1.06467	0.984667	0.890667	0.871667
	13	1.37133	1.42333	1.39733	1.35333	1.35333	1.32633	1.12733	1.15233	1.12433	0.938333	1.02033	0.988333	1.43033	1.48133	1.46133	1.54433	1.51733	1.52333	0.856333	0.890333	0.894333	0.886333	0.898333	0.904333	1.45233	1.47333	1.45333	1.29533	1.34233	1.27233	1.31533	1.25333	1.29433	1.42533	1.48633	1.48633	1.48333	1.47933	1.51333	1.53633	1.45133	1.50133	1.07933	1.07933	1.08133	1.00433	0.917333	0.901333
	13.2	1.38033	1.43133	1.39933	1.35933	1.35433	1.32633	1.13633	1.16833	1.13933	0.951333	1.03733	1.00933	1.43933	1.48933	1.46333	1.54333	1.51933	1.53133	0.861333	0.886333	0.891333	0.888333	0.894333	0.903333	1.46133	1.48133	1.46433	1.31033	1.35133	1.28533	1.32733	1.26433	1.30633	1.43633	1.49333	1.49033	1.48333	1.48733	1.51733	1.53733	1.46333	1.51333	1.08733	1.08033	1.08433	1.00733	0.931333	0.917333
	13.4	1.38733	1.44233	1.41633	1.37133	1.36533	1.33933	1.15033	1.17433	1.14933	0.964333	1.05133	1.01733	1.44733	1.50633	1.47333	1.54833	1.53033	1.53133	0.862333	0.894333	0.895333	0.892333	0.899333	0.906333	1.46933	1.49633	1.47633	1.32533	1.37033	1.29733	1.33733	1.27833	1.31933	1.44733	1.50833	1.50533	1.50133	1.49733	1.53533	1.55233	1.47633	1.52333	1.09033	1.09033	1.09033	1.01833	0.947333	0.935333
	13.6	1.39267	1.45367	1.42367	1.37267	1.37667	1.34867	1.16367	1.18867	1.15667	0.974667	1.05967	1.01367	1.45467	1.52367	1.49267	1.54967	1.53567	1.53467	0.861667	0.892667	0.890667	0.891667	0.897667	0.905667	1.47767	1.50467	1.48467	1.33967	1.38867	1.31867	1.34967	1.29367	1.33667	1.46167	1.52167	1.52467	1.52167	1.51467	1.54567	1.56867	1.49067	1.53667	1.10167	1.09767	1.09667	1.01967	0.957667	0.948667
	13.8	1.39833	1.46133	1.43433	1.38333	1.38733	1.36233	1.17833	1.19333	1.16733	0.988333	1.07833	1.03233	1.46833	1.52433	1.50833	1.55333	1.53833	1.54333	0.863333	0.902333	0.897333	0.892333	0.900333	0.908333	1.48833	1.50733	1.49533	1.35733	1.40633	1.33333	1.36833	1.31133	1.34733	1.47733	1.53933	1.53233	1.53033	1.52833	1.55633	1.57933	1.51133	1.55033	1.10733	1.10333	1.10433	1.03033	0.973333	0.960333
	14	1.4	1.463	1.441	1.39	1.39	1.364	1.194	1.201	1.168	0.995	1.089	1.041	1.466	1.513	1.506	1.556	1.535	1.537	0.869	0.903	0.899	0.895	0.898	0.909	1.492	1.516	1.495	1.375	1.416	1.345	1.375	1.326	1.364	1.476	1.537	1.534	1.515	1.532	1.571	1.58	1.514	1.556	1.112	1.106	1.108	1.035	0.975	0.962
	14.2	1.406	1.464	1.439	1.392	1.402	1.37	1.198	1.21	1.173	0.999	1.093	1.051	1.475	1.503	1.49	1.56	1.534	1.546	0.872	0.91	0.906	0.896	0.899	0.912	1.497	1.512	1.502	1.386	1.423	1.366	1.384	1.332	1.371	1.49	1.546	1.527	1.5	1.542	1.576	1.589	1.518	1.575	1.117	1.11	1.111	1.038	0.982	0.967
	14.4	1.403	1.465	1.433	1.389	1.401	1.364	1.202	1.214	1.176	1.006	1.102	1.047	1.48	1.506	1.49	1.553	1.537	1.538	0.872	0.911	0.902	0.897	0.893	0.905	1.499	1.503	1.492	1.396	1.432	1.374	1.403	1.341	1.382	1.498	1.534	1.516	1.49	1.53	1.571	1.57	1.528	1.575	1.113	1.115	1.112	1.038	0.983	0.967
	14.6	1.407	1.477	1.445	1.397	1.405	1.368	1.211	1.224	1.188	1.016	1.109	1.054	1.486	1.501	1.482	1.537	1.537	1.517	0.876	0.915	0.91	0.896	0.895	0.904	1.512	1.511	1.493	1.398	1.434	1.38	1.417	1.351	1.395	1.497	1.524	1.508	1.486	1.518	1.567	1.561	1.537	1.571	1.123	1.12	1.118	1.045	0.994	0.973
	14.8	1.41933	1.48933	1.44833	1.40033	1.40433	1.36933	1.21433	1.22333	1.18633	1.02133	1.11333	1.06133	1.47733	1.50433	1.48833	1.54533	1.52433	1.53433	0.877333	0.919333	0.911333	0.898333	0.895333	0.903333	1.50233	1.50433	1.49833	1.40833	1.44033	1.39033	1.42833	1.35733	1.40133	1.48733	1.51433	1.50133	1.48633	1.51133	1.56233	1.55033	1.55433	1.55833	1.12733	1.12733	1.12433	1.05833	1.00033	0.980333
	15	1.46633	1.52133	1.47333	1.43933	1.41133	1.37933	1.22833	1.23933	1.20533	1.04033	1.13033	1.08333	1.47833	1.50833	1.48833	1.55033	1.53233	1.53633	0.883333	0.925333	0.910333	0.901333	0.899333	0.912333	1.51333	1.51133	1.50433	1.41633	1.44833	1.39933	1.42833	1.36133	1.41733	1.48433	1.51433	1.49833	1.48233	1.51433	1.55633	1.55033	1.55133	1.55533	1.13733	1.13533	1.13333	1.06533	1.00633	0.986333
	15.2	1.47567	1.53367	1.50167	1.46867	1.41567	1.38567	1.22567	1.24367	1.20267	1.04867	1.13167	1.07667	1.48067	1.50167	1.48867	1.53067	1.51867	1.53367	0.883667	0.926667	0.911667	0.902667	0.900667	0.909667	1.52167	1.51367	1.50367	1.41967	1.45467	1.40267	1.42667	1.36667	1.42767	1.46567	1.50867	1.49567	1.48167	1.50467	1.55267	1.53967	1.53467	1.53867	1.15367	1.14467	1.14267	1.07067	1.01567	0.992667
	15.4	1.471	1.535	1.521	1.48	1.42	1.396	1.226	1.243	1.211	1.055	1.131	1.073	1.481	1.499	1.49	1.523	1.516	1.527	0.88	0.927	0.914	0.903	0.894	0.906	1.523	1.516	1.505	1.419	1.458	1.409	1.426	1.376	1.426	1.463	1.494	1.481	1.482	1.499	1.542	1.543	1.521	1.537	1.159	1.147	1.143	1.072	1.013	0.992
	15.6	1.48	1.539	1.522	1.483	1.432	1.402	1.232	1.247	1.217	1.072	1.131	1.079	1.486	1.502	1.489	1.524	1.509	1.528	0.887	0.931	0.922	0.91	0.907	0.92	1.515	1.508	1.498	1.423	1.459	1.411	1.422	1.387	1.417	1.455	1.491	1.478	1.48	1.5	1.54	1.541	1.515	1.536	1.169	1.148	1.151	1.082	1.021	1.001
	15.8	1.475	1.544	1.523	1.483	1.46	1.417	1.236	1.254	1.22	1.077	1.129	1.077	1.501	1.507	1.5	1.534	1.524	1.539	0.889	0.937	0.925	0.919	0.913	0.923	1.517	1.511	1.498	1.427	1.461	1.41	1.416	1.387	1.418	1.469	1.496	1.49	1.493	1.507	1.548	1.545	1.51	1.547	1.175	1.158	1.159	1.087	1.031	1.009
	16	1.473	1.547	1.531	1.483	1.48	1.446	1.237	1.264	1.234	1.085	1.142	1.08	1.508	1.521	1.508	1.536	1.529	1.542	0.894	0.936	0.928	0.925	0.915	0.929	1.533	1.514	1.504	1.429	1.465	1.415	1.42	1.386	1.419	1.481	1.494	1.494	1.508	1.507	1.554	1.541	1.508	1.548	1.181	1.166	1.167	1.092	1.035	1.014
	16.2	1.471	1.545	1.53	1.486	1.484	1.467	1.237	1.259	1.237	1.086	1.142	1.076	1.518	1.527	1.517	1.539	1.515	1.541	0.886	0.93	0.919	0.914	0.909	0.919	1.536	1.524	1.51	1.433	1.465	1.419	1.42	1.39	1.423	1.493	1.506	1.508	1.513	1.511	1.547	1.546	1.512	1.548	1.19	1.172	1.184	1.11	1.049	1.025
	16.4	1.467	1.551	1.533	1.483	1.487	1.469	1.239	1.264	1.241	1.089	1.145	1.073	1.517	1.534	1.522	1.552	1.524	1.541	0.894	0.932	0.919	0.922	0.915	0.926	1.533	1.523	1.509	1.438	1.464	1.421	1.418	1.392	1.416	1.491	1.507	1.509	1.517	1.514	1.539	1.553	1.506	1.538	1.19	1.178	1.187	1.115	1.057	1.038
	16.6	1.47133	1.54933	1.53233	1.48433	1.48833	1.46933	1.24033	1.26433	1.24233	1.09033	1.15033	1.07733	1.51533	1.53033	1.51733	1.54633	1.51733	1.53433	0.905333	0.943333	0.930333	0.932333	0.921333	0.936333	1.52533	1.52033	1.50433	1.43333	1.45833	1.42133	1.40633	1.38433	1.41333	1.48933	1.50433	1.50033	1.51233	1.51033	1.53233	1.54433	1.50533	1.52833	1.19633	1.18033	1.19233	1.11533	1.06433	1.04333
	16.8	1.465	1.555	1.54	1.485	1.497	1.482	1.294	1.274	1.247	1.091	1.153	1.083	1.526	1.542	1.527	1.562	1.529	1.544	0.912	0.95	0.937	0.94	0.927	0.943	1.533	1.524	1.515	1.439	1.464	1.424	1.411	1.394	1.417	1.496	1.511	1.509	1.523	1.519	1.542	1.561	1.502	1.543	1.216	1.197	1.205	1.129	1.079	1.056
	17	1.464	1.546	1.533	1.472	1.489	1.475	1.313	1.269	1.245	1.091	1.151	1.081	1.522	1.528	1.521	1.556	1.528	1.544	0.91	0.948	0.931	0.933	0.921	0.936	1.529	1.513	1.501	1.434	1.456	1.421	1.407	1.385	1.408	1.489	1.51	1.508	1.519	1.518	1.54	1.563	1.496	1.543	1.215	1.19	1.216	1.131	1.078	1.055
	17.2	1.45567	1.54067	1.52967	1.46567	1.49467	1.47267	1.31667	1.28567	1.24067	1.09067	1.15567	1.08567	1.52167	1.53267	1.52167	1.55967	1.53467	1.55267	0.910667	0.947667	0.933667	0.937667	0.922667	0.934667	1.52667	1.51667	1.50767	1.42867	1.45467	1.41667	1.40067	1.38167	1.40767	1.48967	1.51167	1.50967	1.51467	1.52167	1.54267	1.55567	1.50567	1.55567	1.21267	1.18967	1.22567	1.14067	1.08167	1.06067
	17.4	1.454	1.54	1.532	1.46	1.485	1.471	1.321	1.314	1.232	1.08	1.154	1.083	1.519	1.528	1.521	1.56	1.537	1.551	0.916	0.949	0.94	0.948	0.928	0.938	1.529	1.519	1.502	1.426	1.447	1.411	1.402	1.38	1.406	1.485	1.518	1.516	1.509	1.525	1.543	1.544	1.517	1.552	1.219	1.192	1.23	1.148	1.085	1.071
	17.6	1.44867	1.53967	1.53067	1.46067	1.47767	1.46867	1.32767	1.33467	1.24067	1.08867	1.16567	1.09667	1.52367	1.53067	1.52167	1.56867	1.54567	1.55967	0.929667	0.962667	0.956667	0.962667	0.938667	0.953667	1.52667	1.51467	1.50267	1.42567	1.45267	1.41367	1.40067	1.37967	1.40267	1.48967	1.52367	1.52267	1.50267	1.53667	1.55167	1.54967	1.53067	1.54367	1.23067	1.19567	1.24567	1.15767	1.09867	1.08067
	17.8	1.44967	1.53567	1.52467	1.45267	1.47367	1.45767	1.32567	1.33567	1.23567	1.09067	1.16767	1.09667	1.52867	1.53567	1.52667	1.57967	1.55367	1.55767	0.937667	0.972667	0.961667	0.970667	0.943667	0.953667	1.53167	1.51567	1.49967	1.42567	1.45067	1.41067	1.39567	1.37167	1.39567	1.48867	1.52967	1.52867	1.50267	1.53467	1.55867	1.54567	1.52567	1.54167	1.22667	1.19367	1.24967	1.16067	1.10567	1.08567
	18	1.45033	1.53833	1.52333	1.45833	1.48033	1.46333	1.32933	1.34733	1.24333	1.09633	1.17233	1.10933	1.52533	1.53933	1.52733	1.58933	1.55933	1.57033	0.950333	0.984333	0.974333	0.979333	0.956333	0.974333	1.53433	1.51833	1.49733	1.42933	1.45033	1.41433	1.39633	1.37933	1.39833	1.49533	1.54033	1.52733	1.50633	1.53733	1.56733	1.55333	1.52933	1.53933	1.23833	1.20033	1.25933	1.17033	1.12033	1.11133
	18.2	1.43667	1.53267	1.51867	1.44967	1.47267	1.46467	1.31267	1.33767	1.28167	1.09767	1.17267	1.10367	1.52267	1.53567	1.52567	1.59767	1.57167	1.57067	0.948667	0.985667	0.976667	0.979667	0.950667	0.966667	1.53467	1.51367	1.49567	1.42067	1.44567	1.41067	1.38767	1.36867	1.38967	1.48867	1.53067	1.51867	1.49467	1.53267	1.56367	1.53867	1.51667	1.53267	1.22267	1.19267	1.25467	1.16167	1.12067	1.11867
	18.4	1.425	1.522	1.514	1.44	1.465	1.453	1.303	1.336	1.31	1.099	1.178	1.104	1.525	1.534	1.521	1.594	1.575	1.571	0.949	0.985	0.975	0.983	0.954	0.964	1.539	1.522	1.504	1.427	1.448	1.41	1.39	1.367	1.391	1.485	1.536	1.521	1.491	1.527	1.569	1.545	1.516	1.535	1.23	1.201	1.266	1.17	1.132	1.146
	18.6	1.43	1.521	1.51	1.439	1.465	1.453	1.302	1.327	1.316	1.104	1.187	1.115	1.524	1.531	1.517	1.589	1.578	1.573	0.955	0.988	0.975	0.988	0.955	0.97	1.538	1.515	1.498	1.421	1.447	1.406	1.388	1.367	1.387	1.482	1.534	1.518	1.489	1.526	1.569	1.539	1.507	1.528	1.23	1.198	1.263	1.171	1.134	1.16
	18.8	1.42	1.521	1.508	1.433	1.454	1.443	1.296	1.321	1.32	1.102	1.191	1.124	1.518	1.528	1.513	1.589	1.573	1.564	0.957	0.991	0.981	0.992	0.96	0.978	1.531	1.517	1.502	1.423	1.448	1.411	1.386	1.37	1.39	1.483	1.531	1.52	1.492	1.528	1.566	1.539	1.508	1.528	1.236	1.198	1.262	1.176	1.135	1.164
	19	1.419	1.51	1.509	1.435	1.463	1.45	1.297	1.32	1.325	1.116	1.202	1.123	1.518	1.527	1.51	1.591	1.571	1.561	0.959	0.997	0.985	0.998	0.965	0.981	1.534	1.52	1.5	1.418	1.443	1.407	1.386	1.368	1.384	1.486	1.53	1.517	1.489	1.52	1.564	1.534	1.507	1.53	1.236	1.198	1.262	1.178	1.142	1.171
	19.2	1.41167	1.50567	1.49667	1.42667	1.44967	1.43667	1.28967	1.31267	1.30967	1.10867	1.19867	1.12367	1.51367	1.52467	1.50667	1.57767	1.56667	1.55567	0.963667	1.00167	0.990667	0.999667	0.969667	0.986667	1.52667	1.51367	1.49167	1.41667	1.43767	1.39867	1.37967	1.35867	1.38067	1.47967	1.52667	1.51667	1.48567	1.51667	1.55967	1.53267	1.49967	1.52167	1.23667	1.19467	1.25467	1.17067	1.13867	1.16867
	19.4	1.40333	1.49933	1.49133	1.42133	1.44833	1.43533	1.28333	1.30833	1.29933	1.11333	1.19833	1.11933	1.51233	1.51733	1.50433	1.57233	1.55933	1.54833	0.968333	1.00533	0.995333	1.00633	0.973333	0.987333	1.52233	1.50833	1.49533	1.41533	1.43733	1.40133	1.37633	1.35533	1.37733	1.48233	1.52833	1.50933	1.48533	1.51533	1.55133	1.52733	1.50133	1.52333	1.23533	1.20133	1.25633	1.16933	1.13933	1.17333
	19.6	1.39867	1.49567	1.48967	1.41567	1.44367	1.43067	1.28567	1.30667	1.29367	1.11767	1.19567	1.11367	1.51267	1.51967	1.50367	1.57067	1.55367	1.54767	0.971667	1.00867	0.997667	1.00967	0.977667	0.990667	1.52767	1.50867	1.49067	1.41067	1.43867	1.39767	1.37667	1.35867	1.37567	1.48667	1.53167	1.51067	1.48267	1.50967	1.54567	1.52967	1.49967	1.52267	1.23567	1.19867	1.26467	1.17767	1.14567	1.17367
	19.8	1.39667	1.49167	1.48667	1.41167	1.43867	1.42567	1.27867	1.29967	1.28767	1.12867	1.18567	1.11467	1.51067	1.51567	1.49967	1.56667	1.55067	1.54467	0.977667	1.00867	1.00267	1.01867	0.977667	0.994667	1.52067	1.50567	1.48767	1.40967	1.43667	1.39667	1.37467	1.35467	1.37267	1.48867	1.52167	1.50367	1.47767	1.50767	1.54467	1.53067	1.49467	1.51867	1.23667	1.19567	1.25867	1.17067	1.13867	1.17267
	20	1.38933	1.48433	1.48333	1.40833	1.43033	1.42133	1.27233	1.29733	1.28033	1.12533	1.17933	1.11733	1.51333	1.50833	1.49433	1.56433	1.54533	1.54333	0.977333	1.00933	1.00033	1.02033	0.978333	0.994333	1.51933	1.49833	1.48233	1.40333	1.42833	1.39433	1.37033	1.35133	1.37033	1.48433	1.51933	1.50433	1.47733	1.50133	1.53833	1.52233	1.48933	1.51433	1.23233	1.19033	1.25933	1.16733	1.13933	1.17333
[truncated: 36 more columns]

## Sheet: Growth curves_plate 2
	Guide 1
	Guide 2
MOI 0 vs MOI 0.01
		MOI 0																																													MOI 0.01
	Time (h)	CWC46_RS08340	CWC46_RS08340	CWC46_RS08340	CWC46_RS08340	CWC46_RS08340	CWC46_RS08340	CWC46_RS05635	CWC46_RS05635	CWC46_RS05635	CWC46_RS05635	CWC46_RS05635	CWC46_RS05635	cyaA	cyaA	cyaA	cyaA	cyaA	cyaA	cysC	cysC	cysC	cysC	cysC	cysC	rssB	rssB	rssB	rssB	rssB	rssB	CWC46_RS00475	CWC46_RS00475	CWC46_RS00475	CWC46_RS00475	CWC46_RS00475	CWC46_RS00475	kdsD	kdsD	kdsD	kdsD	kdsD	kdsD	EV	EV	EV	CWC46_RS08340	CWC46_RS08340	CWC46_RS08340
	0	0.085	0.079	0.077	0.079	0.092	0.081	0.093	0.088	0.104	0.096	0.078	0.078	0.073	0.056	0.057	0.069	0.069	0.072	0.086	0.083	0.081	0.109	0.068	0.077	0.084	0.068	0.068	0.073	0.081	0.081	0.092	0.087	0.083	0.078	0.078	0.071	0.048	0.037	0.033	0.045	0.064	0.068	0.072	0.085	0.065	0.039	0.023	0.03
	0.2	0.056667	0.045667	0.047667	0.052667	0.052667	0.051667	0.056667	0.056667	0.070667	0.070667	0.050667	0.056667	0.055667	0.029667	0.030667	0.036667	0.036667	0.040667	0.036667	0.035667	0.043667	0.056667	0.034667	0.055667	0.059667	0.036667	0.033667	0.040667	0.035667	0.038667	0.041667	0.044667	0.041667	0.038667	0.042667	0.051667	0.039667	0.027667	0.023667	0.026667	0.032667	0.037667	0.044667	0.055667	0.046667	0.034667	0.016667	0.017667
	0.4	0.061667	0.052667	0.051667	0.056667	0.064667	0.059667	0.060667	0.067667	0.075667	0.072667	0.055667	0.061667	0.052667	0.028667	0.028667	0.030667	0.035667	0.039667	0.031667	0.035667	0.038667	0.049667	0.035667	0.054667	0.059667	0.037667	0.036667	0.039667	0.037667	0.040667	0.043667	0.047667	0.045667	0.040667	0.044667	0.053667	0.040667	0.026667	0.023667	0.026667	0.035667	0.041667	0.045667	0.056667	0.048667	0.041667	0.016667	0.018667
	0.6	0.066	0.057	0.056	0.063	0.069	0.058	0.067	0.073	0.078	0.074	0.063	0.063	0.06	0.037	0.035	0.039	0.042	0.046	0.041	0.044	0.047	0.055	0.042	0.058	0.061	0.039	0.037	0.039	0.039	0.039	0.045	0.048	0.044	0.04	0.048	0.056	0.038	0.028	0.026	0.028	0.033	0.042	0.043	0.054	0.046	0.045	0.022	0.02
	0.8	0.071	0.052	0.055	0.061	0.067	0.057	0.071	0.065	0.083	0.076	0.066	0.067	0.066	0.04	0.041	0.044	0.047	0.052	0.047	0.047	0.053	0.062	0.054	0.071	0.068	0.047	0.044	0.046	0.046	0.047	0.055	0.055	0.051	0.048	0.057	0.065	0.053	0.04	0.033	0.037	0.041	0.052	0.056	0.061	0.058	0.049	0.024	0.026
	1	0.080333	0.067333	0.063333	0.075333	0.077333	0.071333	0.078333	0.072333	0.090333	0.087333	0.067333	0.070333	0.069333	0.045333	0.044333	0.048333	0.050333	0.057333	0.050333	0.045333	0.054333	0.059333	0.046333	0.066333	0.069333	0.047333	0.046333	0.045333	0.045333	0.047333	0.055333	0.053333	0.051333	0.046333	0.052333	0.064333	0.051333	0.043333	0.034333	0.036333	0.044333	0.051333	0.054333	0.062333	0.054333	0.055333	0.031333	0.029333
	1.2	0.083667	0.067667	0.064667	0.081667	0.085667	0.073667	0.088667	0.079667	0.102667	0.094667	0.078667	0.077667	0.069667	0.046667	0.046667	0.049667	0.050667	0.055667	0.047667	0.044667	0.055667	0.057667	0.044667	0.068667	0.074667	0.053667	0.049667	0.051667	0.050667	0.049667	0.061667	0.061667	0.054667	0.050667	0.059667	0.068667	0.058667	0.049667	0.041667	0.044667	0.051667	0.056667	0.061667	0.069667	0.060667	0.054667	0.034667	0.034667
	1.4	0.089	0.074	0.068	0.085	0.085	0.073	0.088	0.081	0.101	0.096	0.076	0.079	0.085	0.064	0.059	0.062	0.066	0.068	0.065	0.064	0.074	0.079	0.065	0.085	0.078	0.063	0.056	0.054	0.056	0.055	0.068	0.064	0.059	0.056	0.066	0.073	0.062	0.053	0.044	0.045	0.055	0.063	0.065	0.071	0.067	0.06	0.042	0.039
	1.6	0.085667	0.072667	0.066667	0.085667	0.090667	0.071667	0.088667	0.082667	0.106667	0.097667	0.079667	0.075667	0.079667	0.060667	0.056667	0.058667	0.059667	0.063667	0.055667	0.051667	0.060667	0.063667	0.050667	0.068667	0.087667	0.070667	0.063667	0.062667	0.065667	0.065667	0.076667	0.076667	0.069667	0.067667	0.074667	0.082667	0.066667	0.058667	0.049667	0.047667	0.056667	0.067667	0.070667	0.078667	0.073667	0.066667	0.046667	0.043667
	1.8	0.1	0.084	0.08	0.097	0.098	0.081	0.102	0.09	0.119	0.11	0.091	0.086	0.102	0.081	0.078	0.077	0.079	0.08	0.07	0.068	0.08	0.076	0.062	0.081	0.097	0.075	0.069	0.067	0.067	0.064	0.082	0.079	0.071	0.065	0.072	0.081	0.073	0.068	0.058	0.059	0.068	0.07	0.074	0.082	0.075	0.079	0.059	0.059
	2	0.097333	0.080333	0.075333	0.094333	0.099333	0.078333	0.099333	0.087333	0.120333	0.109333	0.090333	0.084333	0.112333	0.092333	0.086333	0.088333	0.088333	0.091333	0.078333	0.077333	0.087333	0.087333	0.069333	0.086333	0.103333	0.083333	0.075333	0.072333	0.073333	0.071333	0.089333	0.086333	0.078333	0.073333	0.078333	0.086333	0.081333	0.075333	0.063333	0.063333	0.069333	0.073333	0.079333	0.088333	0.081333	0.082333	0.060333	0.059333
	2.2	0.107333	0.088333	0.083333	0.106333	0.105333	0.084333	0.105333	0.091333	0.128333	0.113333	0.092333	0.085333	0.124333	0.103333	0.098333	0.097333	0.098333	0.101333	0.085333	0.086333	0.095333	0.093333	0.077333	0.096333	0.110333	0.092333	0.081333	0.078333	0.078333	0.076333	0.096333	0.092333	0.084333	0.077333	0.087333	0.091333	0.085333	0.082333	0.069333	0.070333	0.076333	0.081333	0.089333	0.097333	0.094333	0.087333	0.066333	0.062333
	2.4	0.113667	0.094667	0.090667	0.115667	0.112667	0.092667	0.113667	0.095667	0.134667	0.122667	0.099667	0.088667	0.132667	0.114667	0.108667	0.105667	0.107667	0.108667	0.092667	0.088667	0.102667	0.098667	0.082667	0.099667	0.119667	0.099667	0.090667	0.085667	0.086667	0.083667	0.106667	0.101667	0.093667	0.084667	0.094667	0.101667	0.093667	0.093667	0.076667	0.077667	0.082667	0.088667	0.095667	0.106667	0.101667	0.095667	0.072667	0.070667
	2.6	0.123333	0.105333	0.102333	0.127333	0.125333	0.102333	0.124333	0.110333	0.151333	0.133333	0.110333	0.100333	0.149333	0.130333	0.125333	0.122333	0.122333	0.124333	0.105333	0.103333	0.118333	0.113333	0.094333	0.117333	0.130333	0.111333	0.100333	0.094333	0.094333	0.090333	0.116333	0.111333	0.101333	0.092333	0.103333	0.112333	0.100333	0.100333	0.083333	0.085333	0.089333	0.094333	0.104333	0.113333	0.110333	0.106333	0.084333	0.081333
	2.8	0.132333	0.113333	0.108333	0.135333	0.137333	0.109333	0.131333	0.113333	0.161333	0.140333	0.116333	0.101333	0.163333	0.143333	0.138333	0.134333	0.136333	0.136333	0.112333	0.114333	0.126333	0.120333	0.109333	0.129333	0.138333	0.119333	0.108333	0.102333	0.101333	0.099333	0.127333	0.122333	0.110333	0.100333	0.114333	0.123333	0.107333	0.108333	0.093333	0.094333	0.099333	0.103333	0.115333	0.127333	0.124333	0.114333	0.091333	0.089333
	3	0.138333	0.119333	0.113333	0.144333	0.142333	0.115333	0.141333	0.120333	0.169333	0.150333	0.120333	0.103333	0.175333	0.155333	0.149333	0.144333	0.146333	0.147333	0.121333	0.124333	0.138333	0.132333	0.120333	0.138333	0.148333	0.131333	0.117333	0.110333	0.111333	0.107333	0.138333	0.133333	0.121333	0.110333	0.124333	0.130333	0.113333	0.117333	0.098333	0.098333	0.104333	0.111333	0.128333	0.139333	0.136333	0.121333	0.098333	0.096333
	3.2	0.153667	0.131667	0.125667	0.160667	0.158667	0.125667	0.155667	0.132667	0.187667	0.166667	0.136667	0.112667	0.188667	0.173667	0.157667	0.158667	0.159667	0.158667	0.131667	0.133667	0.151667	0.139667	0.128667	0.147667	0.161667	0.145667	0.130667	0.119667	0.123667	0.115667	0.153667	0.149667	0.132667	0.121667	0.132667	0.140667	0.123667	0.127667	0.107667	0.107667	0.112667	0.116667	0.135667	0.149667	0.147667	0.132667	0.108667	0.106667
	3.4	0.168333	0.146333	0.145333	0.181333	0.177333	0.143333	0.175333	0.144333	0.212333	0.181333	0.147333	0.127333	0.209333	0.194333	0.185333	0.176333	0.180333	0.178333	0.145333	0.151333	0.166333	0.148333	0.138333	0.161333	0.178333	0.162333	0.146333	0.135333	0.135333	0.129333	0.177333	0.169333	0.152333	0.136333	0.155333	0.159333	0.133333	0.140333	0.118333	0.117333	0.124333	0.126333	0.151333	0.163333	0.165333	0.150333	0.123333	0.121333
	3.6	0.180333	0.162333	0.156333	0.198333	0.196333	0.158333	0.196333	0.163333	0.237333	0.199333	0.163333	0.135333	0.230333	0.225333	0.212333	0.199333	0.205333	0.201333	0.165333	0.171333	0.189333	0.169333	0.155333	0.179333	0.195333	0.183333	0.163333	0.149333	0.153333	0.144333	0.198333	0.189333	0.171333	0.151333	0.168333	0.173333	0.147333	0.157333	0.131333	0.127333	0.135333	0.139333	0.169333	0.177333	0.181333	0.161333	0.137333	0.134333
	3.8	0.2	0.18	0.174	0.224	0.224	0.176	0.22	0.178	0.264	0.225	0.183	0.154	0.258	0.252	0.235	0.22	0.224	0.218	0.18	0.186	0.207	0.185	0.171	0.198	0.216	0.205	0.181	0.162	0.167	0.156	0.225	0.214	0.188	0.171	0.188	0.192	0.163	0.176	0.148	0.143	0.154	0.15	0.193	0.198	0.205	0.177	0.156	0.152
	4	0.228333	0.205333	0.198333	0.256333	0.252333	0.200333	0.244333	0.206333	0.295333	0.254333	0.209333	0.170333	0.288333	0.277333	0.261333	0.249333	0.255333	0.248333	0.203333	0.213333	0.239333	0.206333	0.199333	0.224333	0.247333	0.234333	0.209333	0.187333	0.192333	0.180333	0.264333	0.252333	0.223333	0.201333	0.222333	0.222333	0.187333	0.203333	0.169333	0.166333	0.173333	0.168333	0.216333	0.221333	0.231333	0.202333	0.177333	0.174333
	4.2	0.242667	0.218667	0.213667	0.274667	0.271667	0.215667	0.264667	0.214667	0.318667	0.274667	0.222667	0.180667	0.305667	0.293667	0.280667	0.274667	0.278667	0.272667	0.226667	0.236667	0.266667	0.226667	0.218667	0.241667	0.264667	0.256667	0.229667	0.202667	0.208667	0.193667	0.287667	0.276667	0.248667	0.223667	0.243667	0.243667	0.196667	0.217667	0.179667	0.175667	0.184667	0.173667	0.245667	0.248667	0.259667	0.221667	0.194667	0.192667
	4.4	0.268	0.245	0.235	0.3	0.298	0.236	0.29	0.233	0.347	0.299	0.245	0.197	0.316	0.306	0.293	0.288	0.296	0.29	0.247	0.259	0.283	0.247	0.246	0.269	0.293	0.284	0.25	0.222	0.228	0.213	0.322	0.307	0.274	0.256	0.275	0.273	0.216	0.239	0.201	0.196	0.203	0.194	0.271	0.271	0.289	0.241	0.213	0.212
	4.6	0.291333	0.265333	0.260333	0.332333	0.330333	0.264333	0.324333	0.255333	0.382333	0.330333	0.278333	0.218333	0.340333	0.330333	0.316333	0.314333	0.324333	0.314333	0.272333	0.282333	0.310333	0.267333	0.262333	0.284333	0.317333	0.309333	0.274333	0.237333	0.246333	0.230333	0.350333	0.339333	0.305333	0.280333	0.305333	0.300333	0.241333	0.269333	0.226333	0.221333	0.230333	0.218333	0.308333	0.308333	0.326333	0.253333	0.224333	0.225333
	4.8	0.318333	0.290333	0.285333	0.356333	0.350333	0.291333	0.350333	0.282333	0.410333	0.354333	0.298333	0.234333	0.357333	0.348333	0.331333	0.336333	0.342333	0.334333	0.292333	0.307333	0.334333	0.288333	0.284333	0.307333	0.349333	0.338333	0.305333	0.268333	0.276333	0.255333	0.380333	0.371333	0.338333	0.313333	0.338333	0.334333	0.262333	0.292333	0.247333	0.244333	0.253333	0.242333	0.333333	0.332333	0.352333	0.272333	0.246333	0.244333
	5	0.340667	0.316667	0.312667	0.389667	0.388667	0.318667	0.385667	0.311667	0.441667	0.393667	0.335667	0.261667	0.378667	0.370667	0.354667	0.366667	0.372667	0.363667	0.317667	0.334667	0.369667	0.318667	0.317667	0.338667	0.374667	0.370667	0.333667	0.291667	0.304667	0.282667	0.422667	0.410667	0.381667	0.352667	0.380667	0.374667	0.286667	0.319667	0.274667	0.271667	0.278667	0.267667	0.367667	0.360667	0.389667	0.298667	0.268667	0.271667
	5.2	0.368667	0.348667	0.338667	0.416667	0.412667	0.342667	0.412667	0.334667	0.474667	0.418667	0.357667	0.282667	0.401667	0.398667	0.374667	0.392667	0.399667	0.388667	0.345667	0.364667	0.399667	0.341667	0.336667	0.355667	0.407667	0.408667	0.360667	0.318667	0.331667	0.306667	0.469667	0.452667	0.402667	0.377667	0.402667	0.399667	0.312667	0.347667	0.299667	0.297667	0.306667	0.289667	0.391667	0.388667	0.414667	0.317667	0.287667	0.290667
	5.4	0.407	0.386	0.377	0.469	0.454	0.384	0.454	0.374	0.539	0.465	0.402	0.319	0.438	0.434	0.41	0.434	0.443	0.429	0.384	0.407	0.451	0.379	0.375	0.395	0.452	0.453	0.402	0.355	0.367	0.342	0.534	0.52	0.465	0.425	0.464	0.448	0.349	0.387	0.337	0.338	0.345	0.325	0.44	0.427	0.469	0.355	0.326	0.327
	5.6	0.429333	0.405333	0.399333	0.500333	0.489333	0.414333	0.495333	0.398333	0.561333	0.503333	0.427333	0.345333	0.463333	0.458333	0.436333	0.468333	0.474333	0.457333	0.414333	0.450333	0.487333	0.412333	0.413333	0.424333	0.487333	0.494333	0.435333	0.379333	0.393333	0.365333	0.542333	0.534333	0.513333	0.478333	0.517333	0.503333	0.374333	0.416333	0.362333	0.367333	0.374333	0.351333	0.483333	0.471333	0.502333	0.369333	0.346333	0.344333
	5.8	0.455667	0.433667	0.421667	0.532667	0.530667	0.454667	0.532667	0.426667	0.592667	0.541667	0.468667	0.376667	0.488667	0.484667	0.462667	0.501667	0.512667	0.496667	0.454667	0.488667	0.512667	0.476667	0.466667	0.459667	0.532667	0.540667	0.474667	0.410667	0.426667	0.395667	0.595667	0.589667	0.543667	0.518667	0.544667	0.546667	0.402667	0.455667	0.392667	0.406667	0.412667	0.385667	0.527667	0.519667	0.545667	0.390667	0.366667	0.364667
	6	0.483667	0.462667	0.456667	0.560667	0.556667	0.497667	0.561667	0.458667	0.628667	0.571667	0.518667	0.415667	0.512667	0.508667	0.486667	0.532667	0.543667	0.526667	0.484667	0.504667	0.528667	0.493667	0.486667	0.493667	0.566667	0.572667	0.516667	0.438667	0.458667	0.415667	0.606667	0.600667	0.557667	0.529667	0.556667	0.555667	0.429667	0.489667	0.427667	0.450667	0.464667	0.433667	0.547667	0.534667	0.577667	0.404667	0.379667	0.376667
	6.2	0.527333	0.507333	0.499333	0.594333	0.590333	0.540333	0.594333	0.511333	0.670333	0.608333	0.554333	0.456333	0.548333	0.540333	0.519333	0.562333	0.573333	0.564333	0.512333	0.532333	0.561333	0.514333	0.513333	0.523333	0.612333	0.617333	0.559333	0.487333	0.502333	0.462333	0.647333	0.636333	0.590333	0.562333	0.596333	0.590333	0.477333	0.516333	0.477333	0.484333	0.496333	0.485333	0.585333	0.558333	0.600333	0.440333	0.411333	0.410333
	6.4	0.556	0.534	0.524	0.624	0.618	0.565	0.631	0.537	0.7	0.635	0.573	0.487	0.581	0.575	0.547	0.585	0.594	0.586	0.539	0.566	0.603	0.541	0.545	0.559	0.64	0.652	0.587	0.515	0.53	0.487	0.682	0.671	0.638	0.597	0.632	0.618	0.502	0.547	0.498	0.5	0.511	0.5	0.617	0.602	0.638	0.473	0.447	0.452
	6.6	0.583333	0.557333	0.548333	0.652333	0.648333	0.596333	0.656333	0.558333	0.730333	0.661333	0.598333	0.522333	0.612333	0.605333	0.575333	0.606333	0.614333	0.605333	0.557333	0.584333	0.620333	0.561333	0.564333	0.583333	0.671333	0.680333	0.618333	0.539333	0.556333	0.513333	0.709333	0.696333	0.652333	0.618333	0.654333	0.637333	0.518333	0.562333	0.511333	0.525333	0.531333	0.518333	0.645333	0.621333	0.664333	0.498333	0.471333	0.474333
	6.8	0.622	0.596	0.58	0.704	0.696	0.628	0.707	0.598	0.779	0.707	0.64	0.551	0.64	0.637	0.612	0.632	0.644	0.632	0.596	0.634	0.679	0.604	0.611	0.625	0.709	0.721	0.657	0.572	0.591	0.538	0.749	0.736	0.698	0.669	0.704	0.693	0.547	0.603	0.541	0.552	0.566	0.549	0.696	0.674	0.716	0.514	0.487	0.494
	7	0.642	0.622	0.609	0.728	0.722	0.653	0.733	0.618	0.812	0.74	0.669	0.579	0.656	0.655	0.634	0.655	0.664	0.653	0.621	0.656	0.688	0.621	0.63	0.643	0.743	0.758	0.694	0.608	0.627	0.581	0.781	0.768	0.723	0.695	0.732	0.717	0.571	0.632	0.568	0.585	0.596	0.58	0.722	0.697	0.745	0.522	0.498	0.506
	7.2	0.669	0.645	0.642	0.762	0.754	0.687	0.768	0.655	0.846	0.77	0.704	0.607	0.672	0.677	0.659	0.681	0.687	0.672	0.644	0.681	0.715	0.647	0.654	0.667	0.776	0.794	0.731	0.639	0.659	0.613	0.821	0.807	0.763	0.728	0.766	0.753	0.593	0.655	0.592	0.612	0.625	0.601	0.751	0.726	0.771	0.534	0.503	0.516
	7.4	0.692333	0.669333	0.675333	0.798333	0.789333	0.722333	0.797333	0.679333	0.881333	0.806333	0.732333	0.630333	0.689333	0.688333	0.674333	0.699333	0.709333	0.696333	0.669333	0.701333	0.733333	0.680333	0.676333	0.684333	0.808333	0.825333	0.763333	0.664333	0.686333	0.637333	0.851333	0.835333	0.792333	0.757333	0.792333	0.780333	0.615333	0.683333	0.616333	0.640333	0.650333	0.629333	0.785333	0.757333	0.805333	0.535333	0.499333	0.520333
	7.6	0.720333	0.710333	0.707333	0.827333	0.825333	0.755333	0.834333	0.712333	0.911333	0.838333	0.766333	0.654333	0.711333	0.712333	0.699333	0.739333	0.753333	0.736333	0.704333	0.739333	0.768333	0.722333	0.717333	0.716333	0.838333	0.859333	0.795333	0.702333	0.726333	0.679333	0.879333	0.869333	0.823333	0.795333	0.831333	0.811333	0.650333	0.718333	0.649333	0.673333	0.682333	0.659333	0.821333	0.797333	0.847333	0.547333	0.515333	0.537333
	7.8	0.743333	0.739333	0.731333	0.862333	0.863333	0.786333	0.863333	0.746333	0.942333	0.878333	0.803333	0.685333	0.719333	0.719333	0.706333	0.755333	0.764333	0.756333	0.728333	0.759333	0.791333	0.755333	0.742333	0.734333	0.863333	0.887333	0.826333	0.727333	0.755333	0.713333	0.916333	0.901333	0.858333	0.827333	0.869333	0.852333	0.665333	0.750333	0.677333	0.703333	0.713333	0.688333	0.859333	0.823333	0.879333	0.544333	0.511333	0.531333
	8	0.782667	0.773667	0.766667	0.894667	0.892667	0.814667	0.900667	0.779667	0.975667	0.908667	0.830667	0.713667	0.744667	0.738667	0.727667	0.781667	0.793667	0.780667	0.746667	0.779667	0.816667	0.778667	0.770667	0.757667	0.899667	0.918667	0.859667	0.764667	0.790667	0.740667	0.946667	0.932667	0.892667	0.857667	0.900667	0.884667	0.695667	0.780667	0.709667	0.737667	0.747667	0.719667	0.888667	0.854667	0.910667	0.554667	0.519667	0.544667
	8.2	0.813	0.803	0.792	0.925	0.924	0.845	0.934	0.816	1	0.944	0.866	0.743	0.759	0.748	0.739	0.807	0.814	0.807	0.78	0.818	0.843	0.817	0.812	0.783	0.928	0.945	0.889	0.801	0.82	0.773	0.977	0.963	0.929	0.896	0.933	0.919	0.737	0.82	0.746	0.779	0.784	0.755	0.928	0.892	0.948	0.559	0.523	0.552
	8.4	0.850667	0.835667	0.830667	0.963667	0.963667	0.875667	0.970667	0.862667	1.03567	0.978667	0.903667	0.782667	0.768667	0.757667	0.749667	0.830667	0.838667	0.833667	0.793667	0.831667	0.860667	0.842667	0.839667	0.807667	0.958667	0.973667	0.921667	0.831667	0.848667	0.793667	1.00367	0.992667	0.956667	0.927667	0.965667	0.947667	0.761667	0.849667	0.779667	0.813667	0.818667	0.787667	0.952667	0.916667	0.972667	0.565667	0.529667	0.560667
	8.6	0.875667	0.862667	0.856667	0.979667	0.980667	0.908667	0.986667	0.886667	1.05267	1.00567	0.938667	0.829667	0.782667	0.774667	0.764667	0.868667	0.869667	0.871667	0.841667	0.873667	0.901667	0.881667	0.883667	0.848667	0.988667	1.00467	0.949667	0.849667	0.865667	0.811667	1.02567	1.01567	0.983667	0.958667	0.999667	0.977667	0.794667	0.881667	0.803667	0.841667	0.849667	0.818667	0.982667	0.948667	1.00067	0.568667	0.531667	0.565667
	8.8	0.906333	0.896333	0.886333	1.01433	1.01433	0.945333	1.02033	0.929333	1.08433	1.03133	0.966333	0.857333	0.793333	0.782333	0.774333	0.878333	0.884333	0.891333	0.858333	0.890333	0.912333	0.901333	0.900333	0.862333	1.01433	1.03033	0.977333	0.868333	0.900333	0.841333	1.05433	1.04433	1.01333	0.993333	1.02833	1.00333	0.831333	0.914333	0.841333	0.878333	0.884333	0.852333	1.01233	0.979333	1.03433	0.570333	0.536333	0.572333
	9	0.923333	0.918333	0.906333	1.03033	1.03633	0.958333	1.04233	0.960333	1.10633	1.05433	0.991333	0.880333	0.796333	0.783333	0.775333	0.883333	0.891333	0.894333	0.875333	0.906333	0.930333	0.924333	0.924333	0.879333	1.03733	1.05433	1.00433	0.891333	0.916333	0.857333	1.08633	1.07833	1.04433	1.02233	1.05733	1.03133	0.857333	0.938333	0.871333	0.908333	0.914333	0.882333	1.04333	1.01233	1.06333	0.571333	0.539333	0.572333
	9.2	0.941667	0.939667	0.930667	1.05467	1.05967	0.990667	1.06867	0.986667	1.12967	1.07767	1.02067	0.916667	0.803667	0.793667	0.782667	0.896667	0.905667	0.904667	0.890667	0.919667	0.946667	0.947667	0.944667	0.898667	1.05967	1.08467	1.03567	0.917667	0.945667	0.869667	1.11367	1.10267	1.06667	1.04767	1.07967	1.05867	0.890667	0.963667	0.900667	0.935667	0.942667	0.916667	1.07167	1.03067	1.08367	0.576667	0.542667	0.579667
	9.4	0.968333	0.965333	0.959333	1.08133	1.08933	1.01433	1.09433	1.01533	1.15333	1.10533	1.04533	0.956333	0.817333	0.805333	0.791333	0.917333	0.928333	0.924333	0.919333	0.951333	0.976333	0.976333	0.971333	0.925333	1.08933	1.11533	1.06633	0.945333	0.969333	0.903333	1.14433	1.13333	1.09833	1.08333	1.11333	1.08933	0.923333	0.998333	0.933333	0.962333	0.971333	0.945333	1.10433	1.06433	1.11733	0.584333	0.549333	0.589333
	9.6	0.988	0.979	0.979	1.1	1.109	1.036	1.11	1.032	1.176	1.121	1.071	0.974	0.829	0.816	0.803	0.937	0.949	0.949	0.936	0.971	0.991	0.998	0.994	0.95	1.12	1.145	1.096	0.96	0.987	0.909	1.167	1.151	1.118	1.1	1.131	1.106	0.948	1.021	0.954	0.989	0.994	0.967	1.121	1.08	1.14	0.594	0.556	0.597
	9.8	1.00333	1.00433	1.00033	1.12033	1.12733	1.05833	1.13333	1.05533	1.19933	1.14333	1.09233	0.995333	0.834333	0.819333	0.810333	0.942333	0.950333	0.955333	0.955333	0.995333	1.00833	1.01833	1.01633	0.968333	1.14633	1.17133	1.12633	0.968333	0.995333	0.918333	1.19533	1.17833	1.14133	1.12533	1.15533	1.13033	0.972333	1.04333	0.975333	1.01133	1.01633	0.990333	1.14733	1.10333	1.15933	0.602333	0.561333	0.607333
	10	1.02	1.027	1.023	1.133	1.147	1.078	1.152	1.075	1.217	1.158	1.112	1.014	0.839	0.819	0.811	0.941	0.952	0.957	0.967	1.001	1.022	1.031	1.032	0.988	1.17	1.203	1.161	0.994	1.021	0.94	1.228	1.207	1.166	1.147	1.18	1.154	0.998	1.067	0.999	1.035	1.044	1.017	1.173	1.125	1.186	0.604	0.563	0.608
	10.2	1.04167	1.05567	1.04667	1.16067	1.17367	1.10967	1.18067	1.10067	1.24467	1.19067	1.13967	1.03967	0.847667	0.825667	0.820667	0.943667	0.959667	0.965667	0.992667	1.02967	1.04467	1.05067	1.05167	1.01067	1.20467	1.24067	1.19767	1.01767	1.04567	0.965667	1.25767	1.24067	1.19467	1.17967	1.21167	1.18567	1.02667	1.09267	1.02267	1.06467	1.07367	1.04567	1.20667	1.15067	1.21167	0.615667	0.572667	0.619667
	10.4	1.07067	1.07467	1.07067	1.18467	1.19367	1.12567	1.20067	1.12067	1.25867	1.20667	1.16567	1.06367	0.854667	0.832667	0.828667	0.951667	0.968667	0.969667	1.01867	1.05167	1.07067	1.08167	1.07767	1.03867	1.23267	1.26667	1.22667	1.03467	1.06267	0.975667	1.27767	1.26467	1.21367	1.19467	1.23067	1.20967	1.05367	1.11567	1.04067	1.08267	1.09367	1.06467	1.22467	1.16767	1.22867	0.626667	0.584667	0.635667
	10.6	1.08167	1.09167	1.08667	1.20167	1.21367	1.14967	1.21767	1.13867	1.27667	1.22067	1.17767	1.07767	0.857667	0.834667	0.831667	0.958667	0.972667	0.971667	1.03267	1.06567	1.08167	1.09967	1.09667	1.06867	1.25367	1.29467	1.25167	1.05167	1.08267	0.988667	1.30767	1.29267	1.24667	1.22867	1.26667	1.23267	1.07367	1.13467	1.06667	1.11467	1.12067	1.08967	1.26067	1.19467	1.26667	0.635667	0.592667	0.643667
	10.8	1.09633	1.10233	1.10133	1.21833	1.23133	1.16633	1.23733	1.15433	1.29333	1.24433	1.20633	1.09833	0.857333	0.833333	0.834333	0.956333	0.972333	0.975333	1.04633	1.08133	1.10333	1.12233	1.12133	1.08833	1.27633	1.32133	1.27733	1.06333	1.09633	1.00333	1.33233	1.31933	1.28133	1.26233	1.29533	1.26433	1.08733	1.14833	1.07833	1.13233	1.14233	1.11033	1.29033	1.22433	1.30033	0.645333	0.602333	0.654333
	11	1.11533	1.12433	1.12133	1.24533	1.25033	1.18833	1.26233	1.17433	1.31233	1.26133	1.22833	1.11633	0.866333	0.842333	0.845333	0.970333	0.984333	0.988333	1.08133	1.11033	1.12433	1.14533	1.14733	1.10733	1.30733	1.37233	1.30633	1.08233	1.11133	1.01633	1.35233	1.34533	1.31433	1.29133	1.33133	1.27933	1.11233	1.17533	1.10633	1.16333	1.17433	1.13933	1.32033	1.25033	1.33033	0.662333	0.615333	0.673333
	11.2	1.121	1.142	1.137	1.27	1.276	1.204	1.283	1.192	1.326	1.269	1.243	1.134	0.864	0.838	0.846	0.97	0.984	0.989	1.095	1.124	1.142	1.172	1.17	1.117	1.333	1.395	1.323	1.1	1.135	1.023	1.37	1.359	1.329	1.314	1.348	1.296	1.132	1.196	1.125	1.183	1.195	1.16	1.345	1.269	1.355	0.671	0.624	0.684
	11.4	1.13067	1.15567	1.15267	1.28567	1.29267	1.21867	1.29767	1.20867	1.33467	1.28167	1.25667	1.15067	0.864667	0.837667	0.844667	0.971667	0.989667	0.997667	1.10667	1.14267	1.16467	1.18767	1.18567	1.13667	1.36667	1.40567	1.36267	1.11567	1.14967	1.03967	1.39367	1.38267	1.35567	1.34667	1.37467	1.31567	1.15067	1.21667	1.14167	1.20467	1.22067	1.18567	1.37067	1.30267	1.38067	0.679667	0.632667	0.693667
	11.6	1.148	1.178	1.174	1.305	1.31	1.242	1.316	1.221	1.351	1.298	1.271	1.166	0.865	0.841	0.849	0.974	0.996	1	1.131	1.166	1.189	1.205	1.205	1.155	1.382	1.421	1.392	1.137	1.177	1.063	1.409	1.403	1.381	1.375	1.402	1.331	1.173	1.238	1.167	1.236	1.248	1.212	1.392	1.327	1.399	0.692	0.644	0.706
	11.8	1.15633	1.19333	1.19033	1.31533	1.32133	1.25433	1.32733	1.23133	1.35933	1.31233	1.28133	1.17733	0.860333	0.837333	0.845333	0.973333	0.994333	1.00133	1.14533	1.17733	1.20333	1.21833	1.21833	1.15833	1.38433	1.41833	1.39733	1.14433	1.18933	1.07033	1.42133	1.41933	1.38933	1.38833	1.41133	1.34433	1.18333	1.25333	1.18433	1.25133	1.26133	1.22733	1.40533	1.34133	1.40633	0.700333	0.656333	0.717333
	12	1.184	1.22	1.218	1.336	1.346	1.277	1.352	1.257	1.385	1.33	1.306	1.199	0.874	0.848	0.855	0.988	1.011	1.019	1.171	1.216	1.236	1.239	1.235	1.184	1.404	1.435	1.42	1.162	1.211	1.087	1.448	1.436	1.412	1.415	1.437	1.366	1.204	1.287	1.215	1.28	1.29	1.256	1.428	1.375	1.436	0.723	0.675	0.739
	12.2	1.19567	1.23067	1.22467	1.34467	1.35367	1.28267	1.35867	1.26167	1.38867	1.33667	1.30867	1.20867	0.874667	0.850667	0.854667	0.994667	1.01467	1.01767	1.18467	1.22367	1.24667	1.25467	1.25467	1.18867	1.40367	1.43767	1.41967	1.17467	1.21967	1.09567	1.46267	1.44767	1.42567	1.42967	1.45167	1.38467	1.21967	1.30167	1.23267	1.29767	1.30567	1.27567	1.44467	1.39067	1.44667	0.734667	0.685667	0.752667
	12.4	1.20833	1.24633	1.24233	1.35133	1.36433	1.30033	1.36533	1.27633	1.39733	1.34933	1.32133	1.22533	0.871333	0.853333	0.855333	0.992333	1.01433	1.02433	1.19933	1.24233	1.26433	1.26233	1.26033	1.22533	1.41333	1.44733	1.42533	1.18833	1.23633	1.10233	1.46733	1.45833	1.43633	1.43933	1.45933	1.38633	1.23433	1.31633	1.25133	1.31133	1.31933	1.28433	1.45433	1.40433	1.46033	0.752333	0.706333	0.773333
	12.6	1.20833	1.25133	1.25133	1.36133	1.36933	1.30933	1.36833	1.28233	1.40933	1.35533	1.32733	1.22733	0.877333	0.857333	0.860333	0.996333	1.01833	1.02633	1.21033	1.25133	1.27433	1.27633	1.27533	1.23233	1.41433	1.44733	1.42933	1.18933	1.23533	1.10833	1.47833	1.47033	1.44633	1.45533	1.47333	1.40133	1.24333	1.32933	1.26533	1.32533	1.33233	1.29833	1.46633	1.41533	1.46433	0.761333	0.717333	0.784333
	12.8	1.21667	1.26167	1.25667	1.36567	1.37667	1.31767	1.37867	1.28967	1.41267	1.36167	1.33367	1.23767	0.879667	0.861667	0.867667	1.00367	1.02567	1.03067	1.22367	1.26667	1.28167	1.28567	1.29367	1.23367	1.41267	1.44967	1.43167	1.19567	1.24167	1.11467	1.47667	1.47167	1.45067	1.45467	1.47467	1.40467	1.25267	1.33967	1.27767	1.33567	1.34367	1.31267	1.46267	1.42167	1.46867	0.770667	0.728667	0.796667
	13	1.22	1.273	1.266	1.374	1.385	1.327	1.387	1.296	1.411	1.369	1.342	1.245	0.877	0.866	0.872	1.004	1.029	1.032	1.234	1.271	1.29	1.311	1.303	1.227	1.424	1.459	1.438	1.214	1.259	1.13	1.499	1.49	1.469	1.476	1.498	1.423	1.269	1.355	1.295	1.35	1.358	1.328	1.479	1.439	1.484	0.78	0.743	0.808
	13.2	1.23067	1.28267	1.27967	1.38567	1.39467	1.34367	1.39367	1.31267	1.41667	1.38067	1.35867	1.25267	0.883667	0.872667	0.878667	1.00867	1.03767	1.03767	1.24567	1.28667	1.30467	1.32467	1.31067	1.23567	1.43067	1.47267	1.44567	1.22467	1.26767	1.14667	1.51767	1.50067	1.48467	1.49367	1.51267	1.44167	1.29667	1.37367	1.31867	1.37267	1.37767	1.34867	1.49967	1.45667	1.50167	0.796667	0.760667	0.824667
	13.4	1.235	1.29	1.283	1.386	1.397	1.35	1.396	1.313	1.408	1.384	1.36	1.258	0.888	0.875	0.883	1.013	1.043	1.042	1.256	1.295	1.31	1.321	1.313	1.237	1.434	1.472	1.446	1.226	1.266	1.152	1.519	1.502	1.492	1.502	1.519	1.447	1.304	1.386	1.327	1.38	1.386	1.358	1.504	1.464	1.51	0.803	0.77	0.831
	13.6	1.23833	1.29433	1.28433	1.38933	1.39733	1.35733	1.39233	1.31733	1.40833	1.38933	1.36433	1.26133	0.892333	0.878333	0.886333	1.01833	1.04433	1.04333	1.26233	1.29633	1.31533	1.31533	1.30933	1.23333	1.42733	1.47333	1.44833	1.23333	1.27533	1.17233	1.52333	1.51233	1.49633	1.50833	1.52433	1.45733	1.30533	1.38933	1.33333	1.38733	1.39733	1.36133	1.50533	1.46933	1.51033	0.811333	0.779333	0.841333
	13.8	1.24333	1.29833	1.29233	1.39233	1.41033	1.37633	1.40833	1.32633	1.40733	1.39433	1.37233	1.27133	0.901333	0.884333	0.895333	1.02733	1.05533	1.05333	1.27133	1.30933	1.32533	1.32033	1.31733	1.23633	1.43733	1.48133	1.45433	1.24133	1.28233	1.18033	1.53933	1.52633	1.51233	1.52233	1.53933	1.47733	1.31933	1.40333	1.34733	1.40133	1.41133	1.37933	1.52433	1.48633	1.52533	0.819333	0.789333	0.852333
	14	1.25167	1.30167	1.30267	1.40367	1.41167	1.38667	1.41067	1.33267	1.40867	1.40467	1.37967	1.28167	0.907667	0.888667	0.899667	1.03367	1.06067	1.05767	1.27667	1.31267	1.33167	1.32167	1.31667	1.23667	1.44167	1.49367	1.46367	1.24667	1.28867	1.18767	1.54967	1.53467	1.52167	1.53067	1.54467	1.47967	1.32267	1.40967	1.35467	1.41267	1.41867	1.38767	1.54067	1.49767	1.54867	0.829667	0.798667	0.861667
	14.2	1.25833	1.30533	1.31833	1.40433	1.40933	1.38633	1.40633	1.33333	1.41333	1.40733	1.38133	1.28533	0.909333	0.889333	0.903333	1.03933	1.06533	1.06133	1.27733	1.31733	1.33433	1.31533	1.31333	1.23533	1.44233	1.49733	1.46633	1.24933	1.29133	1.19133	1.54733	1.53233	1.52033	1.53133	1.55333	1.49233	1.32233	1.40833	1.35233	1.41733	1.42733	1.39633	1.54533	1.49333	1.53933	0.834333	0.803333	0.866333
	14.4	1.261	1.316	1.322	1.406	1.406	1.39	1.409	1.342	1.434	1.408	1.39	1.296	0.918	0.895	0.908	1.047	1.074	1.067	1.289	1.337	1.346	1.321	1.322	1.236	1.45	1.515	1.479	1.262	1.302	1.198	1.556	1.544	1.529	1.542	1.57	1.503	1.327	1.41	1.363	1.429	1.436	1.407	1.535	1.506	1.526	0.847	0.818	0.879
	14.6	1.266	1.334	1.325	1.408	1.411	1.395	1.427	1.353	1.445	1.408	1.401	1.308	0.923	0.905	0.917	1.053	1.081	1.072	1.299	1.346	1.352	1.328	1.323	1.24	1.463	1.53	1.495	1.271	1.309	1.212	1.563	1.555	1.531	1.552	1.562	1.511	1.332	1.421	1.369	1.434	1.441	1.415	1.526	1.515	1.521	0.855	0.831	0.893
	14.8	1.267	1.336	1.326	1.412	1.415	1.403	1.43	1.356	1.439	1.422	1.41	1.309	0.929	0.909	0.921	1.059	1.088	1.081	1.296	1.335	1.347	1.328	1.327	1.239	1.474	1.541	1.51	1.27	1.311	1.213	1.571	1.563	1.543	1.563	1.559	1.506	1.341	1.429	1.375	1.439	1.448	1.418	1.522	1.514	1.509	0.868	0.835	0.902
	15	1.268	1.335	1.33	1.413	1.423	1.412	1.426	1.361	1.436	1.429	1.41	1.311	0.934	0.912	0.921	1.063	1.094	1.082	1.298	1.33	1.337	1.327	1.321	1.234	1.486	1.54	1.515	1.278	1.315	1.22	1.558	1.54	1.542	1.553	1.546	1.5	1.346	1.428	1.376	1.443	1.453	1.425	1.501	1.497	1.502	0.875	0.842	0.912
	15.2	1.28267	1.35067	1.33367	1.43367	1.43567	1.42867	1.43867	1.37467	1.45267	1.44767	1.42167	1.33667	0.935667	0.921667	0.927667	1.07467	1.10767	1.09367	1.30767	1.33867	1.34067	1.33367	1.33067	1.24567	1.48967	1.53967	1.51567	1.28767	1.32067	1.23367	1.54967	1.54167	1.54367	1.54667	1.55267	1.50367	1.35367	1.43967	1.38867	1.45367	1.46467	1.43567	1.50867	1.49967	1.51767	0.886667	0.859667	0.927667
	15.4	1.32833	1.35933	1.35333	1.42333	1.42333	1.43033	1.43833	1.38133	1.45533	1.44533	1.42833	1.35033	0.944333	0.926333	0.932333	1.07933	1.11233	1.09633	1.30333	1.33033	1.34433	1.33433	1.33333	1.24233	1.49933	1.54233	1.52133	1.28633	1.32233	1.23033	1.54433	1.53833	1.53033	1.54633	1.54033	1.51533	1.36033	1.44233	1.39133	1.45833	1.46533	1.44533	1.50933	1.48833	1.51733	0.890333	0.876333	0.932333
	15.6	1.35667	1.35467	1.35667	1.40867	1.41967	1.41767	1.42067	1.37767	1.44367	1.42867	1.42667	1.36867	0.946667	0.928667	0.933667	1.08667	1.11967	1.09867	1.30567	1.33167	1.33467	1.32767	1.32467	1.23767	1.50667	1.54067	1.52067	1.28967	1.32267	1.23267	1.53067	1.52267	1.53367	1.52567	1.53067	1.50267	1.35767	1.43267	1.39367	1.45067	1.45867	1.44567	1.49367	1.46667	1.50567	0.891667	0.883667	0.935667
	15.8	1.36833	1.36333	1.36733	1.42033	1.42533	1.42933	1.43533	1.39233	1.45533	1.43933	1.43733	1.38733	0.957333	0.945333	0.949333	1.10933	1.13933	1.11933	1.31233	1.33333	1.34333	1.34233	1.33733	1.25933	1.52533	1.54733	1.52533	1.29533	1.32233	1.24033	1.52333	1.51033	1.51033	1.51533	1.54233	1.49133	1.36933	1.45133	1.40533	1.46833	1.45933	1.45233	1.51033	1.47933	1.50233	0.912333	0.905333	0.958333
	16	1.366	1.37	1.371	1.43	1.437	1.435	1.442	1.395	1.461	1.445	1.45	1.4	0.957	0.945	0.949	1.115	1.146	1.128	1.323	1.349	1.348	1.346	1.335	1.282	1.524	1.545	1.529	1.301	1.323	1.248	1.543	1.534	1.52	1.532	1.551	1.511	1.374	1.452	1.412	1.468	1.466	1.465	1.502	1.486	1.506	0.922	0.91	0.963
	16.2	1.35033	1.36733	1.36433	1.42533	1.43133	1.43333	1.43733	1.39033	1.45433	1.44533	1.44933	1.38933	0.963333	0.951333	0.955333	1.12133	1.14933	1.13433	1.31033	1.34533	1.34333	1.33633	1.36033	1.31633	1.51333	1.53833	1.52233	1.29833	1.31433	1.24733	1.53633	1.52633	1.51033	1.53033	1.54233	1.50633	1.37333	1.45133	1.41333	1.46433	1.46733	1.45633	1.49733	1.47333	1.50533	0.931333	0.919333	0.975333
	16.4	1.36033	1.36933	1.36733	1.42933	1.44033	1.43533	1.44833	1.39633	1.46033	1.45433	1.44933	1.39733	0.966333	0.960333	0.964333	1.12633	1.15033	1.14033	1.31033	1.34033	1.34133	1.34333	1.36033	1.32433	1.52133	1.53733	1.52133	1.30633	1.30633	1.24933	1.52833	1.51833	1.49633	1.52433	1.52933	1.51533	1.37733	1.45333	1.41433	1.45733	1.47133	1.45533	1.49833	1.46233	1.49933	0.944333	0.926333	0.982333
	16.6	1.35967	1.37167	1.36767	1.43367	1.44367	1.43767	1.45467	1.40367	1.45667	1.45167	1.45167	1.39467	0.980667	0.973667	0.978667	1.13567	1.16367	1.15067	1.30667	1.34567	1.35667	1.36767	1.37967	1.32667	1.52967	1.53567	1.51767	1.30667	1.28767	1.24767	1.52067	1.51067	1.50167	1.50867	1.52667	1.51167	1.40067	1.46067	1.42067	1.47067	1.47967	1.45767	1.50767	1.47267	1.51567	0.954667	0.940667	0.985667
	16.8	1.36367	1.37567	1.37167	1.44267	1.45367	1.43467	1.45167	1.41967	1.44767	1.44567	1.45967	1.39567	0.981667	0.978667	0.988667	1.14167	1.16767	1.15867	1.31267	1.35367	1.36067	1.38167	1.38367	1.32367	1.52567	1.53067	1.51767	1.30467	1.30667	1.25667	1.52267	1.51567	1.51167	1.51067	1.52967	1.50267	1.41567	1.46267	1.41967	1.47167	1.48067	1.45867	1.51767	1.48067	1.51967	0.960667	0.948667	0.990667
	17	1.35533	1.37633	1.37633	1.44533	1.45033	1.44233	1.44433	1.42233	1.44633	1.44333	1.45933	1.38833	0.981333	0.978333	0.991333	1.14333	1.17033	1.16133	1.31833	1.35133	1.36233	1.38933	1.38833	1.31433	1.52933	1.52933	1.51233	1.29533	1.32033	1.25833	1.53033	1.53033	1.52233	1.52733	1.54233	1.49733	1.41933	1.47133	1.42433	1.48333	1.48833	1.46733	1.51933	1.49233	1.51733	0.960333	0.949333	0.992333
	17.2	1.35833	1.37433	1.37833	1.44633	1.44833	1.44433	1.44533	1.42233	1.44233	1.42933	1.45633	1.37633	0.989333	0.987333	0.996333	1.15233	1.17833	1.16833	1.32533	1.35433	1.35833	1.40133	1.39033	1.30833	1.52633	1.52333	1.50733	1.28733	1.32733	1.25733	1.53633	1.53433	1.53433	1.53833	1.55333	1.50533	1.42733	1.47533	1.42933	1.49133	1.49033	1.47833	1.51333	1.50833	1.51433	0.970333	0.958333	1.00233
	17.4	1.337	1.379	1.372	1.444	1.447	1.44	1.442	1.417	1.43	1.423	1.448	1.373	0.986	0.981	0.995	1.153	1.177	1.168	1.332	1.347	1.36	1.4	1.373	1.295	1.521	1.521	1.512	1.298	1.339	1.246	1.551	1.554	1.544	1.552	1.558	1.504	1.434	1.471	1.437	1.492	1.497	1.483	1.5	1.497	1.499	0.958	0.956	0.997
	17.6	1.34567	1.37667	1.36867	1.43867	1.44267	1.43567	1.43867	1.41467	1.42467	1.41767	1.43767	1.37267	0.993667	0.992667	1.00567	1.16167	1.18467	1.17467	1.33867	1.34067	1.35167	1.40567	1.36367	1.30867	1.51867	1.51967	1.50467	1.30667	1.34367	1.23967	1.55067	1.55167	1.54067	1.54667	1.56267	1.50367	1.43767	1.47267	1.43667	1.49467	1.49367	1.48267	1.49867	1.49367	1.49467	0.966667	0.956667	1.00167
	17.8	1.33033	1.37933	1.37533	1.44233	1.44633	1.43733	1.43133	1.41933	1.42133	1.41533	1.43133	1.36633	1.00133	1.00133	1.01333	1.16633	1.19033	1.18133	1.34633	1.34533	1.35133	1.40133	1.36433	1.30333	1.51633	1.51333	1.50233	1.30833	1.36133	1.23833	1.56633	1.56233	1.55033	1.55333	1.56333	1.50133	1.44733	1.47233	1.44233	1.50033	1.49733	1.49033	1.49833	1.49033	1.49533	0.968333	0.960333	1.01233
	18	1.34367	1.37467	1.36867	1.43967	1.44067	1.42567	1.42267	1.40567	1.41367	1.41167	1.42367	1.36467	1.00867	1.00367	1.01867	1.17067	1.19467	1.18267	1.33067	1.33767	1.33767	1.39067	1.34867	1.30567	1.51267	1.51367	1.49867	1.29567	1.37467	1.25567	1.57367	1.56067	1.55567	1.55667	1.55467	1.49167	1.44967	1.47567	1.44467	1.50367	1.49667	1.48767	1.49267	1.47567	1.48967	0.983667	0.961667	1.01967
	18.2	1.33033	1.37733	1.37133	1.44333	1.44533	1.42933	1.41833	1.40133	1.41033	1.40933	1.42333	1.35733	1.00933	1.00833	1.02333	1.17433	1.19833	1.19133	1.33333	1.33333	1.33333	1.38533	1.34533	1.29933	1.51033	1.50433	1.49433	1.29333	1.38733	1.26533	1.57233	1.55933	1.55333	1.55733	1.54533	1.49133	1.45633	1.48033	1.44833	1.50633	1.49333	1.49333	1.49733	1.47633	1.49233	0.974333	0.967333	1.02633
	18.4	1.32533	1.37633	1.36833	1.44533	1.44333	1.42833	1.41433	1.40233	1.40733	1.40733	1.41933	1.35833	1.02033	1.01433	1.02933	1.17833	1.19933	1.19333	1.33633	1.32933	1.32933	1.38133	1.34333	1.29633	1.50733	1.50133	1.49233	1.31333	1.39733	1.25333	1.57133	1.55533	1.54733	1.55133	1.53833	1.49233	1.45333	1.47733	1.44833	1.50433	1.49233	1.49433	1.49133	1.47533	1.49333	0.973333	0.957333	1.03033
	18.6	1.30467	1.37167	1.36767	1.43567	1.43167	1.42367	1.40467	1.39367	1.39467	1.39667	1.40367	1.34567	1.02067	1.01967	1.03067	1.17867	1.20267	1.19567	1.32667	1.32467	1.32467	1.37367	1.34167	1.29367	1.50467	1.49667	1.48667	1.33867	1.39867	1.25467	1.56567	1.54467	1.53667	1.53767	1.52867	1.48667	1.45467	1.48267	1.44567	1.49067	1.48167	1.48967	1.48167	1.46467	1.48567	0.972667	0.958667	1.02967
	18.8	1.30067	1.37367	1.36367	1.42867	1.42767	1.42267	1.39967	1.39167	1.39167	1.39467	1.40267	1.34367	1.03467	1.02367	1.03767	1.18367	1.20567	1.20167	1.32267	1.32067	1.32167	1.36867	1.33867	1.28967	1.49667	1.49767	1.48167	1.35567	1.39567	1.27167	1.55667	1.53467	1.52767	1.53167	1.52067	1.47967	1.44567	1.47567	1.44467	1.48667	1.47867	1.48667	1.48067	1.46367	1.48667	0.979667	0.958667	1.02767
	19	1.27733	1.36933	1.36233	1.42733	1.41833	1.42133	1.39433	1.38633	1.38933	1.38733	1.39733	1.33133	1.04233	1.02133	1.03433	1.18533	1.20933	1.20233	1.31633	1.31933	1.32233	1.35933	1.33333	1.28033	1.49733	1.49733	1.48133	1.37733	1.39533	1.30133	1.54733	1.53133	1.52433	1.52933	1.52533	1.47533	1.44333	1.47833	1.44833	1.48833	1.48233	1.48533	1.48433	1.46433	1.48733	0.971333	0.957333	1.02733
	19.2	1.27067	1.36567	1.35967	1.41967	1.41567	1.41567	1.39067	1.38267	1.39067	1.38567	1.39167	1.34267	1.04467	1.01867	1.03567	1.18567	1.20867	1.20167	1.30867	1.31167	1.31267	1.35767	1.32567	1.28067	1.49467	1.48667	1.47367	1.38167	1.39567	1.31667	1.54267	1.52667	1.51767	1.52367	1.51667	1.47267	1.44767	1.47767	1.44567	1.48767	1.47467	1.47867	1.47967	1.46667	1.48067	0.970667	0.947667	1.02667
	19.4	1.26367	1.35867	1.35667	1.41567	1.41067	1.40767	1.38767	1.37767	1.38767	1.38367	1.39167	1.33767	1.04667	1.02167	1.03867	1.18967	1.21067	1.20567	1.30367	1.31167	1.31067	1.35267	1.32567	1.27767	1.49067	1.48367	1.47267	1.38667	1.40367	1.33267	1.54067	1.52667	1.51367	1.51767	1.51667	1.47267	1.44167	1.47367	1.43967	1.47867	1.47267	1.47667	1.47967	1.46667	1.47867	0.966667	0.946667	1.02567
	19.6	1.26867	1.35667	1.35167	1.41467	1.41367	1.40767	1.39267	1.37967	1.38967	1.38667	1.38667	1.33667	1.04867	1.03067	1.04367	1.19067	1.21267	1.20567	1.29867	1.30167	1.30667	1.34867	1.32267	1.27667	1.48867	1.48267	1.46967	1.38367	1.39567	1.33067	1.53667	1.52267	1.51067	1.51667	1.50667	1.46867	1.43767	1.46667	1.43467	1.47467	1.46767	1.46867	1.47067	1.45767	1.47367	0.967667	0.944667	1.02467
	19.8	1.26067	1.35767	1.35767	1.41867	1.41967	1.41467	1.39667	1.38367	1.39167	1.39167	1.39167	1.35167	1.06267	1.03967	1.05367	1.20067	1.22267	1.21767	1.30067	1.30967	1.30867	1.35267	1.32967	1.27567	1.48767	1.48167	1.46867	1.38767	1.40067	1.34367	1.54067	1.52567	1.50967	1.51267	1.51267	1.47267	1.43967	1.47267	1.43867	1.47767	1.47367	1.47067	1.47567	1.45867	1.47767	0.973667	0.951667	1.04067
	20	1.24833	1.35133	1.34533	1.40833	1.40633	1.40533	1.38633	1.37533	1.38333	1.38033	1.38033	1.32333	1.04533	1.03333	1.04633	1.19233	1.21533	1.20933	1.28533	1.29933	1.30033	1.34033	1.31533	1.26033	1.47633	1.47033	1.45433	1.38133	1.38833	1.33833	1.53033	1.51833	1.50433	1.50233	1.50133	1.46133	1.42933	1.46033	1.42933	1.46433	1.45733	1.45633	1.47333	1.45333	1.47333	0.967333	0.944333	1.02933
[truncated: 42 more columns]

## Sheet: Growth curves_plate 3
	Guide 1
	Guide 2
MOI 0 vs MOI 0.01
	Time (h)	rpoN	rpoN	rpoN	trkH	trkH	trkH	trkH	trkH	trkH	CWC46_RS01810	CWC46_RS01810	CWC46_RS01810	CWC46_RS01810	CWC46_RS01810	CWC46_RS01810	kdtX	kdtX	kdtX	kdtX	kdtX	kdtX	rfaF	rfaF	rfaF	rfaF	rfaF	rfaF	ntrBC	ntrBC	ntrBC	ntrBC	ntrBC	ntrBC	CWC46_RS03500	CWC46_RS03500	CWC46_RS03500	CWC46_RS03500	CWC46_RS03500	CWC46_RS03500	EV	EV	EV	rpoN	rpoN	rpoN	trkH	trkH	trkH
	0	0.043667	0.030667	0.012667	0.016667	0.020667	0.033667	0.035667	0.047667	0.056667	0.039667	0.010667	0.017667	0.043667	0.040667	0.012667	0.015667	0.050667	0.050667	0.028667	0.033667	0.058667	0.078667	0.044667	0.053667	0.094667	0.043667	0.034667	0.040667	0.037667	0.036667	0.041667	0.052667	0.040667	0.060667	0.054667	0.047667	0.070667	0.078667	0.069667	0.075667	0.072667	0.064667	0.017667	-0.01433	0.010667	0.014667	0.011667	0.083667
	0.2	0.048667	0.039667	0.026667	0.026667	0.031667	0.038667	0.040667	0.053667	0.058667	0.046667	0.024667	0.031667	0.053667	0.051667	0.026667	0.025667	0.059667	0.052667	0.034667	0.039667	0.061667	0.089667	0.060667	0.063667	0.104667	0.052667	0.034667	0.052667	0.045667	0.040667	0.045667	0.057667	0.051667	0.064667	0.058667	0.049667	0.072667	0.074667	0.076667	0.079667	0.073667	0.065667	0.039667	0.035667	0.027667	0.031667	0.026667	0.076667
	0.4	0.049	0.036	0.031	0.039	0.034	0.038	0.039	0.048	0.06	0.05	0.031	0.041	0.058	0.055	0.038	0.034	0.064	0.053	0.04	0.043	0.061	0.097	0.064	0.066	0.106	0.053	0.038	0.039	0.046	0.04	0.047	0.058	0.052	0.063	0.06	0.05	0.073	0.076	0.077	0.075	0.078	0.065	0.048	0.042	0.031	0.037	0.033	0.078
	0.6	0.047333	0.028333	0.018333	0.018333	0.014333	0.017333	0.021333	0.030333	0.040333	0.037333	0.019333	0.028333	0.050333	0.044333	0.026333	0.021333	0.049333	0.040333	0.026333	0.027333	0.044333	0.086333	0.052333	0.055333	0.104333	0.048333	0.034333	0.041333	0.040333	0.035333	0.041333	0.053333	0.050333	0.054333	0.053333	0.042333	0.060333	0.068333	0.072333	0.073333	0.070333	0.061333	0.069333	0.055333	0.047333	0.050333	0.038333	0.060333
	0.8	0.056667	0.036667	0.029667	0.026667	0.022667	0.023667	0.027667	0.035667	0.046667	0.044667	0.024667	0.033667	0.050667	0.047667	0.035667	0.036667	0.054667	0.045667	0.028667	0.030667	0.051667	0.090667	0.056667	0.057667	0.105667	0.048667	0.038667	0.040667	0.043667	0.040667	0.045667	0.056667	0.053667	0.063667	0.059667	0.045667	0.065667	0.072667	0.075667	0.070667	0.072667	0.065667	0.082667	0.064667	0.057667	0.053667	0.045667	0.068667
	1	0.066667	0.045667	0.043667	0.036667	0.030667	0.033667	0.038667	0.048667	0.056667	0.057667	0.036667	0.042667	0.062667	0.055667	0.046667	0.044667	0.063667	0.055667	0.038667	0.039667	0.060667	0.100667	0.061667	0.067667	0.128667	0.058667	0.046667	0.050667	0.053667	0.049667	0.056667	0.067667	0.065667	0.073667	0.070667	0.055667	0.078667	0.078667	0.082667	0.079667	0.077667	0.068667	0.099667	0.082667	0.075667	0.066667	0.060667	0.080667
	1.2	0.077667	0.050667	0.050667	0.044667	0.034667	0.036667	0.043667	0.048667	0.062667	0.061667	0.038667	0.055667	0.070667	0.062667	0.046667	0.044667	0.072667	0.058667	0.042667	0.044667	0.070667	0.107667	0.068667	0.067667	0.127667	0.064667	0.048667	0.070667	0.062667	0.056667	0.064667	0.075667	0.072667	0.078667	0.077667	0.063667	0.081667	0.080667	0.085667	0.080667	0.080667	0.075667	0.112667	0.094667	0.082667	0.073667	0.070667	0.081667
	1.4	0.085667	0.059667	0.057667	0.044667	0.037667	0.038667	0.049667	0.052667	0.067667	0.063667	0.042667	0.064667	0.078667	0.070667	0.052667	0.055667	0.079667	0.067667	0.050667	0.049667	0.077667	0.113667	0.074667	0.070667	0.133667	0.068667	0.052667	0.081667	0.067667	0.061667	0.071667	0.081667	0.080667	0.084667	0.082667	0.068667	0.089667	0.086667	0.097667	0.088667	0.087667	0.082667	0.124667	0.096667	0.090667	0.075667	0.075667	0.085667
	1.6	0.103	0.076	0.069	0.061	0.054	0.053	0.067	0.069	0.084	0.077	0.06	0.071	0.086	0.079	0.062	0.067	0.094	0.078	0.064	0.063	0.092	0.116	0.078	0.083	0.143	0.074	0.058	0.084	0.083	0.074	0.086	0.093	0.089	0.096	0.095	0.083	0.102	0.1	0.105	0.107	0.099	0.087	0.143	0.114	0.099	0.085	0.083	0.099
	1.8	0.115667	0.081667	0.077667	0.061667	0.055667	0.051667	0.066667	0.068667	0.084667	0.081667	0.066667	0.076667	0.091667	0.084667	0.063667	0.078667	0.102667	0.085667	0.070667	0.069667	0.099667	0.124667	0.079667	0.085667	0.148667	0.077667	0.060667	0.091667	0.089667	0.080667	0.094667	0.102667	0.098667	0.102667	0.104667	0.088667	0.111667	0.105667	0.111667	0.115667	0.106667	0.094667	0.154667	0.119667	0.107667	0.085667	0.085667	0.095667
	2	0.122667	0.088667	0.090667	0.060667	0.055667	0.052667	0.065667	0.070667	0.086667	0.086667	0.069667	0.088667	0.096667	0.085667	0.065667	0.091667	0.108667	0.091667	0.074667	0.076667	0.104667	0.129667	0.086667	0.084667	0.160667	0.082667	0.066667	0.104667	0.099667	0.090667	0.103667	0.113667	0.109667	0.113667	0.111667	0.095667	0.118667	0.110667	0.116667	0.116667	0.113667	0.104667	0.168667	0.132667	0.117667	0.092667	0.089667	0.102667
	2.2	0.135	0.098	0.093	0.061	0.056	0.053	0.063	0.071	0.088	0.09	0.076	0.085	0.094	0.087	0.067	0.092	0.116	0.093	0.076	0.076	0.106	0.12	0.078	0.087	0.158	0.08	0.063	0.103	0.106	0.094	0.11	0.119	0.115	0.117	0.113	0.099	0.124	0.123	0.131	0.129	0.125	0.114	0.177	0.14	0.121	0.092	0.091	0.108
	2.4	0.159333	0.116333	0.106333	0.076333	0.070333	0.065333	0.077333	0.085333	0.101333	0.108333	0.092333	0.111333	0.117333	0.107333	0.086333	0.113333	0.140333	0.115333	0.097333	0.099333	0.128333	0.143333	0.094333	0.099333	0.176333	0.096333	0.077333	0.123333	0.127333	0.115333	0.132333	0.141333	0.133333	0.137333	0.134333	0.120333	0.141333	0.133333	0.142333	0.141333	0.136333	0.127333	0.203333	0.155333	0.136333	0.104333	0.101333	0.111333
	2.6	0.172667	0.128667	0.116667	0.081667	0.071667	0.068667	0.078667	0.087667	0.106667	0.113667	0.100667	0.113667	0.119667	0.108667	0.085667	0.125667	0.149667	0.122667	0.103667	0.105667	0.137667	0.144667	0.101667	0.105667	0.182667	0.099667	0.077667	0.136667	0.140667	0.127667	0.144667	0.152667	0.144667	0.144667	0.142667	0.128667	0.150667	0.142667	0.152667	0.151667	0.148667	0.136667	0.218667	0.166667	0.142667	0.111667	0.098667	0.111667
	2.8	0.187	0.135	0.127	0.086	0.073	0.071	0.082	0.091	0.112	0.117	0.105	0.12	0.125	0.112	0.085	0.134	0.162	0.13	0.113	0.114	0.147	0.15	0.099	0.104	0.19	0.1	0.077	0.153	0.152	0.138	0.158	0.165	0.156	0.151	0.152	0.135	0.161	0.154	0.162	0.161	0.162	0.15	0.24	0.179	0.161	0.123	0.114	0.124
	3	0.212333	0.156333	0.147333	0.102333	0.091333	0.086333	0.099333	0.106333	0.128333	0.132333	0.122333	0.142333	0.144333	0.130333	0.102333	0.156333	0.189333	0.156333	0.138333	0.135333	0.170333	0.164333	0.112333	0.118333	0.207333	0.115333	0.092333	0.179333	0.180333	0.163333	0.186333	0.191333	0.182333	0.173333	0.171333	0.157333	0.180333	0.170333	0.177333	0.187333	0.180333	0.167333	0.264333	0.203333	0.181333	0.140333	0.127333	0.138333
	3.2	0.232	0.172	0.155	0.109	0.097	0.095	0.102	0.113	0.137	0.142	0.131	0.151	0.152	0.136	0.107	0.176	0.206	0.172	0.149	0.146	0.181	0.171	0.118	0.122	0.218	0.12	0.096	0.195	0.198	0.181	0.207	0.212	0.201	0.189	0.189	0.173	0.198	0.183	0.198	0.205	0.198	0.183	0.284	0.217	0.19	0.143	0.135	0.143
	3.4	0.252667	0.189667	0.170667	0.120667	0.107667	0.105667	0.111667	0.124667	0.149667	0.152667	0.142667	0.160667	0.159667	0.143667	0.111667	0.195667	0.228667	0.187667	0.164667	0.162667	0.200667	0.177667	0.119667	0.129667	0.224667	0.125667	0.098667	0.213667	0.215667	0.199667	0.225667	0.229667	0.217667	0.202667	0.203667	0.187667	0.213667	0.203667	0.213667	0.223667	0.215667	0.203667	0.305667	0.237667	0.204667	0.156667	0.150667	0.153667
	3.6	0.269667	0.203667	0.184667	0.132667	0.120667	0.116667	0.124667	0.137667	0.163667	0.160667	0.153667	0.166667	0.164667	0.147667	0.112667	0.221667	0.246667	0.203667	0.178667	0.177667	0.218667	0.185667	0.133667	0.135667	0.236667	0.132667	0.107667	0.233667	0.239667	0.220667	0.245667	0.250667	0.240667	0.217667	0.219667	0.200667	0.228667	0.213667	0.229667	0.242667	0.237667	0.222667	0.334667	0.257667	0.221667	0.174667	0.160667	0.160667
	3.8	0.296667	0.227667	0.208667	0.149667	0.136667	0.135667	0.143667	0.151667	0.182667	0.171667	0.167667	0.189667	0.182667	0.164667	0.125667	0.247667	0.279667	0.235667	0.208667	0.203667	0.247667	0.199667	0.141667	0.146667	0.256667	0.149667	0.118667	0.268667	0.267667	0.246667	0.274667	0.277667	0.264667	0.242667	0.240667	0.224667	0.246667	0.233667	0.247667	0.267667	0.263667	0.250667	0.360667	0.274667	0.239667	0.190667	0.171667	0.178667
	4	0.322667	0.240667	0.219667	0.167667	0.150667	0.148667	0.154667	0.169667	0.197667	0.185667	0.178667	0.193667	0.187667	0.170667	0.126667	0.272667	0.299667	0.251667	0.229667	0.224667	0.266667	0.202667	0.146667	0.156667	0.260667	0.152667	0.121667	0.283667	0.288667	0.260667	0.297667	0.299667	0.280667	0.258667	0.262667	0.245667	0.266667	0.257667	0.270667	0.296667	0.291667	0.275667	0.381667	0.290667	0.254667	0.206667	0.190667	0.190667
	4.2	0.344	0.256	0.223	0.184	0.164	0.161	0.17	0.185	0.217	0.195	0.192	0.214	0.202	0.179	0.134	0.298	0.329	0.276	0.249	0.244	0.288	0.227	0.162	0.166	0.285	0.17	0.138	0.318	0.32	0.294	0.331	0.33	0.316	0.281	0.278	0.263	0.288	0.273	0.288	0.322	0.319	0.304	0.402	0.301	0.261	0.214	0.195	0.197
	4.4	0.371	0.279	0.238	0.197	0.177	0.177	0.183	0.199	0.229	0.205	0.201	0.223	0.209	0.186	0.141	0.327	0.354	0.301	0.273	0.263	0.309	0.235	0.17	0.174	0.294	0.173	0.139	0.338	0.343	0.315	0.353	0.357	0.34	0.306	0.301	0.285	0.309	0.295	0.323	0.353	0.351	0.338	0.417	0.318	0.272	0.232	0.211	0.216
	4.6	0.400333	0.304333	0.255333	0.216333	0.194333	0.194333	0.200333	0.215333	0.247333	0.217333	0.215333	0.233333	0.217333	0.196333	0.148333	0.356333	0.385333	0.328333	0.302333	0.290333	0.337333	0.247333	0.182333	0.190333	0.307333	0.185333	0.151333	0.355333	0.371333	0.341333	0.380333	0.383333	0.370333	0.326333	0.327333	0.309333	0.328333	0.318333	0.332333	0.383333	0.382333	0.368333	0.441333	0.336333	0.282333	0.251333	0.230333	0.233333
	4.8	0.434333	0.333333	0.281333	0.243333	0.220333	0.219333	0.227333	0.242333	0.274333	0.230333	0.233333	0.250333	0.230333	0.209333	0.157333	0.394333	0.428333	0.359333	0.334333	0.322333	0.370333	0.262333	0.197333	0.204333	0.330333	0.199333	0.163333	0.394333	0.412333	0.377333	0.421333	0.423333	0.403333	0.353333	0.357333	0.336333	0.352333	0.340333	0.358333	0.447333	0.431333	0.414333	0.469333	0.353333	0.305333	0.274333	0.253333	0.260333
	5	0.459333	0.349333	0.298333	0.262333	0.235333	0.238333	0.240333	0.259333	0.291333	0.242333	0.241333	0.258333	0.233333	0.211333	0.159333	0.433333	0.456333	0.391333	0.366333	0.349333	0.402333	0.275333	0.208333	0.218333	0.341333	0.210333	0.176333	0.427333	0.449333	0.410333	0.456333	0.457333	0.437333	0.380333	0.383333	0.364333	0.376333	0.361333	0.385333	0.478333	0.472333	0.450333	0.497333	0.373333	0.319333	0.296333	0.274333	0.273333
	5.2	0.485333	0.379333	0.320333	0.283333	0.261333	0.263333	0.265333	0.283333	0.317333	0.254333	0.253333	0.277333	0.249333	0.226333	0.171333	0.472333	0.500333	0.435333	0.414333	0.394333	0.440333	0.296333	0.226333	0.236333	0.360333	0.226333	0.187333	0.475333	0.481333	0.450333	0.487333	0.494333	0.475333	0.407333	0.411333	0.392333	0.402333	0.388333	0.410333	0.500333	0.502333	0.483333	0.529333	0.397333	0.333333	0.319333	0.297333	0.291333
	5.4	0.526	0.411	0.345	0.313	0.289	0.293	0.293	0.314	0.345	0.277	0.275	0.294	0.26	0.241	0.184	0.505	0.53	0.477	0.447	0.428	0.47	0.319	0.245	0.259	0.379	0.244	0.203	0.499	0.51	0.483	0.525	0.53	0.512	0.439	0.44	0.421	0.433	0.42	0.436	0.538	0.531	0.514	0.561	0.423	0.357	0.34	0.319	0.314
	5.6	0.546667	0.436667	0.369667	0.329667	0.298667	0.304667	0.303667	0.326667	0.355667	0.284667	0.279667	0.299667	0.261667	0.240667	0.182667	0.524667	0.552667	0.500667	0.465667	0.454667	0.490667	0.330667	0.252667	0.275667	0.386667	0.250667	0.210667	0.520667	0.534667	0.505667	0.542667	0.550667	0.540667	0.459667	0.462667	0.446667	0.452667	0.439667	0.462667	0.550667	0.549667	0.536667	0.579667	0.445667	0.374667	0.359667	0.339667	0.330667
	5.8	0.574333	0.463333	0.388333	0.354333	0.318333	0.326333	0.326333	0.352333	0.381333	0.293333	0.290333	0.309333	0.268333	0.248333	0.186333	0.549333	0.578333	0.524333	0.487333	0.472333	0.510333	0.345333	0.270333	0.293333	0.398333	0.259333	0.220333	0.550333	0.562333	0.537333	0.578333	0.575333	0.566333	0.486333	0.488333	0.471333	0.477333	0.465333	0.487333	0.583333	0.585333	0.570333	0.598333	0.463333	0.390333	0.383333	0.355333	0.346333
	6	0.615	0.495	0.415	0.388	0.348	0.357	0.356	0.387	0.411	0.31	0.311	0.327	0.279	0.261	0.2	0.58	0.614	0.558	0.518	0.496	0.529	0.368	0.296	0.313	0.417	0.283	0.238	0.576	0.595	0.563	0.611	0.616	0.597	0.515	0.518	0.499	0.506	0.495	0.519	0.616	0.617	0.599	0.617	0.486	0.412	0.415	0.385	0.379
	6.2	0.643	0.529	0.44	0.419	0.381	0.391	0.391	0.419	0.434	0.331	0.323	0.339	0.286	0.272	0.206	0.607	0.642	0.586	0.54	0.515	0.558	0.388	0.321	0.329	0.429	0.295	0.253	0.604	0.625	0.592	0.641	0.643	0.624	0.546	0.55	0.53	0.536	0.522	0.549	0.656	0.654	0.636	0.621	0.491	0.424	0.442	0.41	0.408
	6.4	0.686	0.569	0.474	0.45	0.414	0.425	0.422	0.454	0.469	0.348	0.339	0.356	0.299	0.284	0.215	0.633	0.672	0.618	0.57	0.542	0.581	0.406	0.339	0.352	0.449	0.315	0.274	0.633	0.655	0.619	0.675	0.671	0.656	0.58	0.582	0.565	0.571	0.557	0.585	0.689	0.691	0.674	0.618	0.5	0.439	0.47	0.438	0.441
	6.6	0.71	0.592	0.504	0.473	0.438	0.449	0.447	0.478	0.49	0.359	0.357	0.378	0.303	0.292	0.218	0.664	0.704	0.647	0.594	0.566	0.617	0.42	0.353	0.373	0.46	0.329	0.288	0.667	0.688	0.658	0.708	0.705	0.69	0.612	0.62	0.599	0.603	0.59	0.616	0.722	0.721	0.705	0.6	0.492	0.444	0.485	0.454	0.458
	6.8	0.740333	0.628333	0.537333	0.507333	0.463333	0.475333	0.476333	0.503333	0.519333	0.374333	0.382333	0.402333	0.323333	0.308333	0.236333	0.698333	0.730333	0.674333	0.621333	0.595333	0.640333	0.447333	0.379333	0.392333	0.480333	0.358333	0.312333	0.709333	0.731333	0.695333	0.748333	0.746333	0.727333	0.645333	0.655333	0.633333	0.633333	0.617333	0.646333	0.756333	0.747333	0.733333	0.595333	0.493333	0.453333	0.507333	0.479333	0.481333
	7	0.762	0.647	0.554	0.526	0.479	0.492	0.489	0.52	0.535	0.385	0.388	0.404	0.322	0.309	0.231	0.72	0.754	0.694	0.631	0.612	0.654	0.46	0.395	0.404	0.487	0.369	0.32	0.727	0.755	0.717	0.776	0.766	0.751	0.667	0.676	0.653	0.656	0.642	0.669	0.783	0.78	0.763	0.58	0.482	0.444	0.516	0.483	0.484
	7.2	0.798667	0.680667	0.585667	0.552667	0.505667	0.518667	0.515667	0.544667	0.556667	0.399667	0.405667	0.416667	0.328667	0.318667	0.242667	0.745667	0.781667	0.722667	0.653667	0.637667	0.677667	0.477667	0.412667	0.421667	0.498667	0.380667	0.333667	0.758667	0.788667	0.742667	0.808667	0.800667	0.782667	0.698667	0.711667	0.689667	0.687667	0.671667	0.703667	0.818667	0.812667	0.796667	0.580667	0.483667	0.446667	0.539667	0.507667	0.510667
	7.4	0.830333	0.710333	0.616333	0.588333	0.537333	0.551333	0.550333	0.581333	0.588333	0.413333	0.421333	0.431333	0.340333	0.329333	0.249333	0.774333	0.810333	0.748333	0.681333	0.662333	0.705333	0.501333	0.439333	0.451333	0.519333	0.403333	0.356333	0.794333	0.828333	0.783333	0.847333	0.840333	0.819333	0.736333	0.754333	0.729333	0.724333	0.711333	0.738333	0.860333	0.856333	0.838333	0.589333	0.496333	0.452333	0.558333	0.529333	0.529333
	7.6	0.856	0.738	0.643	0.616	0.563	0.578	0.574	0.603	0.61	0.426	0.43	0.436	0.34	0.337	0.257	0.799	0.834	0.775	0.702	0.683	0.728	0.52	0.457	0.469	0.527	0.41	0.364	0.827	0.861	0.815	0.879	0.871	0.85	0.758	0.782	0.754	0.753	0.739	0.764	0.887	0.888	0.871	0.588	0.496	0.449	0.58	0.549	0.552
	7.8	0.882333	0.766333	0.669333	0.639333	0.589333	0.607333	0.601333	0.630333	0.632333	0.439333	0.444333	0.447333	0.346333	0.344333	0.267333	0.823333	0.854333	0.799333	0.727333	0.706333	0.751333	0.540333	0.479333	0.492333	0.537333	0.420333	0.379333	0.852333	0.889333	0.844333	0.904333	0.901333	0.879333	0.790333	0.814333	0.784333	0.777333	0.767333	0.788333	0.927333	0.921333	0.902333	0.602333	0.508333	0.458333	0.595333	0.565333	0.563333
	8	0.915333	0.798333	0.699333	0.672333	0.616333	0.636333	0.630333	0.658333	0.657333	0.459333	0.461333	0.459333	0.354333	0.352333	0.274333	0.850333	0.885333	0.828333	0.754333	0.733333	0.780333	0.567333	0.504333	0.512333	0.555333	0.440333	0.402333	0.882333	0.919333	0.875333	0.936333	0.930333	0.914333	0.813333	0.842333	0.815333	0.806333	0.797333	0.818333	0.957333	0.956333	0.941333	0.616333	0.524333	0.466333	0.612333	0.585333	0.580333
	8.2	0.947	0.828	0.726	0.699	0.645	0.665	0.659	0.688	0.685	0.472	0.475	0.473	0.365	0.359	0.283	0.879	0.912	0.856	0.775	0.755	0.801	0.591	0.528	0.539	0.57	0.456	0.419	0.909	0.945	0.91	0.964	0.959	0.939	0.85	0.879	0.85	0.833	0.826	0.843	0.988	0.984	0.97	0.631	0.541	0.478	0.623	0.596	0.59
	8.4	0.973667	0.857667	0.760667	0.733667	0.679667	0.702667	0.694667	0.722667	0.713667	0.481667	0.482667	0.485667	0.370667	0.365667	0.294667	0.906667	0.940667	0.885667	0.806667	0.787667	0.827667	0.612667	0.550667	0.560667	0.582667	0.471667	0.442667	0.930667	0.972667	0.939667	0.991667	0.987667	0.972667	0.881667	0.911667	0.882667	0.862667	0.854667	0.875667	1.01967	1.01967	1.00267	0.649667	0.558667	0.489667	0.635667	0.612667	0.605667
	8.6	1.00067	0.881667	0.783667	0.755667	0.697667	0.721667	0.715667	0.744667	0.731667	0.489667	0.493667	0.496667	0.375667	0.370667	0.305667	0.929667	0.959667	0.905667	0.818667	0.802667	0.841667	0.627667	0.571667	0.580667	0.594667	0.484667	0.452667	0.950667	0.993667	0.969667	1.01667	1.01167	0.993667	0.905667	0.938667	0.910667	0.883667	0.875667	0.900667	1.03767	1.03767	1.02667	0.667667	0.578667	0.504667	0.641667	0.627667	0.617667
	8.8	1.03133	0.907333	0.811333	0.780333	0.722333	0.747333	0.742333	0.769333	0.752333	0.492333	0.498333	0.505333	0.383333	0.379333	0.312333	0.960333	0.988333	0.937333	0.845333	0.827333	0.866333	0.649333	0.594333	0.602333	0.608333	0.499333	0.469333	0.978333	1.02333	1.00433	1.04833	1.04233	1.02933	0.941333	0.970333	0.943333	0.905333	0.898333	0.926333	1.06633	1.06633	1.05633	0.683333	0.596333	0.520333	0.657333	0.634333	0.627333
	9	1.05233	0.922333	0.836333	0.798333	0.738333	0.764333	0.759333	0.787333	0.767333	0.500333	0.510333	0.507333	0.381333	0.377333	0.308333	0.983333	1.00433	0.956333	0.863333	0.841333	0.881333	0.660333	0.612333	0.618333	0.619333	0.511333	0.483333	1.00033	1.04233	1.02533	1.06833	1.06333	1.05233	0.966333	0.993333	0.968333	0.930333	0.924333	0.954333	1.09333	1.08933	1.08133	0.696333	0.611333	0.532333	0.662333	0.640333	0.629333
	9.2	1.09067	0.957667	0.870667	0.834667	0.772667	0.797667	0.792667	0.824667	0.801667	0.517667	0.523667	0.525667	0.394667	0.389667	0.321667	1.01667	1.03167	0.983667	0.885667	0.868667	0.906667	0.681667	0.639667	0.646667	0.637667	0.535667	0.510667	1.02967	1.07367	1.06667	1.09967	1.09667	1.08767	1.00567	1.02667	1.00467	0.964667	0.957667	0.999667	1.11967	1.11767	1.11167	0.717667	0.637667	0.558667	0.681667	0.663667	0.652667
	9.4	1.12333	0.986333	0.906333	0.868333	0.801333	0.827333	0.823333	0.853333	0.828333	0.533333	0.536333	0.539333	0.402333	0.399333	0.332333	1.05033	1.06533	1.01833	0.912333	0.895333	0.930333	0.702333	0.663333	0.671333	0.652333	0.555333	0.535333	1.05933	1.10733	1.09933	1.12833	1.12733	1.12133	1.03633	1.05733	1.03633	0.996333	0.990333	1.03033	1.14533	1.14933	1.13533	0.741333	0.663333	0.579333	0.698333	0.683333	0.666333
	9.6	1.14167	0.999667	0.917667	0.876667	0.809667	0.836667	0.831667	0.861667	0.835667	0.534667	0.546667	0.543667	0.400667	0.401667	0.328667	1.07667	1.08467	1.03967	0.930667	0.911667	0.941667	0.708667	0.673667	0.682667	0.652667	0.557667	0.541667	1.08467	1.12367	1.12267	1.14867	1.14667	1.13667	1.05367	1.08167	1.05467	1.00767	1.00567	1.04367	1.16667	1.16567	1.15267	0.755667	0.678667	0.597667	0.704667	0.702667	0.675667
	9.8	1.16967	1.03067	0.947667	0.906667	0.831667	0.863667	0.855667	0.888667	0.860667	0.547667	0.556667	0.551667	0.402667	0.401667	0.331667	1.09667	1.10467	1.06167	0.951667	0.930667	0.969667	0.725667	0.693667	0.703667	0.662667	0.574667	0.563667	1.10967	1.14467	1.15167	1.17367	1.16767	1.16367	1.07867	1.10267	1.07767	1.03167	1.03367	1.07567	1.18867	1.18267	1.17367	0.773667	0.701667	0.616667	0.720667	0.705667	0.692667
	10	1.18933	1.05233	0.974333	0.929333	0.852333	0.887333	0.876333	0.910333	0.882333	0.557333	0.566333	0.564333	0.406333	0.411333	0.342333	1.11733	1.12733	1.08133	0.976333	0.952333	0.988333	0.741333	0.717333	0.725333	0.674333	0.587333	0.576333	1.13133	1.16933	1.17733	1.20133	1.19133	1.18433	1.09733	1.12433	1.10033	1.04833	1.04733	1.09333	1.20533	1.19533	1.18533	0.788333	0.716333	0.637333	0.726333	0.717333	0.701333
	10.2	1.211	1.081	0.998	0.957	0.874	0.91	0.899	0.933	0.902	0.564	0.574	0.568	0.406	0.416	0.347	1.139	1.152	1.105	0.993	0.979	1.005	0.755	0.736	0.744	0.686	0.608	0.597	1.167	1.194	1.204	1.232	1.225	1.215	1.114	1.134	1.115	1.063	1.065	1.112	1.225	1.218	1.211	0.806	0.733	0.651	0.745	0.735	0.716
	10.4	1.22833	1.10633	1.02833	0.985333	0.900333	0.935333	0.924333	0.960333	0.931333	0.571333	0.577333	0.570333	0.406333	0.415333	0.349333	1.15733	1.17533	1.12933	1.00733	1.00133	1.02433	0.767333	0.751333	0.764333	0.696333	0.623333	0.614333	1.19533	1.22133	1.22933	1.26133	1.25533	1.24433	1.12733	1.14933	1.13233	1.07933	1.08533	1.13333	1.24333	1.23633	1.23133	0.822333	0.756333	0.671333	0.759333	0.748333	0.732333
	10.6	1.23567	1.12267	1.04367	0.998667	0.911667	0.950667	0.936667	0.973667	0.941667	0.569667	0.581667	0.575667	0.403667	0.411667	0.349667	1.17567	1.19067	1.14467	1.01567	1.00767	1.03067	0.774667	0.755667	0.769667	0.698667	0.625667	0.628667	1.21167	1.23667	1.24467	1.27267	1.26567	1.25367	1.13767	1.16267	1.14467	1.08867	1.09167	1.14867	1.24767	1.24667	1.24167	0.836667	0.768667	0.686667	0.772667	0.763667	0.743667
	10.8	1.265	1.158	1.085	1.034	0.943	0.989	0.972	1.01	0.975	0.585	0.594	0.589	0.413	0.423	0.362	1.21	1.222	1.181	1.045	1.038	1.055	0.793	0.772	0.792	0.718	0.642	0.647	1.25	1.269	1.278	1.309	1.3	1.285	1.167	1.197	1.177	1.113	1.114	1.179	1.28	1.274	1.275	0.867	0.801	0.718	0.8	0.787	0.773
	11	1.27733	1.17533	1.10333	1.04733	0.956333	1.00433	0.988333	1.02733	0.990333	0.593333	0.607333	0.592333	0.416333	0.421333	0.365333	1.21933	1.24133	1.19833	1.06233	1.05433	1.06733	0.800333	0.785333	0.802333	0.725333	0.650333	0.653333	1.26133	1.28633	1.29333	1.32633	1.31833	1.29833	1.19433	1.21433	1.19533	1.12533	1.12833	1.19433	1.29033	1.28833	1.28933	0.883333	0.817333	0.737333	0.812333	0.808333	0.791333
	11.2	1.28867	1.19167	1.12567	1.06467	0.973667	1.02467	1.00667	1.04067	1.01067	0.592667	0.600667	0.589667	0.406667	0.417667	0.363667	1.23267	1.25767	1.21167	1.07567	1.06667	1.07767	0.802667	0.786667	0.806667	0.729667	0.652667	0.655667	1.27167	1.29567	1.30367	1.33867	1.32867	1.31267	1.19567	1.23167	1.21467	1.14467	1.15067	1.21167	1.30167	1.29567	1.29367	0.895667	0.830667	0.751667	0.829667	0.819667	0.800667
	11.4	1.30033	1.21233	1.14533	1.07933	0.986333	1.04133	1.02133	1.05233	1.02433	0.605333	0.610333	0.600333	0.412333	0.419333	0.370333	1.24733	1.27633	1.23533	1.09433	1.08533	1.09033	0.813333	0.797333	0.820333	0.737333	0.658333	0.669333	1.29033	1.31533	1.32433	1.36133	1.35133	1.33633	1.21533	1.25633	1.22633	1.16933	1.16833	1.22733	1.31633	1.31033	1.31133	0.911333	0.850333	0.769333	0.844333	0.842333	0.821333
	11.6	1.32367	1.23367	1.16267	1.08867	0.998667	1.05367	1.03467	1.06767	1.03167	0.608667	0.618667	0.610667	0.415667	0.422667	0.376667	1.26167	1.29267	1.25367	1.11867	1.10267	1.09967	0.821667	0.804667	0.837667	0.747667	0.667667	0.676667	1.30667	1.32967	1.33967	1.37767	1.37167	1.35667	1.22467	1.27567	1.23967	1.17267	1.17967	1.23867	1.33267	1.32867	1.32467	0.927667	0.865667	0.786667	0.858667	0.851667	0.832667
	11.8	1.331	1.243	1.18	1.099	1.007	1.064	1.044	1.074	1.04	0.61	0.619	0.609	0.409	0.416	0.369	1.27	1.305	1.263	1.123	1.114	1.104	0.823	0.805	0.84	0.749	0.669	0.677	1.308	1.335	1.339	1.387	1.378	1.361	1.238	1.296	1.255	1.184	1.2	1.268	1.337	1.339	1.327	0.939	0.883	0.801	0.867	0.855	0.839
	12	1.35033	1.26633	1.20033	1.11233	1.02333	1.07533	1.05833	1.08433	1.04733	0.620333	0.624333	0.617333	0.413333	0.414333	0.367333	1.28433	1.31433	1.27733	1.13033	1.12633	1.10633	0.831333	0.814333	0.850333	0.755333	0.679333	0.689333	1.32633	1.34933	1.35633	1.40933	1.39833	1.38233	1.25033	1.30433	1.26833	1.20333	1.19833	1.28633	1.35733	1.35333	1.34233	0.958333	0.900333	0.821333	0.880333	0.872333	0.855333
	12.2	1.36133	1.28733	1.22333	1.12233	1.03233	1.08933	1.07133	1.09633	1.06633	0.626333	0.638333	0.634333	0.422333	0.420333	0.374333	1.30233	1.33633	1.29333	1.14133	1.14033	1.12933	0.841333	0.819333	0.866333	0.764333	0.683333	0.694333	1.33033	1.35833	1.36433	1.40833	1.41233	1.39433	1.30733	1.34233	1.31733	1.24233	1.25233	1.28933	1.36033	1.36733	1.34633	0.971333	0.922333	0.839333	0.890333	0.883333	0.863333
	12.4	1.365	1.299	1.239	1.133	1.043	1.098	1.082	1.109	1.081	0.632	0.65	0.639	0.423	0.426	0.379	1.315	1.349	1.306	1.15	1.142	1.135	0.854	0.826	0.884	0.773	0.695	0.704	1.342	1.377	1.382	1.416	1.43	1.41	1.31	1.351	1.317	1.248	1.256	1.29	1.374	1.381	1.352	0.982	0.931	0.853	0.898	0.894	0.873
	12.6	1.37433	1.31333	1.25033	1.14033	1.05233	1.11033	1.09133	1.11433	1.08633	0.631333	0.650333	0.642333	0.419333	0.421333	0.370333	1.31533	1.36533	1.31533	1.15533	1.14633	1.13333	0.853333	0.825333	0.887333	0.774333	0.697333	0.707333	1.35733	1.37933	1.38533	1.41733	1.42933	1.42233	1.30533	1.34333	1.31933	1.23933	1.24433	1.27333	1.39333	1.39233	1.36233	0.994333	0.943333	0.868333	0.905333	0.899333	0.879333
	12.8	1.379	1.321	1.263	1.146	1.056	1.117	1.095	1.118	1.088	0.636	0.658	0.645	0.417	0.415	0.368	1.33	1.368	1.324	1.156	1.149	1.141	0.859	0.828	0.892	0.777	0.701	0.709	1.36	1.384	1.384	1.421	1.429	1.424	1.283	1.325	1.308	1.229	1.24	1.264	1.411	1.404	1.37	1.002	0.956	0.881	0.911	0.901	0.887
	13	1.398	1.348	1.288	1.16	1.074	1.13	1.113	1.132	1.104	0.648	0.667	0.661	0.428	0.424	0.374	1.356	1.375	1.353	1.168	1.158	1.15	0.863	0.833	0.903	0.784	0.705	0.715	1.375	1.393	1.395	1.437	1.445	1.434	1.283	1.314	1.301	1.229	1.241	1.263	1.409	1.386	1.392	1.019	0.973	0.903	0.923	0.918	0.894
	13.2	1.40933	1.36133	1.30833	1.16833	1.08133	1.13933	1.11833	1.13833	1.11133	0.654333	0.677333	0.667333	0.431333	0.427333	0.377333	1.36433	1.38233	1.35733	1.17433	1.16333	1.16433	0.870333	0.836333	0.911333	0.788333	0.710333	0.718333	1.37233	1.38933	1.39533	1.43533	1.45233	1.43833	1.28733	1.30433	1.30133	1.23333	1.23633	1.26233	1.36833	1.36733	1.40033	1.03033	0.982333	0.913333	0.924333	0.920333	0.900333
	13.4	1.431	1.38	1.32	1.177	1.092	1.151	1.131	1.146	1.118	0.663	0.683	0.68	0.435	0.431	0.377	1.365	1.387	1.368	1.186	1.173	1.166	0.88	0.845	0.926	0.796	0.719	0.728	1.371	1.389	1.393	1.434	1.446	1.449	1.293	1.3	1.299	1.233	1.24	1.268	1.375	1.374	1.372	1.046	0.999	0.935	0.943	0.934	0.914
	13.6	1.437	1.394	1.343	1.192	1.108	1.163	1.147	1.157	1.133	0.671	0.691	0.69	0.441	0.437	0.379	1.369	1.391	1.382	1.2	1.183	1.177	0.891	0.851	0.938	0.806	0.729	0.733	1.375	1.39	1.403	1.439	1.453	1.456	1.301	1.301	1.301	1.239	1.246	1.274	1.385	1.383	1.347	1.057	1.017	0.949	0.95	0.943	0.923
	13.8	1.431	1.392	1.347	1.186	1.114	1.16	1.148	1.152	1.128	0.669	0.689	0.684	0.424	0.427	0.371	1.365	1.382	1.373	1.199	1.178	1.179	0.878	0.85	0.934	0.797	0.716	0.721	1.361	1.381	1.392	1.432	1.439	1.447	1.297	1.29	1.295	1.238	1.248	1.28	1.38	1.385	1.342	1.06	1.011	0.949	0.941	0.934	0.917
	14	1.44033	1.41333	1.36533	1.19633	1.12833	1.17233	1.15933	1.16333	1.13833	0.676333	0.700333	0.704333	0.437333	0.436333	0.383333	1.36733	1.39633	1.38133	1.21333	1.19233	1.19633	0.891333	0.861333	0.942333	0.808333	0.723333	0.728333	1.36833	1.38833	1.39833	1.43833	1.44533	1.44033	1.30233	1.29633	1.29833	1.24133	1.24933	1.28833	1.40533	1.40033	1.36033	1.07933	1.03133	0.967333	0.954333	0.953333	0.931333
	14.2	1.43467	1.42267	1.36967	1.19967	1.13167	1.17567	1.16167	1.16467	1.13967	0.685667	0.708667	0.705667	0.430667	0.430667	0.374667	1.36267	1.38767	1.37367	1.21467	1.19267	1.19167	0.893667	0.866667	0.940667	0.812667	0.725667	0.729667	1.36567	1.37767	1.39367	1.42867	1.43867	1.43767	1.29067	1.28767	1.28767	1.23567	1.24367	1.28067	1.39667	1.39067	1.36167	1.08667	1.03867	0.977667	0.960667	0.957667	0.936667
	14.4	1.44	1.435	1.393	1.207	1.142	1.185	1.169	1.17	1.147	0.689	0.722	0.723	0.438	0.438	0.376	1.368	1.396	1.386	1.227	1.2	1.204	0.906	0.873	0.952	0.818	0.733	0.736	1.374	1.39	1.404	1.441	1.449	1.444	1.286	1.295	1.289	1.235	1.242	1.279	1.403	1.397	1.38	1.098	1.053	0.988	0.969	0.967	0.945
	14.6	1.44333	1.44033	1.41833	1.21633	1.15433	1.19533	1.17933	1.18333	1.15533	0.696333	0.731333	0.739333	0.444333	0.443333	0.381333	1.36933	1.39833	1.39033	1.23433	1.20833	1.20433	0.916333	0.880333	0.959333	0.828333	0.741333	0.742333	1.37533	1.39333	1.40133	1.43733	1.45333	1.44833	1.28433	1.29533	1.28933	1.23533	1.24033	1.28133	1.40033	1.39433	1.38133	1.10733	1.06233	1.00333	0.977333	0.977333	0.955333
	14.8	1.438	1.44	1.424	1.221	1.166	1.201	1.183	1.186	1.162	0.703	0.735	0.743	0.443	0.438	0.376	1.367	1.388	1.385	1.236	1.212	1.212	0.914	0.883	0.965	0.831	0.741	0.743	1.379	1.396	1.406	1.443	1.452	1.452	1.296	1.298	1.295	1.236	1.244	1.28	1.399	1.392	1.384	1.113	1.074	1.012	0.982	0.981	0.96
	15	1.455	1.464	1.444	1.242	1.194	1.223	1.209	1.208	1.178	0.72	0.758	0.769	0.459	0.456	0.391	1.392	1.409	1.403	1.257	1.238	1.24	0.938	0.908	0.99	0.858	0.761	0.762	1.396	1.414	1.422	1.454	1.469	1.474	1.307	1.311	1.313	1.244	1.256	1.296	1.409	1.4	1.386	1.134	1.097	1.032	0.998	0.997	0.977
	15.2	1.437	1.443	1.425	1.215	1.173	1.201	1.189	1.187	1.158	0.711	0.749	0.76	0.443	0.437	0.374	1.367	1.386	1.385	1.24	1.22	1.219	0.917	0.891	0.97	0.836	0.745	0.744	1.379	1.385	1.399	1.426	1.443	1.451	1.278	1.289	1.285	1.222	1.23	1.269	1.384	1.373	1.362	1.124	1.099	1.031	0.991	0.994	0.97
	15.4	1.43867	1.45067	1.43667	1.22767	1.18867	1.21267	1.20667	1.19467	1.16667	0.721667	0.764667	0.773667	0.454667	0.451667	0.386667	1.36967	1.38967	1.38467	1.25267	1.23367	1.23967	0.922667	0.903667	0.982667	0.846667	0.752667	0.752667	1.38067	1.38367	1.40867	1.42967	1.44967	1.45867	1.30067	1.30367	1.30367	1.23967	1.24867	1.28667	1.39367	1.37467	1.36167	1.13867	1.11567	1.04467	1.00467	1.00567	0.987667
	15.6	1.43067	1.44367	1.43067	1.22167	1.18367	1.20667	1.20467	1.18467	1.15767	0.726667	0.771667	0.772667	0.447667	0.443667	0.376667	1.36067	1.37967	1.37267	1.25067	1.22967	1.23467	0.915667	0.898667	0.976667	0.841667	0.749667	0.748667	1.37267	1.38067	1.39967	1.42567	1.43867	1.45367	1.28067	1.29567	1.29167	1.22767	1.24067	1.27467	1.37967	1.36067	1.34867	1.14267	1.12067	1.04967	1.00267	1.00567	0.991667
	15.8	1.426	1.447	1.433	1.234	1.187	1.219	1.22	1.189	1.164	0.742	0.792	0.784	0.456	0.448	0.379	1.36	1.385	1.376	1.256	1.238	1.239	0.911	0.904	0.977	0.845	0.752	0.75	1.375	1.384	1.393	1.434	1.441	1.453	1.265	1.282	1.275	1.218	1.228	1.256	1.376	1.364	1.346	1.149	1.125	1.056	1.012	1.014	0.985
	16	1.43467	1.45267	1.44067	1.24467	1.19267	1.23167	1.22967	1.19767	1.17167	0.759667	0.804667	0.794667	0.462667	0.453667	0.386667	1.36167	1.39167	1.38267	1.26567	1.24967	1.25567	0.913667	0.906667	0.984667	0.850667	0.763667	0.758667	1.38567	1.39667	1.40867	1.44467	1.44967	1.46467	1.27367	1.29367	1.28567	1.22667	1.23767	1.27467	1.38067	1.36467	1.35067	1.17967	1.14967	1.07967	1.03767	1.03567	1.00667
	16.2	1.41833	1.44633	1.43333	1.22833	1.17933	1.22033	1.21833	1.18733	1.15633	0.755333	0.799333	0.790333	0.455333	0.444333	0.381333	1.35233	1.37533	1.37233	1.26233	1.24533	1.25233	0.902333	0.896333	0.975333	0.839333	0.753333	0.750333	1.38133	1.38933	1.40133	1.42733	1.43833	1.45233	1.26133	1.28333	1.27333	1.21633	1.23033	1.27033	1.36133	1.34833	1.33633	1.19233	1.15533	1.08433	1.04233	1.03033	1.01033
	16.4	1.418	1.448	1.433	1.234	1.176	1.225	1.22	1.184	1.156	0.764	0.808	0.799	0.459	0.447	0.38	1.352	1.377	1.371	1.261	1.248	1.246	0.902	0.896	0.976	0.84	0.76	0.755	1.382	1.392	1.407	1.432	1.439	1.456	1.263	1.281	1.269	1.214	1.228	1.259	1.362	1.348	1.334	1.215	1.173	1.104	1.052	1.041	1.021
	16.6	1.42333	1.45033	1.43633	1.23833	1.17933	1.22733	1.22133	1.18633	1.15433	0.773333	0.815333	0.808333	0.465333	0.453333	0.385333	1.35433	1.38033	1.37533	1.27133	1.25833	1.25733	0.898333	0.896333	0.976333	0.839333	0.764333	0.759333	1.38833	1.39633	1.41133	1.43533	1.44233	1.45233	1.26833	1.28933	1.27433	1.21733	1.22933	1.26933	1.36533	1.34933	1.33933	1.23733	1.19133	1.12533	1.06533	1.04833	1.04133
	16.8	1.42533	1.45133	1.43933	1.24433	1.18933	1.23233	1.22633	1.19233	1.16033	0.789333	0.829333	0.826333	0.481333	0.466333	0.399333	1.36033	1.38333	1.37733	1.28133	1.26833	1.27833	0.910333	0.903333	0.981333	0.848333	0.777333	0.772333	1.39233	1.40533	1.42133	1.43933	1.45133	1.46633	1.27733	1.29433	1.28433	1.22333	1.23533	1.28233	1.37333	1.36033	1.33333	1.25633	1.21733	1.14433	1.07433	1.05633	1.05333
	17	1.415	1.447	1.435	1.245	1.175	1.236	1.22	1.188	1.157	0.789	0.831	0.826	0.474	0.461	0.394	1.352	1.377	1.369	1.277	1.265	1.274	0.903	0.899	0.977	0.839	0.775	0.769	1.387	1.397	1.416	1.436	1.445	1.453	1.271	1.292	1.276	1.22	1.228	1.268	1.366	1.356	1.326	1.264	1.237	1.163	1.072	1.056	1.051
	17.2	1.412	1.439	1.432	1.238	1.165	1.232	1.215	1.184	1.154	0.794	0.83	0.821	0.471	0.455	0.39	1.345	1.371	1.364	1.275	1.263	1.272	0.898	0.893	0.974	0.829	0.767	0.761	1.381	1.388	1.406	1.422	1.431	1.438	1.264	1.284	1.272	1.214	1.231	1.267	1.367	1.36	1.326	1.265	1.245	1.174	1.07	1.058	1.046
	17.4	1.41267	1.43867	1.42867	1.23267	1.16867	1.22367	1.21267	1.17967	1.14667	0.803667	0.832667	0.827667	0.472667	0.458667	0.393667	1.34367	1.36467	1.36467	1.27467	1.26867	1.27267	0.897667	0.891667	0.974667	0.827667	0.770667	0.764667	1.37667	1.38767	1.40467	1.42267	1.43067	1.43967	1.29367	1.30767	1.29267	1.23867	1.25967	1.30067	1.37067	1.37967	1.33067	1.28067	1.27167	1.20567	1.09367	1.07267	1.07767
	17.6	1.41167	1.43867	1.43067	1.23767	1.15167	1.22767	1.21267	1.18067	1.14767	0.805667	0.838667	0.832667	0.472667	0.458667	0.389667	1.34567	1.36767	1.36267	1.28167	1.27067	1.27767	0.893667	0.889667	0.970667	0.823667	0.776667	0.767667	1.38567	1.38667	1.40667	1.42367	1.43367	1.44067	1.27167	1.29367	1.27467	1.21367	1.23167	1.27567	1.36067	1.35767	1.32467	1.28167	1.27467	1.22367	1.08367	1.06767	1.07467
	17.8	1.41367	1.44067	1.42567	1.23467	1.14967	1.22967	1.21267	1.17667	1.14367	0.817667	0.844667	0.839667	0.474667	0.461667	0.394667	1.34367	1.36767	1.36067	1.28967	1.27567	1.27667	0.899667	0.886667	0.968667	0.820667	0.776667	0.767667	1.38267	1.38867	1.40967	1.41967	1.43367	1.43567	1.26967	1.30067	1.28067	1.22067	1.23567	1.27967	1.36167	1.36267	1.32167	1.28167	1.27867	1.23767	1.07967	1.06167	1.06967
	18	1.41267	1.43767	1.43167	1.23667	1.15167	1.23267	1.22067	1.17867	1.15167	0.820667	0.858667	0.854667	0.482667	0.471667	0.400667	1.34367	1.36867	1.36267	1.28867	1.28367	1.28067	0.906667	0.893667	0.970667	0.826667	0.788667	0.780667	1.38567	1.39067	1.41567	1.42767	1.43767	1.44067	1.28667	1.30367	1.28967	1.22167	1.23367	1.28367	1.37067	1.36267	1.32167	1.29667	1.29267	1.26167	1.08267	1.06367	1.07667
	18.2	1.41167	1.44067	1.42767	1.23567	1.15067	1.23067	1.21567	1.17967	1.15067	0.829667	0.860667	0.855667	0.483667	0.469667	0.401667	1.34067	1.36467	1.36167	1.29467	1.28467	1.28567	0.900667	0.888667	0.965667	0.818667	0.779667	0.773667	1.38867	1.38767	1.41867	1.42467	1.43467	1.43867	1.28767	1.31367	1.30167	1.23167	1.24667	1.28367	1.37267	1.36467	1.32767	1.29767	1.29367	1.27267	1.07967	1.06267	1.07667
	18.4	1.40667	1.43767	1.42367	1.23267	1.14267	1.22467	1.20967	1.17667	1.14267	0.829667	0.858667	0.859667	0.482667	0.469667	0.399667	1.33667	1.35967	1.35467	1.28867	1.27967	1.27667	0.897667	0.882667	0.966667	0.813667	0.781667	0.771667	1.37967	1.38167	1.41167	1.41967	1.42967	1.43567	1.27667	1.30567	1.29167	1.22167	1.23767	1.27167	1.36367	1.35667	1.31567	1.29867	1.29667	1.27967	1.08367	1.06267	1.08067
	18.6	1.404	1.43	1.419	1.23	1.143	1.222	1.208	1.175	1.147	0.843	0.864	0.862	0.483	0.47	0.395	1.335	1.355	1.352	1.287	1.282	1.28	0.897	0.881	0.961	0.809	0.781	0.771	1.382	1.384	1.407	1.414	1.424	1.435	1.28	1.31	1.296	1.225	1.245	1.281	1.365	1.363	1.324	1.3	1.297	1.287	1.08	1.061	1.086
	18.8	1.39867	1.42167	1.41467	1.22567	1.13567	1.21267	1.20367	1.16667	1.13967	0.842667	0.868667	0.865667	0.480667	0.470667	0.392667	1.32667	1.34967	1.34567	1.27867	1.27267	1.27167	0.899667	0.878667	0.956667	0.807667	0.785667	0.773667	1.37967	1.38267	1.40267	1.40967	1.41967	1.42967	1.26467	1.30267	1.28567	1.21667	1.23767	1.28267	1.36767	1.36067	1.31267	1.29667	1.29767	1.28467	1.07267	1.05867	1.07967
	19	1.39867	1.42967	1.41567	1.22867	1.13367	1.21967	1.20667	1.17067	1.14067	0.858667	0.878667	0.878667	0.490667	0.480667	0.403667	1.33367	1.35267	1.34967	1.28767	1.28167	1.28467	0.898667	0.881667	0.962667	0.807667	0.787667	0.778667	1.38367	1.38967	1.40367	1.41367	1.42067	1.43067	1.26867	1.30267	1.28767	1.22667	1.24267	1.28467	1.37167	1.36767	1.32267	1.30767	1.30467	1.30067	1.07767	1.06367	1.08467
	19.2	1.39933	1.42233	1.41333	1.22533	1.14333	1.21533	1.20533	1.16733	1.13833	0.857333	0.884333	0.883333	0.493333	0.482333	0.407333	1.33033	1.35533	1.34733	1.28633	1.27633	1.27733	0.897333	0.879333	0.961333	0.805333	0.789333	0.778333	1.38133	1.38733	1.40333	1.41333	1.42433	1.43333	1.27333	1.31133	1.29133	1.22733	1.24833	1.29733	1.37533	1.36433	1.31533	1.30533	1.30833	1.29733	1.08533	1.06433	1.09133
	19.4	1.39233	1.42133	1.41733	1.22333	1.14833	1.21133	1.20233	1.16633	1.13633	0.864333	0.889333	0.884333	0.492333	0.480333	0.400333	1.33033	1.35033	1.34433	1.28233	1.27333	1.27833	0.898333	0.878333	0.958333	0.804333	0.790333	0.779333	1.38533	1.38833	1.40333	1.41133	1.41733	1.43433	1.26933	1.30233	1.28233	1.22033	1.24133	1.28933	1.36433	1.35333	1.31633	1.30733	1.31133	1.30033	1.08533	1.06933	1.08633
	19.6	1.39967	1.41967	1.41667	1.22567	1.14867	1.21667	1.21067	1.17367	1.13767	0.866667	0.891667	0.885667	0.487667	0.477667	0.401667	1.32567	1.34867	1.34367	1.28567	1.27767	1.27767	0.887667	0.873667	0.965667	0.800667	0.791667	0.780667	1.38067	1.39067	1.39967	1.40567	1.41367	1.42967	1.27567	1.30467	1.28467	1.22467	1.24867	1.29367	1.36667	1.35767	1.31467	1.31367	1.31267	1.30167	1.08767	1.06667	1.09067
	19.8	1.39833	1.42333	1.41733	1.22433	1.15833	1.21633	1.20833	1.16933	1.13733	0.880333	0.900333	0.897333	0.500333	0.489333	0.407333	1.32533	1.35233	1.34833	1.28933	1.27633	1.27533	0.892333	0.875333	0.960333	0.801333	0.795333	0.782333	1.38333	1.38433	1.40033	1.40833	1.41833	1.43533	1.26733	1.30233	1.28533	1.22533	1.24033	1.28633	1.36933	1.35533	1.31233	1.31433	1.31733	1.30333	1.09533	1.07833	1.09733
	20	1.39267	1.41367	1.41567	1.22367	1.15967	1.21067	1.20367	1.16467	1.13367	0.889667	0.899667	0.899667	0.501667	0.488667	0.400667	1.31967	1.34567	1.33967	1.28267	1.26967	1.27067	0.891667	0.871667	0.959667	0.798667	0.789667	0.778667	1.37967	1.38067	1.39567	1.40667	1.41367	1.43167	1.28767	1.32167	1.29667	1.24167	1.25967	1.29567	1.37167	1.36267	1.31267	1.32167	1.32167	1.31267	1.10067	1.07967	1.10267
[truncated: 36 more columns]

## Sheet: Growth curves_plate 4
	Guide 1
	Guide 2
MOI 0 vs MOI 0.01
		MOI 0																																							MOI 0.01
	Time (h)	oxyR	oxyR	oxyR	oxyR	oxyR	oxyR	CWC46_RS03790, gppA	CWC46_RS03790, gppA	CWC46_RS03790, gppA	CWC46_RS03790, gppA	CWC46_RS03790, gppA	CWC46_RS03790, gppA	CWC46_RS05795, thrB	CWC46_RS05795, thrB	CWC46_RS05795, thrB	CWC46_RS05795, thrB	CWC46_RS05795, thrB	CWC46_RS05795, thrB	apaH	apaH	apaH	apaH	apaH	apaH	cysJ	cysJ	cysJ	cysJ	cysJ	cysJ	gmhB	gmhB	gmhB	gmhB	gmhB	gmhB	EV	EV	EV	oxyR	oxyR	oxyR	oxyR	oxyR	oxyR	CWC46_RS03790, gppA	CWC46_RS03790, gppA	CWC46_RS03790, gppA
	0	0.071333	0.066333	0.027333	0.043333	0.049333	0.049333	0.051333	0.075333	0.065333	0.092333	0.090333	0.084333	0.088333	0.069333	0.073333	0.064333	0.073333	0.091333	0.056333	0.066333	0.080333	0.114333	0.085333	0.096333	0.058333	0.073333	0.071333	0.077333	0.071333	0.074333	0.086333	0.076333	0.077333	0.073333	0.071333	0.079333	0.080333	0.086333	0.095333	0.074333	0.075333	0.081333	0.079333	0.088333	0.089333	0.094333	0.093333	0.091333
	0.2	0.042	0.046	0.022	0.017	0.017	0.042	0.043	0.045	0.039	0.057	0.06	0.058	0.064	0.041	0.042	0.033	0.047	0.071	0.039	0.04	0.044	0.073	0.047	0.055	0.016	0.041	0.04	0.053	0.052	0.051	0.054	0.047	0.047	0.039	0.044	0.045	0.044	0.049	0.054	0.041	0.045	0.04	0.042	0.053	0.057	0.044	0.053	0.06
	0.4	0.040333	0.039333	0.019333	0.011333	0.015333	0.033333	0.033333	0.043333	0.035333	0.054333	0.061333	0.056333	0.061333	0.035333	0.039333	0.031333	0.045333	0.065333	0.030333	0.029333	0.037333	0.066333	0.041333	0.046333	0.010333	0.036333	0.034333	0.045333	0.042333	0.042333	0.051333	0.044333	0.048333	0.040333	0.053333	0.051333	0.042333	0.054333	0.058333	0.045333	0.048333	0.043333	0.050333	0.056333	0.063333	0.050333	0.063333	0.065333
	0.6	0.038	0.038	0.018	0.023	0.022	0.031	0.032	0.038	0.03	0.048	0.054	0.054	0.063	0.037	0.039	0.03	0.043	0.067	0.032	0.025	0.036	0.064	0.037	0.046	0.019	0.032	0.033	0.043	0.044	0.045	0.054	0.047	0.046	0.042	0.048	0.041	0.036	0.047	0.052	0.044	0.044	0.04	0.039	0.055	0.061	0.048	0.058	0.062
	0.8	0.043	0.041	0.018	0.021	0.019	0.038	0.034	0.042	0.037	0.053	0.062	0.057	0.063	0.038	0.044	0.032	0.047	0.073	0.035	0.03	0.038	0.077	0.04	0.051	0.022	0.035	0.035	0.041	0.039	0.043	0.06	0.051	0.048	0.047	0.052	0.047	0.043	0.054	0.054	0.045	0.047	0.041	0.045	0.054	0.058	0.051	0.065	0.06
	1	0.041	0.041	0.02	0.01	0.014	0.031	0.028	0.037	0.031	0.048	0.057	0.05	0.061	0.039	0.039	0.026	0.042	0.068	0.031	0.026	0.032	0.063	0.036	0.044	0.016	0.033	0.032	0.041	0.04	0.04	0.057	0.047	0.045	0.042	0.049	0.044	0.044	0.048	0.053	0.042	0.044	0.035	0.04	0.047	0.052	0.046	0.052	0.053
	1.2	0.048	0.044	0.024	0.011	0.015	0.036	0.034	0.04	0.04	0.052	0.06	0.058	0.065	0.043	0.041	0.027	0.046	0.071	0.029	0.024	0.033	0.062	0.037	0.047	0.022	0.034	0.036	0.045	0.042	0.042	0.065	0.056	0.051	0.044	0.052	0.044	0.048	0.053	0.057	0.051	0.051	0.046	0.046	0.051	0.061	0.047	0.06	0.066
	1.4	0.058333	0.049333	0.033333	0.025333	0.026333	0.043333	0.037333	0.047333	0.046333	0.058333	0.068333	0.062333	0.071333	0.052333	0.052333	0.038333	0.057333	0.084333	0.036333	0.034333	0.042333	0.070333	0.044333	0.056333	0.031333	0.046333	0.046333	0.051333	0.050333	0.052333	0.069333	0.059333	0.055333	0.056333	0.055333	0.050333	0.052333	0.057333	0.060333	0.063333	0.056333	0.051333	0.054333	0.059333	0.065333	0.059333	0.071333	0.073333
	1.6	0.052667	0.051667	0.037667	0.019667	0.023667	0.045667	0.038667	0.046667	0.046667	0.055667	0.069667	0.065667	0.068667	0.051667	0.054667	0.037667	0.057667	0.089667	0.035667	0.030667	0.041667	0.070667	0.039667	0.056667	0.032667	0.046667	0.047667	0.051667	0.053667	0.054667	0.069667	0.059667	0.057667	0.054667	0.056667	0.050667	0.054667	0.059667	0.062667	0.060667	0.060667	0.051667	0.052667	0.061667	0.065667	0.050667	0.065667	0.067667
	1.8	0.064	0.057	0.045	0.035	0.038	0.053	0.048	0.055	0.055	0.065	0.077	0.075	0.086	0.069	0.064	0.05	0.071	0.101	0.044	0.042	0.051	0.08	0.049	0.066	0.042	0.053	0.053	0.062	0.06	0.058	0.075	0.062	0.058	0.059	0.062	0.055	0.062	0.067	0.066	0.075	0.072	0.063	0.065	0.069	0.079	0.07	0.08	0.083
	2	0.07	0.064	0.049	0.041	0.039	0.056	0.053	0.057	0.06	0.066	0.08	0.076	0.093	0.074	0.069	0.052	0.077	0.11	0.048	0.043	0.051	0.083	0.049	0.067	0.048	0.061	0.063	0.068	0.07	0.07	0.081	0.068	0.062	0.066	0.071	0.06	0.072	0.076	0.072	0.08	0.078	0.07	0.069	0.075	0.077	0.071	0.079	0.082
	2.2	0.078333	0.069333	0.060333	0.047333	0.050333	0.060333	0.055333	0.060333	0.066333	0.069333	0.083333	0.079333	0.100333	0.085333	0.079333	0.063333	0.088333	0.122333	0.054333	0.048333	0.062333	0.090333	0.054333	0.074333	0.057333	0.069333	0.068333	0.076333	0.075333	0.078333	0.087333	0.072333	0.064333	0.072333	0.074333	0.065333	0.078333	0.083333	0.078333	0.092333	0.090333	0.085333	0.083333	0.084333	0.092333	0.082333	0.090333	0.097333
	2.4	0.093333	0.086333	0.079333	0.058333	0.062333	0.075333	0.069333	0.076333	0.078333	0.082333	0.098333	0.093333	0.111333	0.096333	0.094333	0.076333	0.105333	0.145333	0.067333	0.063333	0.074333	0.103333	0.067333	0.089333	0.068333	0.083333	0.086333	0.092333	0.091333	0.095333	0.100333	0.085333	0.077333	0.085333	0.083333	0.078333	0.091333	0.095333	0.089333	0.114333	0.108333	0.096333	0.094333	0.102333	0.109333	0.094333	0.108333	0.114333
	2.6	0.093667	0.093667	0.086667	0.059667	0.064667	0.080667	0.073667	0.079667	0.082667	0.086667	0.107667	0.099667	0.116667	0.099667	0.100667	0.080667	0.109667	0.153667	0.067667	0.065667	0.076667	0.106667	0.068667	0.092667	0.070667	0.092667	0.093667	0.098667	0.102667	0.102667	0.103667	0.087667	0.079667	0.085667	0.085667	0.076667	0.093667	0.099667	0.094667	0.112667	0.113667	0.102667	0.103667	0.104667	0.111667	0.100667	0.111667	0.117667
	2.8	0.094	0.095	0.088	0.058	0.062	0.075	0.069	0.075	0.08	0.086	0.1	0.097	0.115	0.1	0.096	0.076	0.111	0.158	0.064	0.06	0.072	0.103	0.059	0.09	0.065	0.084	0.087	0.092	0.097	0.095	0.106	0.091	0.083	0.093	0.092	0.083	0.103	0.111	0.103	0.112	0.106	0.094	0.094	0.095	0.1	0.09	0.096	0.107
	3	0.109	0.111	0.105	0.072	0.075	0.089	0.083	0.087	0.093	0.093	0.114	0.103	0.135	0.115	0.115	0.095	0.129	0.182	0.076	0.077	0.09	0.116	0.073	0.105	0.083	0.109	0.111	0.113	0.118	0.119	0.118	0.097	0.09	0.097	0.094	0.087	0.113	0.119	0.109	0.124	0.129	0.117	0.113	0.118	0.125	0.112	0.119	0.129
	3.2	0.118667	0.119667	0.116667	0.078667	0.086667	0.095667	0.088667	0.094667	0.103667	0.103667	0.122667	0.111667	0.138667	0.123667	0.124667	0.100667	0.138667	0.194667	0.082667	0.079667	0.094667	0.122667	0.073667	0.107667	0.086667	0.116667	0.115667	0.120667	0.127667	0.123667	0.123667	0.103667	0.095667	0.101667	0.103667	0.090667	0.121667	0.130667	0.117667	0.137667	0.141667	0.128667	0.124667	0.128667	0.133667	0.123667	0.128667	0.140667
	3.4	0.136	0.144	0.135	0.096	0.099	0.113	0.101	0.106	0.118	0.115	0.132	0.126	0.157	0.139	0.138	0.117	0.155	0.219	0.094	0.095	0.108	0.138	0.082	0.13	0.108	0.138	0.138	0.145	0.149	0.147	0.138	0.116	0.108	0.112	0.113	0.103	0.138	0.146	0.129	0.15	0.154	0.139	0.131	0.136	0.145	0.124	0.129	0.143
	3.6	0.155667	0.150667	0.140667	0.101667	0.107667	0.116667	0.104667	0.105667	0.119667	0.113667	0.134667	0.125667	0.158667	0.145667	0.148667	0.122667	0.164667	0.235667	0.093667	0.096667	0.109667	0.141667	0.081667	0.130667	0.106667	0.139667	0.141667	0.145667	0.155667	0.150667	0.138667	0.120667	0.112667	0.116667	0.118667	0.106667	0.147667	0.159667	0.139667	0.159667	0.161667	0.144667	0.133667	0.136667	0.139667	0.122667	0.128667	0.136667
	3.8	0.167	0.168	0.158	0.116	0.127	0.132	0.119	0.118	0.136	0.123	0.147	0.138	0.171	0.161	0.163	0.137	0.184	0.259	0.103	0.11	0.125	0.155	0.091	0.146	0.119	0.153	0.157	0.167	0.175	0.17	0.153	0.132	0.12	0.129	0.132	0.119	0.173	0.181	0.16	0.183	0.181	0.165	0.157	0.153	0.155	0.139	0.136	0.15
	4	0.193333	0.202333	0.192333	0.149333	0.149333	0.164333	0.146333	0.146333	0.165333	0.150333	0.176333	0.159333	0.203333	0.186333	0.189333	0.163333	0.217333	0.293333	0.129333	0.131333	0.150333	0.180333	0.109333	0.169333	0.140333	0.173333	0.180333	0.198333	0.206333	0.200333	0.170333	0.147333	0.139333	0.148333	0.145333	0.134333	0.193333	0.204333	0.182333	0.214333	0.213333	0.193333	0.181333	0.184333	0.183333	0.166333	0.161333	0.181333
	4.2	0.214667	0.228667	0.217667	0.166667	0.176667	0.185667	0.161667	0.160667	0.183667	0.163667	0.193667	0.177667	0.226667	0.207667	0.210667	0.183667	0.240667	0.325667	0.143667	0.151667	0.167667	0.196667	0.123667	0.190667	0.152667	0.190667	0.194667	0.215667	0.228667	0.218667	0.190667	0.163667	0.154667	0.168667	0.166667	0.153667	0.218667	0.227667	0.201667	0.239667	0.238667	0.215667	0.211667	0.205667	0.208667	0.178667	0.184667	0.197667
	4.4	0.25	0.254	0.247	0.204	0.205	0.211	0.184	0.183	0.206	0.183	0.214	0.196	0.253	0.236	0.236	0.216	0.275	0.368	0.165	0.176	0.191	0.222	0.142	0.213	0.172	0.209	0.218	0.249	0.26	0.251	0.21	0.182	0.172	0.184	0.183	0.167	0.245	0.256	0.222	0.272	0.272	0.248	0.241	0.233	0.24	0.207	0.202	0.225
	4.6	0.277667	0.278667	0.272667	0.235667	0.231667	0.235667	0.203667	0.200667	0.231667	0.196667	0.230667	0.210667	0.270667	0.261667	0.261667	0.237667	0.306667	0.399667	0.181667	0.191667	0.211667	0.241667	0.157667	0.234667	0.186667	0.221667	0.231667	0.274667	0.284667	0.277667	0.225667	0.193667	0.179667	0.203667	0.195667	0.180667	0.272667	0.284667	0.250667	0.291667	0.295667	0.269667	0.262667	0.256667	0.259667	0.225667	0.222667	0.248667
	4.8	0.305333	0.299333	0.296333	0.259333	0.248333	0.256333	0.226333	0.222333	0.252333	0.216333	0.251333	0.224333	0.297333	0.286333	0.287333	0.265333	0.337333	0.428333	0.200333	0.215333	0.231333	0.263333	0.173333	0.255333	0.197333	0.236333	0.245333	0.298333	0.314333	0.305333	0.239333	0.205333	0.191333	0.218333	0.212333	0.194333	0.300333	0.314333	0.269333	0.316333	0.316333	0.293333	0.289333	0.277333	0.276333	0.239333	0.234333	0.260333
	5	0.339333	0.332333	0.326333	0.292333	0.282333	0.288333	0.254333	0.248333	0.282333	0.242333	0.279333	0.250333	0.332333	0.323333	0.324333	0.298333	0.370333	0.472333	0.222333	0.237333	0.254333	0.276333	0.189333	0.270333	0.217333	0.261333	0.268333	0.340333	0.352333	0.340333	0.268333	0.226333	0.209333	0.239333	0.228333	0.211333	0.335333	0.350333	0.298333	0.340333	0.343333	0.317333	0.310333	0.300333	0.306333	0.261333	0.253333	0.284333
	5.2	0.360333	0.356333	0.342333	0.299333	0.300333	0.302333	0.264333	0.256333	0.292333	0.246333	0.287333	0.259333	0.352333	0.341333	0.345333	0.317333	0.386333	0.510333	0.234333	0.248333	0.265333	0.293333	0.196333	0.290333	0.226333	0.271333	0.277333	0.367333	0.379333	0.367333	0.273333	0.235333	0.217333	0.254333	0.239333	0.220333	0.361333	0.372333	0.325333	0.362333	0.364333	0.335333	0.331333	0.321333	0.325333	0.277333	0.274333	0.303333
	5.4	0.408333	0.404333	0.393333	0.343333	0.340333	0.345333	0.300333	0.294333	0.331333	0.281333	0.320333	0.286333	0.391333	0.383333	0.385333	0.356333	0.435333	0.560333	0.263333	0.287333	0.303333	0.324333	0.226333	0.321333	0.249333	0.295333	0.305333	0.413333	0.430333	0.418333	0.301333	0.257333	0.243333	0.284333	0.267333	0.245333	0.399333	0.411333	0.365333	0.410333	0.410333	0.376333	0.374333	0.357333	0.363333	0.310333	0.302333	0.335333
	5.6	0.452	0.456	0.452	0.399	0.393	0.393	0.332	0.327	0.369	0.31	0.347	0.308	0.425	0.417	0.416	0.391	0.484	0.583	0.287	0.319	0.335	0.358	0.246	0.361	0.266	0.309	0.323	0.455	0.467	0.461	0.325	0.277	0.266	0.314	0.291	0.265	0.448	0.464	0.397	0.457	0.458	0.422	0.415	0.395	0.395	0.33	0.327	0.361
	5.8	0.482667	0.481667	0.486667	0.439667	0.429667	0.437667	0.351667	0.352667	0.391667	0.338667	0.377667	0.336667	0.459667	0.457667	0.460667	0.426667	0.513667	0.618667	0.316667	0.340667	0.365667	0.386667	0.265667	0.385667	0.280667	0.327667	0.341667	0.493667	0.501667	0.499667	0.349667	0.301667	0.280667	0.338667	0.315667	0.282667	0.491667	0.507667	0.437667	0.491667	0.493667	0.465667	0.456667	0.442667	0.439667	0.355667	0.347667	0.388667
	6	0.506333	0.514333	0.509333	0.474333	0.465333	0.472333	0.387333	0.383333	0.425333	0.370333	0.414333	0.369333	0.500333	0.494333	0.497333	0.471333	0.556333	0.652333	0.348333	0.374333	0.398333	0.424333	0.288333	0.432333	0.310333	0.364333	0.375333	0.533333	0.545333	0.534333	0.379333	0.330333	0.313333	0.368333	0.345333	0.307333	0.528333	0.537333	0.476333	0.521333	0.524333	0.502333	0.487333	0.478333	0.484333	0.387333	0.371333	0.413333
	6.2	0.537333	0.536333	0.532333	0.504333	0.487333	0.493333	0.423333	0.415333	0.466333	0.400333	0.448333	0.398333	0.523333	0.525333	0.527333	0.507333	0.582333	0.683333	0.375333	0.415333	0.429333	0.463333	0.319333	0.468333	0.323333	0.380333	0.388333	0.555333	0.565333	0.558333	0.397333	0.350333	0.338333	0.392333	0.364333	0.331333	0.554333	0.569333	0.507333	0.531333	0.533333	0.514333	0.496333	0.484333	0.489333	0.390333	0.379333	0.423333
	6.4	0.575667	0.575667	0.564667	0.537667	0.518667	0.519667	0.459667	0.449667	0.497667	0.436667	0.481667	0.428667	0.561667	0.558667	0.565667	0.543667	0.623667	0.732667	0.415667	0.454667	0.474667	0.494667	0.346667	0.499667	0.354667	0.414667	0.420667	0.594667	0.602667	0.598667	0.428667	0.377667	0.360667	0.420667	0.394667	0.358667	0.597667	0.612667	0.538667	0.543667	0.558667	0.536667	0.506667	0.500667	0.503667	0.410667	0.392667	0.440667
	6.6	0.608	0.612	0.606	0.575	0.545	0.544	0.492	0.474	0.522	0.465	0.515	0.465	0.597	0.6	0.598	0.56	0.663	0.76	0.464	0.489	0.508	0.527	0.385	0.534	0.376	0.437	0.448	0.629	0.651	0.629	0.459	0.4	0.388	0.448	0.417	0.382	0.618	0.633	0.568	0.55	0.571	0.552	0.511	0.506	0.507	0.414	0.397	0.439
	6.8	0.644333	0.653333	0.647333	0.607333	0.586333	0.586333	0.514333	0.506333	0.551333	0.490333	0.534333	0.490333	0.633333	0.645333	0.638333	0.607333	0.697333	0.806333	0.497333	0.516333	0.535333	0.553333	0.423333	0.557333	0.394333	0.453333	0.457333	0.658333	0.680333	0.661333	0.473333	0.421333	0.409333	0.466333	0.438333	0.406333	0.661333	0.674333	0.599333	0.545333	0.580333	0.562333	0.507333	0.501333	0.495333	0.414333	0.391333	0.436333
	7	0.679333	0.688333	0.676333	0.638333	0.625333	0.612333	0.539333	0.519333	0.575333	0.510333	0.562333	0.515333	0.660333	0.675333	0.672333	0.630333	0.731333	0.840333	0.517333	0.528333	0.548333	0.569333	0.463333	0.572333	0.419333	0.470333	0.468333	0.699333	0.717333	0.701333	0.498333	0.448333	0.433333	0.480333	0.464333	0.423333	0.696333	0.712333	0.624333	0.535333	0.577333	0.562333	0.490333	0.483333	0.478333	0.399333	0.379333	0.425333
	7.2	0.712667	0.730667	0.718667	0.678667	0.655667	0.645667	0.564667	0.557667	0.609667	0.549667	0.599667	0.537667	0.695667	0.706667	0.709667	0.671667	0.778667	0.885667	0.546667	0.575667	0.583667	0.605667	0.494667	0.615667	0.449667	0.490667	0.483667	0.743667	0.762667	0.735667	0.527667	0.474667	0.460667	0.511667	0.482667	0.445667	0.734667	0.748667	0.649667	0.531667	0.577667	0.561667	0.482667	0.479667	0.473667	0.400667	0.380667	0.422667
	7.4	0.754	0.776	0.764	0.719	0.691	0.678	0.596	0.581	0.643	0.569	0.62	0.568	0.735	0.754	0.752	0.711	0.819	0.916	0.568	0.595	0.617	0.628	0.516	0.638	0.469	0.5	0.491	0.779	0.808	0.776	0.556	0.502	0.49	0.534	0.507	0.472	0.778	0.797	0.696	0.519	0.566	0.549	0.471	0.464	0.458	0.385	0.371	0.404
	7.6	0.798	0.824	0.812	0.765	0.736	0.716	0.634	0.612	0.672	0.599	0.648	0.603	0.774	0.793	0.794	0.75	0.86	0.954	0.6	0.623	0.643	0.656	0.536	0.664	0.476	0.505	0.49	0.816	0.842	0.808	0.572	0.524	0.51	0.556	0.526	0.492	0.815	0.833	0.728	0.509	0.555	0.54	0.454	0.448	0.438	0.374	0.354	0.39
	7.8	0.838333	0.859333	0.849333	0.809333	0.777333	0.752333	0.649333	0.642333	0.706333	0.622333	0.673333	0.620333	0.806333	0.838333	0.832333	0.785333	0.901333	0.983333	0.629333	0.653333	0.674333	0.686333	0.561333	0.699333	0.497333	0.518333	0.501333	0.861333	0.889333	0.851333	0.594333	0.544333	0.533333	0.573333	0.548333	0.515333	0.858333	0.874333	0.759333	0.503333	0.550333	0.535333	0.449333	0.442333	0.435333	0.368333	0.347333	0.386333
	8	0.878	0.898	0.889	0.848	0.821	0.794	0.686	0.671	0.737	0.655	0.706	0.634	0.845	0.886	0.875	0.828	0.937	1.017	0.665	0.691	0.71	0.723	0.587	0.738	0.51	0.529	0.511	0.899	0.926	0.891	0.628	0.566	0.554	0.594	0.568	0.534	0.89	0.916	0.793	0.503	0.545	0.534	0.444	0.436	0.435	0.364	0.345	0.383
	8.2	0.909333	0.932333	0.922333	0.885333	0.865333	0.835333	0.719333	0.705333	0.764333	0.686333	0.735333	0.663333	0.886333	0.928333	0.914333	0.874333	0.973333	1.04833	0.694333	0.722333	0.742333	0.755333	0.619333	0.766333	0.521333	0.534333	0.514333	0.934333	0.965333	0.925333	0.637333	0.587333	0.573333	0.611333	0.584333	0.553333	0.931333	0.950333	0.827333	0.491333	0.531333	0.520333	0.428333	0.420333	0.418333	0.352333	0.334333	0.375333
	8.4	0.945	0.969	0.964	0.926	0.901	0.867	0.751	0.728	0.789	0.711	0.771	0.683	0.923	0.968	0.949	0.909	1.009	1.085	0.724	0.754	0.785	0.787	0.64	0.798	0.536	0.545	0.523	0.972	1.002	0.959	0.659	0.609	0.597	0.638	0.609	0.577	0.961	0.978	0.863	0.493	0.535	0.525	0.432	0.427	0.425	0.359	0.33	0.376
	8.6	0.967667	1.00167	0.988667	0.957667	0.936667	0.889667	0.776667	0.756667	0.821667	0.736667	0.798667	0.708667	0.953667	0.991667	0.972667	0.939667	1.03767	1.10767	0.753667	0.790667	0.814667	0.808667	0.665667	0.833667	0.537667	0.540667	0.519667	1.00167	1.02967	0.987667	0.677667	0.630667	0.616667	0.657667	0.626667	0.598667	0.998667	1.01467	0.901667	0.483667	0.523667	0.513667	0.421667	0.415667	0.418667	0.348667	0.317667	0.369667
	8.8	1.00333	1.03133	1.02833	0.999333	0.971333	0.932333	0.814333	0.792333	0.856333	0.768333	0.837333	0.739333	0.989333	1.03133	1.01233	0.982333	1.07733	1.14733	0.795333	0.829333	0.855333	0.853333	0.705333	0.874333	0.542333	0.546333	0.524333	1.03833	1.06533	1.02133	0.695333	0.645333	0.634333	0.678333	0.645333	0.620333	1.03633	1.05433	0.944333	0.473333	0.512333	0.506333	0.414333	0.410333	0.411333	0.338333	0.310333	0.358333
	9	1.02333	1.05433	1.04533	1.02733	1.00033	0.954333	0.831333	0.817333	0.870333	0.792333	0.856333	0.756333	1.00633	1.04933	1.03033	1.00333	1.09533	1.15933	0.822333	0.859333	0.883333	0.877333	0.720333	0.892333	0.545333	0.546333	0.524333	1.06133	1.08833	1.04333	0.708333	0.662333	0.649333	0.696333	0.664333	0.639333	1.05633	1.07333	0.963333	0.464333	0.500333	0.492333	0.407333	0.403333	0.404333	0.327333	0.293333	0.348333
	9.2	1.06267	1.09367	1.08767	1.06367	1.04267	1.00567	0.865667	0.853667	0.904667	0.830667	0.892667	0.794667	1.04567	1.08867	1.06867	1.04367	1.13567	1.19667	0.874667	0.907667	0.927667	0.917667	0.767667	0.932667	0.560667	0.563667	0.540667	1.10567	1.13467	1.08867	0.728667	0.688667	0.674667	0.715667	0.680667	0.652667	1.09867	1.11367	1.00467	0.465667	0.500667	0.496667	0.408667	0.408667	0.405667	0.330667	0.287667	0.355667
	9.4	1.082	1.124	1.117	1.096	1.074	1.025	0.886	0.877	0.93	0.856	0.92	0.815	1.064	1.116	1.092	1.063	1.159	1.211	0.903	0.933	0.948	0.934	0.789	0.949	0.558	0.56	0.538	1.129	1.149	1.109	0.748	0.703	0.691	0.734	0.701	0.673	1.126	1.145	1.033	0.455	0.491	0.484	0.403	0.4	0.397	0.322	0.281	0.349
	9.6	1.10933	1.15133	1.14633	1.12233	1.10133	1.05033	0.907333	0.887333	0.946333	0.872333	0.941333	0.826333	1.08833	1.14633	1.11633	1.08233	1.18133	1.24233	0.929333	0.953333	0.975333	0.949333	0.822333	0.968333	0.557333	0.559333	0.540333	1.15133	1.18033	1.12933	0.762333	0.720333	0.708333	0.745333	0.716333	0.687333	1.14733	1.16533	1.05433	0.448333	0.481333	0.481333	0.398333	0.389333	0.391333	0.309333	0.272333	0.339333
	9.8	1.13767	1.19467	1.18867	1.15967	1.13567	1.07767	0.928667	0.914667	0.970667	0.904667	0.966667	0.846667	1.11867	1.17667	1.14667	1.12067	1.21467	1.26767	0.956667	0.987667	1.00467	0.970667	0.854667	0.988667	0.563667	0.570667	0.549667	1.18467	1.20767	1.15767	0.786667	0.745667	0.728667	0.763667	0.735667	0.706667	1.18167	1.19567	1.08467	0.444667	0.478667	0.480667	0.394667	0.384667	0.391667	0.307667	0.269667	0.335667
	10	1.164	1.226	1.225	1.187	1.171	1.106	0.947	0.939	0.995	0.93	0.995	0.877	1.142	1.207	1.18	1.144	1.233	1.292	0.99	1.016	1.032	0.992	0.882	1.013	0.572	0.576	0.557	1.209	1.226	1.186	0.8	0.758	0.746	0.778	0.747	0.721	1.206	1.224	1.109	0.438	0.473	0.472	0.389	0.382	0.384	0.302	0.257	0.33
	10.2	1.195	1.251	1.248	1.217	1.198	1.131	0.971	0.959	1.015	0.95	1.015	0.891	1.168	1.237	1.209	1.165	1.263	1.32	1.015	1.047	1.058	1.015	0.909	1.028	0.579	0.589	0.567	1.236	1.261	1.208	0.82	0.782	0.762	0.792	0.765	0.74	1.233	1.245	1.131	0.435	0.469	0.466	0.383	0.381	0.379	0.298	0.253	0.322
	10.4	1.22233	1.27933	1.28133	1.23933	1.22833	1.16833	0.992333	0.987333	1.04233	0.981333	1.04433	0.918333	1.19633	1.26833	1.23433	1.19233	1.29333	1.34833	1.04433	1.07633	1.08733	1.04233	0.933333	1.05733	0.589333	0.601333	0.578333	1.26633	1.28533	1.24133	0.833333	0.797333	0.778333	0.810333	0.780333	0.754333	1.26533	1.27633	1.15333	0.431333	0.465333	0.461333	0.379333	0.371333	0.370333	0.291333	0.246333	0.318333
	10.6	1.25267	1.30767	1.31167	1.27167	1.26167	1.20267	1.01967	1.00967	1.06867	1.00367	1.06767	0.953667	1.22167	1.29467	1.26567	1.21767	1.32967	1.38267	1.07967	1.10467	1.11367	1.06567	0.960667	1.08367	0.596667	0.609667	0.587667	1.29067	1.31367	1.26767	0.849667	0.818667	0.795667	0.826667	0.795667	0.771667	1.29067	1.30167	1.17867	0.431667	0.458667	0.461667	0.374667	0.367667	0.366667	0.287667	0.246667	0.318667
	10.8	1.27633	1.33333	1.34133	1.29633	1.28833	1.23433	1.04133	1.03333	1.08833	1.02733	1.08933	0.982333	1.25433	1.31333	1.28633	1.23833	1.35233	1.39933	1.11033	1.13433	1.13933	1.08133	0.991333	1.10633	0.601333	0.616333	0.592333	1.31233	1.32433	1.28533	0.855333	0.828333	0.812333	0.844333	0.808333	0.783333	1.30533	1.32333	1.19733	0.428333	0.458333	0.458333	0.368333	0.359333	0.360333	0.281333	0.237333	0.308333
	11	1.304	1.362	1.371	1.325	1.325	1.262	1.061	1.046	1.093	1.047	1.112	1.002	1.268	1.343	1.301	1.263	1.373	1.421	1.134	1.152	1.161	1.108	1.007	1.121	0.616	0.63	0.61	1.338	1.354	1.304	0.88	0.847	0.835	0.858	0.831	0.805	1.329	1.341	1.216	0.431	0.46	0.461	0.365	0.356	0.357	0.278	0.233	0.306
	11.2	1.32133	1.38033	1.39233	1.34533	1.34633	1.27333	1.06633	1.05233	1.10633	1.06233	1.12233	1.02233	1.29133	1.36433	1.32433	1.28733	1.40633	1.44433	1.15933	1.17533	1.18133	1.12233	1.03533	1.13733	0.628333	0.645333	0.625333	1.36533	1.38133	1.32433	0.884333	0.857333	0.844333	0.870333	0.844333	0.820333	1.34833	1.36533	1.22933	0.436333	0.467333	0.469333	0.359333	0.354333	0.351333	0.273333	0.231333	0.303333
	11.4	1.344	1.405	1.418	1.376	1.369	1.307	1.085	1.081	1.141	1.078	1.143	1.044	1.307	1.389	1.352	1.31	1.43	1.464	1.178	1.199	1.2	1.139	1.05	1.149	0.635	0.651	0.635	1.391	1.403	1.349	0.895	0.867	0.856	0.882	0.85	0.833	1.373	1.394	1.252	0.439	0.466	0.471	0.353	0.345	0.345	0.263	0.229	0.297
	11.6	1.36367	1.42967	1.44767	1.41567	1.39467	1.33567	1.10367	1.09867	1.16567	1.09867	1.16167	1.06667	1.32967	1.41567	1.37467	1.33767	1.45267	1.48467	1.20167	1.22567	1.22667	1.15767	1.07667	1.17167	0.649667	0.671667	0.649667	1.41567	1.42767	1.36767	0.909667	0.880667	0.873667	0.896667	0.867667	0.850667	1.39267	1.41467	1.27167	0.449667	0.475667	0.483667	0.347667	0.340667	0.337667	0.261667	0.227667	0.292667
	11.8	1.37567	1.44867	1.46767	1.44567	1.41467	1.36267	1.13167	1.12067	1.17767	1.11867	1.18267	1.08667	1.34767	1.43367	1.39467	1.35867	1.47167	1.49667	1.22467	1.24167	1.24767	1.17667	1.10067	1.19067	0.660667	0.683667	0.658667	1.43967	1.45067	1.38267	0.921667	0.894667	0.886667	0.912667	0.874667	0.862667	1.41567	1.44067	1.28567	0.455667	0.486667	0.489667	0.341667	0.331667	0.327667	0.256667	0.215667	0.287667
	12	1.378	1.468	1.482	1.465	1.437	1.386	1.15	1.147	1.197	1.136	1.198	1.1	1.365	1.443	1.406	1.38	1.471	1.507	1.245	1.253	1.259	1.189	1.116	1.2	0.663	0.686	0.663	1.448	1.457	1.393	0.921	0.896	0.891	0.92	0.881	0.867	1.428	1.454	1.302	0.458	0.489	0.496	0.332	0.322	0.321	0.25	0.212	0.284
	12.2	1.39033	1.48633	1.50133	1.47733	1.45233	1.40933	1.17433	1.16033	1.20833	1.15533	1.21333	1.11933	1.37533	1.45733	1.41833	1.39033	1.48233	1.51733	1.26033	1.26933	1.27533	1.20433	1.12933	1.20733	0.671333	0.691333	0.670333	1.46333	1.47233	1.39233	0.931333	0.903333	0.897333	0.939333	0.889333	0.874333	1.44533	1.47233	1.31233	0.466333	0.496333	0.504333	0.319333	0.311333	0.306333	0.235333	0.203333	0.271333
	12.4	1.40367	1.50867	1.50567	1.49667	1.47567	1.42867	1.19467	1.17467	1.22467	1.18067	1.23067	1.13467	1.39467	1.47067	1.43467	1.40067	1.49467	1.52767	1.28067	1.27967	1.28967	1.21967	1.14367	1.20967	0.691667	0.714667	0.695667	1.48667	1.48867	1.41767	0.949667	0.921667	0.917667	0.952667	0.896667	0.886667	1.46067	1.49067	1.32967	0.483667	0.515667	0.523667	0.322667	0.313667	0.306667	0.240667	0.204667	0.269667
	12.6	1.42033	1.50933	1.50933	1.50633	1.49333	1.44933	1.21033	1.19833	1.24733	1.20733	1.25133	1.15233	1.40133	1.47633	1.44633	1.41433	1.49933	1.53133	1.29633	1.29433	1.30533	1.23733	1.16033	1.21833	0.706333	0.728333	0.718333	1.50033	1.50933	1.43533	0.963333	0.935333	0.928333	0.971333	0.906333	0.898333	1.48133	1.51033	1.34733	0.493333	0.528333	0.536333	0.314333	0.307333	0.298333	0.235333	0.203333	0.264333
	12.8	1.43967	1.50767	1.50867	1.52967	1.51067	1.46067	1.22667	1.21267	1.26367	1.22867	1.26567	1.16567	1.42067	1.48567	1.45667	1.43067	1.51367	1.54067	1.31267	1.31067	1.31867	1.25167	1.17467	1.22867	0.707667	0.732667	0.714667	1.50667	1.51367	1.45067	0.965667	0.938667	0.935667	0.982667	0.911667	0.903667	1.48867	1.51667	1.36467	0.496667	0.536667	0.541667	0.299667	0.296667	0.285667	0.223667	0.187667	0.259667
	13	1.446	1.506	1.512	1.538	1.521	1.471	1.247	1.227	1.278	1.245	1.281	1.177	1.433	1.495	1.468	1.454	1.522	1.548	1.325	1.326	1.335	1.267	1.197	1.242	0.717	0.738	0.723	1.516	1.518	1.466	0.973	0.941	0.943	0.987	0.921	0.913	1.505	1.531	1.374	0.507	0.545	0.554	0.295	0.286	0.277	0.215	0.177	0.25
	13.2	1.45167	1.50367	1.50367	1.54067	1.52567	1.47767	1.25767	1.23467	1.28967	1.26267	1.29667	1.19467	1.43467	1.50867	1.47867	1.45067	1.52567	1.54967	1.33767	1.33367	1.34267	1.27267	1.20167	1.25267	0.731667	0.757667	0.741667	1.52667	1.52867	1.47467	0.982667	0.948667	0.953667	1.00567	0.928667	0.918667	1.50267	1.53467	1.38467	0.519667	0.562667	0.572667	0.288667	0.285667	0.277667	0.215667	0.179667	0.249667
	13.4	1.45667	1.51367	1.51067	1.54167	1.53767	1.48567	1.27567	1.25167	1.31267	1.28067	1.31467	1.20567	1.45167	1.51667	1.48867	1.46667	1.53967	1.55867	1.35367	1.35467	1.36167	1.28567	1.22767	1.26567	0.740667	0.763667	0.751667	1.53167	1.53967	1.49267	0.997667	0.959667	0.962667	1.02367	0.939667	0.930667	1.52167	1.54567	1.40467	0.538667	0.580667	0.585667	0.296667	0.290667	0.277667	0.221667	0.189667	0.247667
	13.6	1.466	1.523	1.511	1.549	1.543	1.516	1.294	1.27	1.332	1.298	1.329	1.224	1.461	1.519	1.49	1.474	1.551	1.561	1.369	1.368	1.374	1.297	1.244	1.277	0.753	0.779	0.767	1.538	1.541	1.506	1.005	0.972	0.97	1.034	0.949	0.94	1.527	1.548	1.414	0.549	0.591	0.596	0.294	0.286	0.274	0.217	0.179	0.249
	13.8	1.47633	1.52633	1.51733	1.55233	1.53933	1.52433	1.30433	1.28433	1.34333	1.31233	1.34033	1.23533	1.47733	1.53033	1.49533	1.48233	1.55933	1.55533	1.38333	1.37633	1.38333	1.29733	1.25633	1.27533	0.767333	0.792333	0.783333	1.54033	1.54133	1.51133	1.01533	0.977333	0.979333	1.04233	0.954333	0.942333	1.52433	1.54633	1.42233	0.566333	0.606333	0.608333	0.295333	0.289333	0.274333	0.214333	0.184333	0.247333
	14	1.446	1.527	1.527	1.559	1.543	1.524	1.32	1.304	1.357	1.326	1.352	1.25	1.483	1.531	1.497	1.495	1.561	1.562	1.387	1.382	1.389	1.304	1.264	1.291	0.782	0.808	0.796	1.541	1.542	1.515	1.029	0.992	0.991	1.048	0.963	0.952	1.526	1.539	1.425	0.584	0.619	0.624	0.303	0.297	0.279	0.219	0.184	0.246
	14.2	1.43433	1.49733	1.52033	1.54733	1.53933	1.51433	1.32533	1.31033	1.36633	1.32833	1.35833	1.25333	1.49633	1.52933	1.49933	1.49533	1.55333	1.55733	1.39433	1.38933	1.38933	1.30333	1.27133	1.29133	0.779333	0.807333	0.796333	1.53333	1.53533	1.51233	1.03333	0.997333	1.00533	1.05533	0.973333	0.960333	1.51933	1.53833	1.43033	0.591333	0.631333	0.631333	0.298333	0.286333	0.269333	0.205333	0.173333	0.240333
	14.4	1.44533	1.49833	1.50933	1.55133	1.54833	1.52133	1.34133	1.32633	1.37533	1.34333	1.37033	1.27033	1.48733	1.52133	1.49433	1.50733	1.56733	1.56033	1.40433	1.39833	1.40533	1.31433	1.28633	1.29933	0.785333	0.812333	0.800333	1.53933	1.53633	1.51733	1.04033	1.00733	1.01233	1.06733	0.986333	0.967333	1.53033	1.54633	1.45233	0.605333	0.643333	0.646333	0.303333	0.293333	0.276333	0.202333	0.169333	0.239333
	14.6	1.45	1.496	1.502	1.527	1.539	1.514	1.347	1.329	1.383	1.346	1.376	1.271	1.473	1.505	1.479	1.51	1.565	1.561	1.402	1.397	1.403	1.307	1.282	1.295	0.789	0.814	0.802	1.534	1.536	1.521	1.044	1.006	1.014	1.069	0.988	0.974	1.535	1.548	1.455	0.609	0.65	0.65	0.299	0.285	0.269	0.188	0.161	0.23
	14.8	1.459	1.492	1.501	1.52	1.517	1.514	1.354	1.339	1.387	1.345	1.38	1.272	1.465	1.509	1.472	1.528	1.56	1.554	1.411	1.404	1.412	1.31	1.287	1.297	0.802	0.827	0.817	1.541	1.535	1.524	1.055	1.013	1.024	1.072	0.992	0.978	1.506	1.524	1.456	0.624	0.668	0.668	0.308	0.298	0.277	0.187	0.158	0.24
	15	1.46467	1.50167	1.50367	1.49367	1.51567	1.52867	1.37267	1.35367	1.40367	1.35767	1.39567	1.29367	1.47267	1.50867	1.46967	1.53267	1.55867	1.54467	1.42267	1.41167	1.42867	1.31867	1.29267	1.30767	0.820667	0.849667	0.832667	1.54067	1.53167	1.51867	1.07067	1.03067	1.03867	1.08467	1.00067	0.991667	1.48267	1.51267	1.45767	0.643667	0.690667	0.687667	0.321667	0.315667	0.291667	0.198667	0.167667	0.250667
	15.2	1.468	1.497	1.497	1.494	1.508	1.52	1.376	1.365	1.407	1.364	1.399	1.298	1.472	1.499	1.458	1.534	1.548	1.538	1.426	1.416	1.435	1.319	1.294	1.303	0.819	0.841	0.827	1.524	1.513	1.505	1.079	1.039	1.045	1.095	1.01	0.997	1.464	1.502	1.45	0.654	0.697	0.696	0.325	0.316	0.293	0.19	0.163	0.248
	15.4	1.46767	1.49767	1.49967	1.49967	1.49967	1.50367	1.38767	1.37467	1.41267	1.37167	1.40467	1.30367	1.48067	1.50167	1.46367	1.52367	1.53567	1.52667	1.43767	1.41967	1.43467	1.31967	1.29767	1.30567	0.826667	0.847667	0.836667	1.50667	1.50967	1.47867	1.08367	1.04467	1.05467	1.09967	1.01567	1.00667	1.47767	1.49067	1.41367	0.666667	0.713667	0.709667	0.338667	0.326667	0.299667	0.187667	0.159667	0.245667
	15.6	1.46967	1.50067	1.49067	1.50767	1.50167	1.50267	1.39067	1.38167	1.42267	1.38467	1.40367	1.31667	1.49067	1.50767	1.46567	1.52067	1.52767	1.52067	1.44367	1.43067	1.43567	1.32867	1.30467	1.31167	0.837667	0.864667	0.850667	1.50767	1.50467	1.47667	1.10067	1.05467	1.06667	1.10567	1.02567	1.01467	1.46767	1.49167	1.40667	0.679667	0.730667	0.723667	0.350667	0.337667	0.312667	0.189667	0.160667	0.253667
	15.8	1.468	1.505	1.495	1.504	1.502	1.491	1.391	1.384	1.425	1.388	1.399	1.323	1.489	1.502	1.465	1.512	1.515	1.5	1.449	1.438	1.439	1.326	1.305	1.311	0.846	0.875	0.86	1.495	1.504	1.48	1.103	1.06	1.069	1.108	1.03	1.02	1.485	1.497	1.406	0.688	0.741	0.729	0.353	0.346	0.313	0.181	0.155	0.252
	16	1.48	1.511	1.508	1.517	1.509	1.484	1.405	1.394	1.438	1.388	1.402	1.327	1.507	1.51	1.477	1.499	1.521	1.499	1.455	1.449	1.441	1.336	1.317	1.321	0.851	0.879	0.867	1.497	1.496	1.484	1.121	1.067	1.078	1.118	1.04	1.026	1.501	1.505	1.421	0.707	0.758	0.746	0.373	0.358	0.332	0.196	0.162	0.263
	16.2	1.47767	1.50967	1.50567	1.51167	1.51267	1.48667	1.41067	1.39567	1.42967	1.37567	1.39167	1.32167	1.50467	1.51167	1.47967	1.48967	1.49567	1.48767	1.45067	1.43167	1.43667	1.32867	1.31767	1.31767	0.857667	0.882667	0.873667	1.47867	1.47767	1.46867	1.12467	1.07867	1.08467	1.12467	1.04567	1.04267	1.50567	1.51567	1.42567	0.716667	0.767667	0.760667	0.382667	0.367667	0.339667	0.191667	0.155667	0.269667
	16.4	1.471	1.51	1.505	1.517	1.506	1.478	1.401	1.391	1.418	1.364	1.382	1.323	1.499	1.504	1.479	1.47	1.489	1.487	1.441	1.427	1.442	1.331	1.319	1.317	0.859	0.89	0.878	1.465	1.48	1.463	1.125	1.093	1.088	1.123	1.046	1.045	1.5	1.511	1.416	0.722	0.78	0.77	0.396	0.387	0.353	0.194	0.158	0.274
	16.6	1.469	1.514	1.512	1.522	1.514	1.487	1.415	1.4	1.413	1.364	1.388	1.328	1.501	1.508	1.483	1.458	1.49	1.491	1.45	1.42	1.441	1.335	1.323	1.314	0.868	0.895	0.883	1.471	1.489	1.468	1.135	1.105	1.097	1.13	1.057	1.067	1.502	1.517	1.423	0.736	0.793	0.779	0.404	0.393	0.359	0.191	0.156	0.276
	16.8	1.469	1.52	1.517	1.534	1.529	1.496	1.414	1.413	1.407	1.363	1.384	1.331	1.508	1.522	1.496	1.472	1.502	1.5	1.453	1.421	1.448	1.323	1.328	1.315	0.884	0.898	0.889	1.48	1.482	1.475	1.139	1.114	1.109	1.136	1.07	1.077	1.512	1.53	1.426	0.752	0.803	0.788	0.424	0.412	0.384	0.204	0.162	0.294
	17	1.45667	1.52067	1.51667	1.52767	1.52667	1.49467	1.40067	1.40467	1.39967	1.35867	1.38467	1.34167	1.49967	1.51667	1.49067	1.45567	1.49267	1.49567	1.44767	1.41467	1.44867	1.31667	1.32467	1.31867	0.882667	0.903667	0.882667	1.47267	1.46867	1.46667	1.13667	1.12067	1.10567	1.15367	1.07267	1.08267	1.50967	1.52367	1.41967	0.758667	0.809667	0.791667	0.432667	0.426667	0.393667	0.211667	0.165667	0.296667
	17.2	1.46433	1.53133	1.52733	1.54133	1.54233	1.50533	1.39933	1.39933	1.39733	1.36033	1.39833	1.33733	1.50833	1.52833	1.49533	1.46933	1.50733	1.51733	1.45533	1.42233	1.46533	1.32633	1.33633	1.33033	0.897333	0.901333	0.881333	1.48633	1.49133	1.48333	1.14533	1.13033	1.11333	1.15733	1.07833	1.09233	1.51133	1.53933	1.42533	0.775333	0.822333	0.802333	0.454333	0.451333	0.414333	0.222333	0.171333	0.306333
	17.4	1.45133	1.52433	1.51633	1.53733	1.53933	1.51133	1.38533	1.38533	1.39533	1.35833	1.39033	1.34033	1.50133	1.52533	1.49733	1.47133	1.50333	1.51133	1.45633	1.42533	1.46233	1.31833	1.32633	1.32633	0.895333	0.893333	0.866333	1.49033	1.48333	1.47433	1.14133	1.12733	1.11033	1.16133	1.08033	1.09633	1.50533	1.53833	1.41933	0.783333	0.825333	0.805333	0.461333	0.455333	0.425333	0.228333	0.178333	0.328333
	17.6	1.447	1.521	1.521	1.531	1.54	1.514	1.379	1.376	1.376	1.356	1.389	1.333	1.492	1.525	1.492	1.475	1.499	1.507	1.451	1.43	1.46	1.312	1.323	1.323	0.896	0.89	0.863	1.489	1.488	1.465	1.137	1.122	1.11	1.157	1.081	1.099	1.494	1.52	1.408	0.79	0.827	0.802	0.468	0.463	0.433	0.226	0.17	0.32
	17.8	1.436	1.515	1.517	1.529	1.53	1.511	1.372	1.37	1.372	1.351	1.381	1.33	1.478	1.516	1.487	1.469	1.5	1.507	1.454	1.429	1.459	1.313	1.313	1.326	0.888	0.886	0.855	1.482	1.483	1.453	1.125	1.12	1.103	1.154	1.078	1.095	1.481	1.507	1.395	0.797	0.83	0.805	0.478	0.48	0.446	0.231	0.171	0.329
	18	1.453	1.524	1.53	1.529	1.537	1.527	1.373	1.369	1.371	1.356	1.387	1.337	1.489	1.526	1.498	1.485	1.518	1.527	1.471	1.442	1.474	1.319	1.315	1.342	0.891	0.885	0.859	1.503	1.499	1.465	1.135	1.124	1.111	1.161	1.082	1.102	1.491	1.515	1.404	0.817	0.843	0.817	0.495	0.493	0.466	0.239	0.183	0.34
	18.2	1.43767	1.51567	1.52067	1.51967	1.53067	1.52167	1.35867	1.36067	1.36967	1.34967	1.38367	1.32967	1.47767	1.52067	1.49067	1.48567	1.50967	1.51967	1.47167	1.44467	1.47067	1.31567	1.31467	1.34167	0.885667	0.876667	0.858667	1.50567	1.50067	1.45367	1.13267	1.12967	1.11267	1.16067	1.08167	1.10867	1.47767	1.50467	1.39067	0.818667	0.851667	0.819667	0.507667	0.499667	0.473667	0.248667	0.182667	0.345667
	18.4	1.43567	1.52267	1.52667	1.52867	1.53067	1.51667	1.34967	1.35767	1.36967	1.35567	1.38467	1.33367	1.48467	1.52767	1.49667	1.49767	1.52567	1.53067	1.47467	1.45367	1.48067	1.31767	1.32767	1.33867	0.896667	0.887667	0.855667	1.51367	1.50667	1.45867	1.13067	1.12567	1.11267	1.15567	1.07867	1.10167	1.48067	1.49767	1.38467	0.824667	0.858667	0.828667	0.517667	0.507667	0.483667	0.250667	0.186667	0.343667
	18.6	1.45267	1.52167	1.52367	1.52267	1.52867	1.51167	1.35967	1.35567	1.37567	1.35767	1.37967	1.33067	1.48767	1.52067	1.48967	1.50267	1.52967	1.53367	1.47867	1.45767	1.47967	1.32967	1.32667	1.33467	0.893667	0.887667	0.858667	1.50667	1.51167	1.45167	1.13567	1.12667	1.11167	1.16067	1.08867	1.10767	1.47867	1.50067	1.38967	0.837667	0.871667	0.840667	0.531667	0.524667	0.498667	0.262667	0.195667	0.360667
	18.8	1.44233	1.51033	1.51533	1.50833	1.52033	1.49933	1.35133	1.34433	1.36633	1.35233	1.37833	1.33133	1.48433	1.51133	1.48333	1.49333	1.52233	1.52833	1.47433	1.45233	1.46733	1.32033	1.31433	1.32733	0.892333	0.880333	0.852333	1.50233	1.50133	1.44733	1.13133	1.12433	1.10533	1.15433	1.07733	1.10333	1.47233	1.48633	1.38333	0.846333	0.877333	0.840333	0.542333	0.537333	0.510333	0.273333	0.200333	0.370333
	19	1.45767	1.52167	1.52567	1.51367	1.52667	1.50367	1.36067	1.35767	1.37067	1.34867	1.37667	1.32767	1.48867	1.51767	1.48367	1.49067	1.53167	1.53267	1.48067	1.45767	1.47367	1.32967	1.32667	1.32067	0.905667	0.892667	0.855667	1.49367	1.49767	1.45067	1.13967	1.13267	1.11667	1.15967	1.08667	1.11167	1.46567	1.49267	1.38867	0.855667	0.888667	0.882667	0.555667	0.554667	0.529667	0.288667	0.216667	0.392667
	19.2	1.434	1.51	1.526	1.516	1.519	1.496	1.371	1.363	1.38	1.355	1.377	1.327	1.481	1.513	1.481	1.49	1.535	1.538	1.482	1.455	1.473	1.335	1.328	1.305	0.894	0.88	0.853	1.49	1.489	1.446	1.129	1.124	1.113	1.155	1.081	1.106	1.472	1.498	1.386	0.854	0.887	0.885	0.562	0.554	0.537	0.288	0.215	0.39
	19.4	1.40767	1.49567	1.51567	1.50567	1.50567	1.48767	1.35867	1.34767	1.37567	1.34967	1.37367	1.32167	1.47167	1.49667	1.47067	1.47567	1.51967	1.52767	1.47167	1.44867	1.46367	1.32267	1.32367	1.29467	0.889667	0.871667	0.843667	1.47667	1.47567	1.43667	1.11967	1.11567	1.09867	1.14567	1.07267	1.08767	1.45967	1.48567	1.37367	0.855667	0.882667	0.876667	0.568667	0.563667	0.542667	0.292667	0.219667	0.397667
	19.6	1.416	1.505	1.516	1.506	1.509	1.487	1.368	1.364	1.384	1.351	1.374	1.326	1.474	1.502	1.471	1.488	1.531	1.539	1.483	1.452	1.466	1.324	1.33	1.296	0.895	0.886	0.85	1.486	1.475	1.442	1.123	1.12	1.107	1.15	1.074	1.097	1.474	1.496	1.384	0.859	0.891	0.875	0.582	0.58	0.554	0.304	0.232	0.407
	19.8	1.43867	1.50367	1.51267	1.50167	1.51267	1.48067	1.36767	1.36667	1.38267	1.35367	1.37167	1.31567	1.47567	1.49467	1.46667	1.47767	1.52367	1.52867	1.47267	1.44767	1.46467	1.32067	1.33067	1.29467	0.902667	0.881667	0.849667	1.47767	1.47667	1.43967	1.13067	1.13767	1.11667	1.16067	1.08267	1.11267	1.46467	1.48867	1.38067	0.867667	0.900667	0.897667	0.600667	0.599667	0.576667	0.330667	0.248667	0.435667
	20	1.44467	1.49867	1.50567	1.49767	1.50567	1.47867	1.36567	1.36167	1.37567	1.34467	1.36667	1.30967	1.46967	1.49067	1.46267	1.47667	1.52167	1.52467	1.47067	1.43967	1.45867	1.32167	1.32567	1.29167	0.886667	0.872667	0.838667	1.47267	1.46967	1.43267	1.12867	1.14067	1.12067	1.16567	1.09267	1.11067	1.46467	1.48867	1.38267	0.863667	0.892667	0.900667	0.601667	0.599667	0.580667	0.326667	0.250667	0.436667
[truncated: 30 more columns]

## Sheet: Growth curves_plate 5
	Guide 1
	Guide 2
MOI 0 vs MOI 0.01
		MOI 0																											MOI 0.01
	Time (h)	apbE	apbE	apbE	apbE	apbE	apbE	CWC46_RS08390	CWC46_RS08390	CWC46_RS08390	CWC46_RS08390	CWC46_RS08390	CWC46_RS08390	nuoI	nuoI	nuoI	nuoI	nuoI	nuoI	lpxL	lpxL	lpxL	lpxL	lpxL	lpxL	EV	EV	EV	apbE	apbE	apbE	apbE	apbE	apbE	CWC46_RS08390	CWC46_RS08390	CWC46_RS08390	CWC46_RS08390	CWC46_RS08390	CWC46_RS08390	nuoI	nuoI	nuoI	nuoI	nuoI	nuoI	lpxL	lpxL	lpxL
	0	0.053	0.034	0.003	0.006	0.021	0.022	0.016	0.035	0.033	0.042	0.056	0.02	0.014	0.036	0.04	0.06	0.042	0.036	0.043	0.054	0.041	0.026	0.028	0.038	0.041	0.036	0.046	0.047	0.045	0.049	0.048	0.057	0.055	0.066	0.058	0.05	0.055	0.066	0.065	0.052	0.054	0.078	0.084	0.062	0.069	0.061	0.038	0.045
	0.2	0.060333	0.043333	0.011333	0.014333	0.028333	0.025333	0.030333	0.040333	0.038333	0.048333	0.055333	0.025333	0.024333	0.048333	0.050333	0.075333	0.052333	0.047333	0.057333	0.063333	0.052333	0.042333	0.039333	0.043333	0.064333	0.046333	0.052333	0.054333	0.052333	0.050333	0.057333	0.064333	0.057333	0.071333	0.065333	0.051333	0.061333	0.063333	0.060333	0.052333	0.053333	0.070333	0.080333	0.058333	0.074333	0.065333	0.049333	0.059333
	0.4	0.064	0.045	0.016	0.026	0.034	0.026	0.029	0.041	0.042	0.051	0.055	0.035	0.044	0.054	0.057	0.073	0.057	0.05	0.07	0.069	0.051	0.046	0.036	0.046	0.053	0.051	0.055	0.055	0.052	0.05	0.057	0.064	0.058	0.066	0.062	0.058	0.071	0.077	0.072	0.048	0.047	0.07	0.073	0.049	0.064	0.065	0.045	0.059
	0.6	0.072333	0.056333	0.027333	0.021333	0.032333	0.028333	0.039333	0.049333	0.045333	0.056333	0.063333	0.040333	0.041333	0.055333	0.061333	0.074333	0.058333	0.048333	0.075333	0.067333	0.058333	0.048333	0.035333	0.045333	0.054333	0.053333	0.057333	0.066333	0.063333	0.066333	0.069333	0.080333	0.078333	0.080333	0.078333	0.076333	0.081333	0.092333	0.083333	0.056333	0.058333	0.080333	0.086333	0.064333	0.071333	0.062333	0.046333	0.058333
	0.8	0.073667	0.055667	0.028667	0.024667	0.035667	0.038667	0.044667	0.047667	0.048667	0.055667	0.062667	0.043667	0.041667	0.066667	0.072667	0.085667	0.064667	0.059667	0.077667	0.072667	0.059667	0.048667	0.038667	0.045667	0.065667	0.055667	0.059667	0.065667	0.065667	0.065667	0.067667	0.080667	0.075667	0.082667	0.081667	0.076667	0.082667	0.083667	0.073667	0.070667	0.071667	0.095667	0.101667	0.071667	0.079667	0.077667	0.051667	0.063667
	1	0.075667	0.060667	0.038667	0.032667	0.042667	0.041667	0.047667	0.053667	0.054667	0.063667	0.073667	0.049667	0.049667	0.069667	0.080667	0.089667	0.069667	0.063667	0.080667	0.077667	0.064667	0.049667	0.043667	0.049667	0.065667	0.061667	0.063667	0.078667	0.072667	0.072667	0.080667	0.093667	0.083667	0.098667	0.090667	0.084667	0.095667	0.093667	0.091667	0.077667	0.080667	0.106667	0.108667	0.078667	0.086667	0.072667	0.056667	0.067667
	1.2	0.085667	0.069667	0.049667	0.040667	0.047667	0.061667	0.062667	0.060667	0.059667	0.069667	0.076667	0.055667	0.056667	0.077667	0.087667	0.097667	0.075667	0.068667	0.096667	0.080667	0.063667	0.057667	0.041667	0.058667	0.073667	0.063667	0.069667	0.077667	0.072667	0.074667	0.074667	0.086667	0.083667	0.090667	0.086667	0.083667	0.083667	0.092667	0.091667	0.087667	0.087667	0.113667	0.115667	0.083667	0.091667	0.088667	0.058667	0.067667
	1.4	0.083333	0.073333	0.054333	0.037333	0.041333	0.060333	0.062333	0.061333	0.060333	0.070333	0.079333	0.061333	0.060333	0.075333	0.090333	0.096333	0.073333	0.064333	0.092333	0.081333	0.068333	0.060333	0.045333	0.062333	0.076333	0.069333	0.075333	0.077333	0.077333	0.075333	0.079333	0.089333	0.085333	0.092333	0.087333	0.083333	0.094333	0.102333	0.099333	0.078333	0.080333	0.106333	0.108333	0.075333	0.083333	0.081333	0.056333	0.067333
	1.6	0.096667	0.085667	0.063667	0.046667	0.053667	0.068667	0.070667	0.068667	0.065667	0.076667	0.086667	0.066667	0.074667	0.088667	0.099667	0.107667	0.086667	0.071667	0.094667	0.087667	0.075667	0.064667	0.044667	0.064667	0.085667	0.076667	0.078667	0.087667	0.085667	0.083667	0.087667	0.097667	0.088667	0.098667	0.092667	0.089667	0.096667	0.103667	0.100667	0.090667	0.090667	0.117667	0.119667	0.084667	0.093667	0.100667	0.064667	0.075667
	1.8	0.097333	0.089333	0.069333	0.054333	0.059333	0.072333	0.075333	0.069333	0.068333	0.080333	0.089333	0.073333	0.081333	0.093333	0.106333	0.111333	0.084333	0.075333	0.102333	0.090333	0.077333	0.069333	0.047333	0.066333	0.094333	0.082333	0.086333	0.091333	0.083333	0.087333	0.091333	0.102333	0.094333	0.096333	0.088333	0.090333	0.099333	0.103333	0.104333	0.092333	0.089333	0.119333	0.119333	0.082333	0.091333	0.103333	0.064333	0.075333
	2	0.118	0.099	0.081	0.068	0.078	0.083	0.085	0.078	0.078	0.089	0.097	0.079	0.09	0.107	0.12	0.126	0.096	0.087	0.111	0.1	0.086	0.08	0.06	0.08	0.108	0.098	0.099	0.11	0.102	0.102	0.105	0.116	0.11	0.114	0.106	0.107	0.108	0.119	0.115	0.108	0.108	0.136	0.136	0.099	0.105	0.117	0.078	0.091
	2.2	0.128667	0.113667	0.096667	0.076667	0.081667	0.095667	0.095667	0.088667	0.088667	0.100667	0.108667	0.093667	0.102667	0.112667	0.129667	0.130667	0.098667	0.089667	0.121667	0.108667	0.096667	0.090667	0.064667	0.085667	0.122667	0.107667	0.111667	0.117667	0.109667	0.114667	0.113667	0.119667	0.112667	0.115667	0.107667	0.108667	0.115667	0.121667	0.120667	0.107667	0.111667	0.145667	0.137667	0.099667	0.105667	0.124667	0.082667	0.094667
	2.4	0.124667	0.115667	0.097667	0.074667	0.083667	0.094667	0.095667	0.090667	0.091667	0.103667	0.113667	0.095667	0.099667	0.111667	0.127667	0.126667	0.093667	0.082667	0.137667	0.106667	0.097667	0.097667	0.072667	0.096667	0.129667	0.118667	0.116667	0.124667	0.117667	0.119667	0.119667	0.131667	0.122667	0.126667	0.118667	0.113667	0.126667	0.136667	0.137667	0.109667	0.111667	0.145667	0.139667	0.097667	0.103667	0.118667	0.080667	0.095667
	2.6	0.137667	0.125667	0.107667	0.084667	0.096667	0.106667	0.104667	0.098667	0.098667	0.112667	0.123667	0.106667	0.107667	0.118667	0.138667	0.137667	0.102667	0.090667	0.129667	0.109667	0.101667	0.097667	0.077667	0.104667	0.141667	0.129667	0.129667	0.132667	0.125667	0.128667	0.128667	0.139667	0.127667	0.135667	0.123667	0.118667	0.133667	0.141667	0.136667	0.123667	0.124667	0.160667	0.155667	0.108667	0.115667	0.126667	0.085667	0.098667
	2.8	0.145667	0.130667	0.114667	0.090667	0.102667	0.108667	0.109667	0.100667	0.100667	0.115667	0.126667	0.111667	0.109667	0.124667	0.144667	0.142667	0.105667	0.090667	0.138667	0.114667	0.108667	0.104667	0.084667	0.109667	0.154667	0.143667	0.141667	0.143667	0.132667	0.136667	0.133667	0.147667	0.135667	0.139667	0.124667	0.123667	0.140667	0.145667	0.140667	0.128667	0.129667	0.167667	0.155667	0.110667	0.117667	0.134667	0.089667	0.101667
	3	0.169	0.156	0.143	0.117	0.13	0.135	0.131	0.124	0.126	0.141	0.149	0.137	0.131	0.142	0.163	0.16	0.118	0.104	0.152	0.131	0.122	0.126	0.097	0.125	0.177	0.163	0.158	0.169	0.158	0.162	0.16	0.168	0.155	0.161	0.145	0.147	0.161	0.161	0.162	0.139	0.144	0.179	0.167	0.113	0.121	0.155	0.107	0.121
	3.2	0.181	0.166	0.152	0.127	0.138	0.143	0.139	0.129	0.132	0.147	0.157	0.142	0.135	0.152	0.172	0.169	0.126	0.11	0.18	0.14	0.128	0.138	0.103	0.13	0.194	0.177	0.173	0.179	0.163	0.172	0.166	0.174	0.158	0.166	0.147	0.151	0.161	0.164	0.171	0.148	0.151	0.191	0.179	0.124	0.132	0.159	0.111	0.126
	3.4	0.206667	0.186667	0.175667	0.144667	0.160667	0.156667	0.156667	0.145667	0.148667	0.165667	0.172667	0.162667	0.152667	0.169667	0.187667	0.185667	0.137667	0.125667	0.175667	0.147667	0.142667	0.146667	0.111667	0.143667	0.216667	0.196667	0.192667	0.201667	0.184667	0.193667	0.186667	0.195667	0.176667	0.182667	0.165667	0.166667	0.178667	0.180667	0.183667	0.166667	0.169667	0.207667	0.197667	0.135667	0.142667	0.177667	0.124667	0.139667
	3.6	0.225667	0.208667	0.192667	0.158667	0.179667	0.172667	0.167667	0.153667	0.157667	0.175667	0.184667	0.173667	0.153667	0.174667	0.189667	0.191667	0.140667	0.126667	0.181667	0.150667	0.142667	0.162667	0.114667	0.149667	0.236667	0.219667	0.215667	0.216667	0.201667	0.206667	0.194667	0.209667	0.186667	0.189667	0.170667	0.177667	0.183667	0.186667	0.187667	0.170667	0.169667	0.207667	0.199667	0.137667	0.142667	0.186667	0.127667	0.144667
	3.8	0.249	0.232	0.222	0.188	0.21	0.196	0.193	0.18	0.181	0.204	0.209	0.198	0.171	0.189	0.202	0.208	0.153	0.141	0.207	0.172	0.162	0.184	0.139	0.175	0.266	0.249	0.239	0.242	0.225	0.233	0.221	0.234	0.208	0.214	0.193	0.199	0.209	0.211	0.216	0.187	0.187	0.222	0.22	0.157	0.158	0.207	0.145	0.163
	4	0.271	0.243	0.236	0.2	0.225	0.205	0.2	0.183	0.183	0.205	0.211	0.2	0.167	0.181	0.197	0.204	0.15	0.134	0.209	0.171	0.162	0.192	0.139	0.179	0.292	0.272	0.258	0.255	0.235	0.243	0.219	0.247	0.213	0.219	0.195	0.198	0.206	0.213	0.213	0.174	0.176	0.214	0.206	0.147	0.151	0.214	0.148	0.164
	4.2	0.304333	0.278333	0.272333	0.232333	0.264333	0.241333	0.228333	0.211333	0.211333	0.238333	0.247333	0.236333	0.174333	0.194333	0.213333	0.215333	0.166333	0.147333	0.233333	0.190333	0.184333	0.218333	0.163333	0.202333	0.324333	0.303333	0.293333	0.284333	0.266333	0.272333	0.252333	0.276333	0.242333	0.243333	0.224333	0.223333	0.229333	0.232333	0.237333	0.193333	0.194333	0.232333	0.228333	0.170333	0.166333	0.238333	0.169333	0.186333
	4.4	0.335667	0.312667	0.308667	0.266667	0.298667	0.272667	0.258667	0.241667	0.240667	0.268667	0.277667	0.268667	0.187667	0.203667	0.222667	0.223667	0.178667	0.160667	0.257667	0.210667	0.204667	0.245667	0.179667	0.224667	0.363667	0.339667	0.326667	0.317667	0.292667	0.296667	0.277667	0.303667	0.269667	0.268667	0.246667	0.244667	0.247667	0.250667	0.258667	0.212667	0.217667	0.253667	0.247667	0.193667	0.190667	0.252667	0.189667	0.207667
	4.6	0.348667	0.329667	0.325667	0.283667	0.316667	0.288667	0.274667	0.257667	0.259667	0.288667	0.295667	0.287667	0.194667	0.210667	0.226667	0.229667	0.181667	0.163667	0.263667	0.216667	0.213667	0.260667	0.193667	0.242667	0.390667	0.366667	0.353667	0.332667	0.302667	0.310667	0.280667	0.308667	0.269667	0.270667	0.245667	0.251667	0.245667	0.241667	0.255667	0.209667	0.211667	0.250667	0.242667	0.188667	0.190667	0.271667	0.198667	0.216667
	4.8	0.387333	0.364333	0.367333	0.317333	0.359333	0.321333	0.310333	0.297333	0.287333	0.319333	0.327333	0.317333	0.204333	0.224333	0.239333	0.243333	0.197333	0.181333	0.297333	0.246333	0.245333	0.296333	0.220333	0.273333	0.434333	0.405333	0.391333	0.372333	0.338333	0.351333	0.316333	0.348333	0.303333	0.300333	0.280333	0.282333	0.275333	0.264333	0.282333	0.228333	0.230333	0.269333	0.261333	0.207333	0.205333	0.297333	0.220333	0.244333
	5	0.421	0.406	0.403	0.35	0.394	0.356	0.343	0.322	0.316	0.355	0.366	0.357	0.218	0.233	0.248	0.252	0.205	0.189	0.325	0.268	0.271	0.325	0.245	0.305	0.466	0.446	0.421	0.41	0.375	0.385	0.35	0.384	0.334	0.337	0.308	0.304	0.294	0.28	0.305	0.245	0.245	0.281	0.275	0.217	0.217	0.316	0.246	0.271
	5.2	0.468	0.449	0.453	0.378	0.439	0.378	0.377	0.348	0.346	0.394	0.399	0.393	0.224	0.241	0.257	0.261	0.211	0.193	0.362	0.29	0.296	0.356	0.274	0.336	0.517	0.499	0.458	0.448	0.403	0.422	0.371	0.409	0.357	0.358	0.329	0.322	0.312	0.291	0.32	0.252	0.254	0.288	0.285	0.225	0.225	0.342	0.267	0.294
	5.4	0.503	0.489	0.49	0.417	0.48	0.418	0.408	0.378	0.371	0.435	0.447	0.431	0.232	0.247	0.261	0.269	0.216	0.198	0.381	0.316	0.324	0.38	0.3	0.362	0.548	0.537	0.504	0.487	0.445	0.462	0.397	0.447	0.381	0.386	0.353	0.346	0.325	0.308	0.334	0.265	0.264	0.298	0.295	0.231	0.236	0.366	0.289	0.315
	5.6	0.522667	0.514667	0.506667	0.459667	0.502667	0.450667	0.441667	0.412667	0.399667	0.461667	0.480667	0.465667	0.234667	0.249667	0.261667	0.268667	0.217667	0.198667	0.407667	0.344667	0.349667	0.413667	0.331667	0.397667	0.584667	0.561667	0.539667	0.507667	0.477667	0.487667	0.432667	0.481667	0.406667	0.411667	0.373667	0.363667	0.341667	0.318667	0.349667	0.259667	0.259667	0.292667	0.288667	0.225667	0.230667	0.389667	0.309667	0.330667
	5.8	0.566667	0.542667	0.537667	0.487667	0.538667	0.487667	0.474667	0.445667	0.453667	0.494667	0.513667	0.501667	0.247667	0.262667	0.276667	0.281667	0.227667	0.210667	0.439667	0.374667	0.380667	0.442667	0.368667	0.433667	0.611667	0.591667	0.561667	0.534667	0.498667	0.511667	0.472667	0.510667	0.446667	0.443667	0.404667	0.390667	0.351667	0.324667	0.363667	0.269667	0.268667	0.303667	0.295667	0.233667	0.233667	0.418667	0.330667	0.356667
	6	0.585333	0.584333	0.581333	0.518333	0.572333	0.530333	0.518333	0.493333	0.492333	0.535333	0.548333	0.538333	0.264333	0.278333	0.295333	0.297333	0.247333	0.230333	0.477333	0.408333	0.416333	0.476333	0.403333	0.477333	0.645333	0.627333	0.598333	0.553333	0.521333	0.532333	0.505333	0.536333	0.483333	0.473333	0.439333	0.433333	0.370333	0.357333	0.380333	0.291333	0.291333	0.327333	0.323333	0.256333	0.263333	0.446333	0.360333	0.388333
	6.2	0.618333	0.601333	0.602333	0.533333	0.597333	0.542333	0.525333	0.509333	0.503333	0.551333	0.565333	0.555333	0.270333	0.286333	0.305333	0.305333	0.252333	0.233333	0.496333	0.433333	0.448333	0.490333	0.436333	0.501333	0.674333	0.653333	0.622333	0.543333	0.505333	0.519333	0.512333	0.531333	0.487333	0.472333	0.441333	0.439333	0.358333	0.352333	0.366333	0.289333	0.289333	0.332333	0.321333	0.258333	0.257333	0.470333	0.379333	0.408333
	6.4	0.639	0.632	0.632	0.574	0.629	0.565	0.553	0.527	0.52	0.573	0.587	0.58	0.274	0.292	0.306	0.311	0.256	0.237	0.531	0.464	0.476	0.521	0.473	0.53	0.706	0.683	0.656	0.524	0.494	0.505	0.513	0.519	0.488	0.471	0.438	0.447	0.351	0.342	0.354	0.302	0.298	0.341	0.329	0.264	0.265	0.494	0.404	0.433
	6.6	0.676	0.669	0.667	0.598	0.664	0.6	0.58	0.556	0.548	0.596	0.612	0.602	0.291	0.309	0.321	0.328	0.273	0.254	0.552	0.494	0.507	0.55	0.501	0.556	0.747	0.726	0.694	0.517	0.486	0.495	0.508	0.508	0.49	0.458	0.431	0.45	0.339	0.337	0.344	0.315	0.315	0.347	0.345	0.272	0.272	0.511	0.431	0.46
	6.8	0.715	0.708	0.703	0.627	0.698	0.631	0.617	0.591	0.575	0.629	0.648	0.641	0.304	0.319	0.327	0.337	0.277	0.258	0.578	0.514	0.527	0.574	0.522	0.583	0.782	0.76	0.721	0.501	0.475	0.486	0.496	0.497	0.473	0.448	0.421	0.44	0.325	0.32	0.32	0.324	0.322	0.354	0.351	0.277	0.28	0.525	0.447	0.474
	7	0.745	0.743	0.742	0.661	0.736	0.66	0.648	0.622	0.599	0.665	0.676	0.665	0.313	0.328	0.335	0.349	0.287	0.269	0.598	0.542	0.552	0.599	0.544	0.61	0.827	0.795	0.758	0.488	0.465	0.475	0.486	0.483	0.46	0.441	0.416	0.435	0.306	0.301	0.305	0.337	0.329	0.366	0.366	0.29	0.296	0.537	0.464	0.487
	7.2	0.773667	0.776667	0.779667	0.700667	0.773667	0.691667	0.679667	0.648667	0.632667	0.691667	0.708667	0.697667	0.309667	0.324667	0.330667	0.344667	0.286667	0.269667	0.617667	0.557667	0.569667	0.625667	0.566667	0.633667	0.867667	0.832667	0.794667	0.467667	0.445667	0.452667	0.464667	0.462667	0.443667	0.418667	0.394667	0.416667	0.277667	0.277667	0.278667	0.338667	0.332667	0.367667	0.370667	0.297667	0.299667	0.536667	0.469667	0.491667
	7.4	0.797	0.804	0.804	0.724	0.79	0.705	0.695	0.667	0.649	0.715	0.731	0.722	0.313	0.328	0.334	0.348	0.292	0.271	0.634	0.573	0.585	0.645	0.584	0.652	0.89	0.861	0.825	0.453	0.435	0.44	0.458	0.452	0.434	0.411	0.389	0.407	0.262	0.264	0.256	0.332	0.331	0.362	0.367	0.297	0.297	0.538	0.47	0.492
	7.6	0.849667	0.853667	0.862667	0.778667	0.851667	0.760667	0.742667	0.715667	0.694667	0.762667	0.783667	0.772667	0.325667	0.340667	0.342667	0.359667	0.307667	0.285667	0.666667	0.603667	0.615667	0.678667	0.620667	0.686667	0.942667	0.908667	0.865667	0.452667	0.434667	0.438667	0.463667	0.455667	0.434667	0.411667	0.386667	0.406667	0.251667	0.255667	0.248667	0.353667	0.350667	0.376667	0.385667	0.319667	0.317667	0.548667	0.485667	0.508667
	7.8	0.879333	0.890333	0.890333	0.811333	0.885333	0.787333	0.779333	0.744333	0.720333	0.793333	0.811333	0.807333	0.334333	0.346333	0.351333	0.370333	0.319333	0.302333	0.696333	0.630333	0.638333	0.699333	0.643333	0.705333	0.976333	0.946333	0.901333	0.451333	0.435333	0.440333	0.461333	0.452333	0.434333	0.409333	0.383333	0.410333	0.236333	0.247333	0.237333	0.361333	0.352333	0.381333	0.395333	0.335333	0.331333	0.553333	0.495333	0.513333
	8	0.915333	0.923333	0.924333	0.834333	0.911333	0.819333	0.805333	0.775333	0.745333	0.816333	0.831333	0.825333	0.337333	0.353333	0.358333	0.379333	0.329333	0.314333	0.717333	0.654333	0.660333	0.721333	0.666333	0.730333	1.00633	0.968333	0.931333	0.443333	0.431333	0.434333	0.459333	0.450333	0.429333	0.407333	0.383333	0.408333	0.223333	0.239333	0.218333	0.360333	0.354333	0.383333	0.408333	0.346333	0.346333	0.551333	0.496333	0.517333
	8.2	0.951333	0.953333	0.962333	0.872333	0.947333	0.859333	0.844333	0.817333	0.784333	0.858333	0.878333	0.872333	0.338333	0.355333	0.360333	0.382333	0.332333	0.310333	0.751333	0.673333	0.678333	0.741333	0.686333	0.746333	1.04033	1.00933	0.967333	0.440333	0.427333	0.431333	0.456333	0.449333	0.424333	0.401333	0.377333	0.407333	0.206333	0.221333	0.199333	0.360333	0.351333	0.383333	0.403333	0.346333	0.345333	0.538333	0.496333	0.517333
	8.4	0.968	0.982	0.987	0.898	0.982	0.889	0.874	0.845	0.807	0.889	0.911	0.901	0.347	0.363	0.367	0.39	0.344	0.322	0.771	0.693	0.7	0.764	0.71	0.768	1.072	1.04	0.994	0.435	0.419	0.423	0.448	0.446	0.417	0.399	0.376	0.402	0.191	0.205	0.182	0.361	0.356	0.388	0.41	0.352	0.349	0.534	0.499	0.523
	8.6	0.999	1.012	1.016	0.928	1.011	0.923	0.908	0.875	0.837	0.918	0.935	0.925	0.357	0.372	0.375	0.398	0.35	0.332	0.78	0.711	0.72	0.784	0.73	0.791	1.098	1.063	1.023	0.432	0.417	0.425	0.448	0.441	0.419	0.4	0.377	0.406	0.169	0.193	0.166	0.364	0.358	0.39	0.423	0.366	0.365	0.532	0.501	0.531
	8.8	1.027	1.043	1.047	0.957	1.038	0.954	0.938	0.906	0.864	0.956	0.977	0.969	0.356	0.371	0.374	0.4	0.349	0.328	0.805	0.729	0.737	0.806	0.752	0.81	1.13	1.094	1.053	0.422	0.408	0.415	0.44	0.436	0.404	0.393	0.371	0.4	0.153	0.173	0.146	0.362	0.368	0.393	0.416	0.362	0.361	0.524	0.495	0.529
	9	1.055	1.078	1.078	0.994	1.074	0.985	0.968	0.941	0.893	0.988	1.005	0.99	0.364	0.379	0.381	0.407	0.362	0.338	0.826	0.744	0.759	0.832	0.776	0.833	1.16	1.124	1.077	0.414	0.401	0.407	0.433	0.429	0.395	0.391	0.371	0.397	0.133	0.159	0.121	0.37	0.364	0.402	0.43	0.375	0.37	0.526	0.502	0.537
	9.2	1.07167	1.08867	1.09667	1.01067	1.09467	1.00767	0.992667	0.963667	0.915667	1.01767	1.03467	1.01767	0.367667	0.380667	0.381667	0.410667	0.363667	0.339667	0.841667	0.759667	0.776667	0.852667	0.791667	0.847667	1.18267	1.14767	1.10267	0.404667	0.389667	0.398667	0.424667	0.420667	0.383667	0.383667	0.363667	0.392667	0.110667	0.143667	0.108667	0.366667	0.364667	0.401667	0.424667	0.369667	0.366667	0.519667	0.500667	0.536667
	9.4	1.11133	1.12433	1.13433	1.04933	1.13233	1.03933	1.02533	0.995333	0.945333	1.04633	1.06333	1.04933	0.372333	0.385333	0.386333	0.414333	0.369333	0.347333	0.861333	0.781333	0.801333	0.875333	0.817333	0.870333	1.21333	1.17433	1.13233	0.401333	0.382333	0.389333	0.418333	0.414333	0.378333	0.382333	0.359333	0.387333	0.095333	0.127333	0.094333	0.376333	0.374333	0.416333	0.435333	0.384333	0.383333	0.520333	0.504333	0.545333
	9.6	1.12667	1.13967	1.14967	1.06967	1.14767	1.06167	1.04167	1.01167	0.965667	1.06167	1.08167	1.06667	0.372667	0.387667	0.386667	0.413667	0.370667	0.347667	0.875667	0.794667	0.819667	0.891667	0.832667	0.883667	1.23267	1.19067	1.15067	0.387667	0.371667	0.377667	0.406667	0.403667	0.363667	0.374667	0.356667	0.383667	0.075667	0.110667	0.072667	0.378667	0.373667	0.415667	0.434667	0.386667	0.381667	0.517667	0.505667	0.548667
	9.8	1.15567	1.16367	1.18067	1.10067	1.17967	1.08467	1.07167	1.03867	0.990667	1.08967	1.10667	1.08967	0.378667	0.391667	0.386667	0.419667	0.378667	0.355667	0.893667	0.811667	0.835667	0.909667	0.852667	0.902667	1.25567	1.22167	1.16967	0.376667	0.361667	0.366667	0.390667	0.390667	0.349667	0.371667	0.354667	0.379667	0.062667	0.098667	0.064667	0.384667	0.381667	0.422667	0.439667	0.392667	0.386667	0.520667	0.507667	0.552667
	10	1.16767	1.18267	1.19467	1.11667	1.19867	1.10967	1.08667	1.05967	1.00867	1.10267	1.12467	1.10967	0.379667	0.395667	0.392667	0.424667	0.381667	0.354667	0.929667	0.824667	0.848667	0.924667	0.873667	0.919667	1.27267	1.23567	1.18767	0.360667	0.345667	0.345667	0.374667	0.372667	0.324667	0.363667	0.345667	0.370667	0.048667	0.080667	0.049667	0.386667	0.381667	0.418667	0.439667	0.393667	0.384667	0.511667	0.504667	0.550667
	10.2	1.19033	1.21433	1.22133	1.15333	1.23333	1.14433	1.11833	1.08833	1.04133	1.14233	1.16233	1.14433	0.393333	0.406333	0.426333	0.435333	0.394333	0.371333	0.953333	0.848333	0.871333	0.942333	0.895333	0.943333	1.30533	1.26933	1.21633	0.355333	0.338333	0.340333	0.367333	0.368333	0.324333	0.372333	0.349333	0.377333	0.045333	0.076333	0.043333	0.398333	0.391333	0.439333	0.442333	0.398333	0.384333	0.526333	0.515333	0.563333
	10.4	1.20333	1.22233	1.24333	1.17833	1.25333	1.16333	1.13333	1.10633	1.05533	1.16133	1.18333	1.15533	0.385333	0.395333	0.436333	0.429333	0.388333	0.365333	0.926333	0.858333	0.878333	0.956333	0.906333	0.954333	1.32133	1.27933	1.23233	0.333333	0.315333	0.324333	0.342333	0.346333	0.301333	0.360333	0.338333	0.367333	0.030333	0.069333	0.035333	0.395333	0.390333	0.455333	0.438333	0.394333	0.383333	0.514333	0.509333	0.560333
	10.6	1.23133	1.25433	1.28033	1.20433	1.28233	1.19633	1.15733	1.13233	1.09133	1.18633	1.20833	1.18033	0.394333	0.402333	0.450333	0.436333	0.401333	0.378333	0.946333	0.876333	0.899333	0.981333	0.932333	0.979333	1.34233	1.30433	1.25633	0.323333	0.313333	0.309333	0.331333	0.332333	0.289333	0.365333	0.344333	0.369333	0.037333	0.066333	0.035333	0.408333	0.391333	0.474333	0.451333	0.407333	0.393333	0.528333	0.521333	0.572333
	10.8	1.24367	1.26767	1.30567	1.23267	1.30367	1.21067	1.17467	1.15067	1.10467	1.20467	1.22467	1.19967	0.392667	0.422667	0.454667	0.433667	0.401667	0.381667	0.949667	0.881667	0.908667	0.991667	0.951667	0.991667	1.35767	1.32367	1.26567	0.307667	0.298667	0.298667	0.316667	0.317667	0.272667	0.363667	0.342667	0.371667	0.036667	0.065667	0.034667	0.406667	0.402667	0.480667	0.448667	0.404667	0.391667	0.530667	0.521667	0.575667
	11	1.26167	1.29167	1.32567	1.25567	1.32067	1.23967	1.19467	1.16867	1.13067	1.22267	1.24367	1.21567	0.418667	0.447667	0.458667	0.459667	0.409667	0.386667	0.967667	0.902667	0.933667	1.00967	0.969667	1.01067	1.36867	1.34567	1.28867	0.299667	0.292667	0.291667	0.306667	0.306667	0.261667	0.374667	0.349667	0.376667	0.039667	0.072667	0.042667	0.418667	0.426667	0.484667	0.452667	0.406667	0.392667	0.538667	0.535667	0.580667
	11.2	1.27567	1.31767	1.35667	1.28567	1.34267	1.26367	1.21867	1.19467	1.15167	1.23667	1.26367	1.23267	0.439667	0.457667	0.461667	0.479667	0.414667	0.391667	0.974667	0.910667	0.943667	1.02067	0.981667	1.02567	1.38467	1.35067	1.29667	0.285667	0.281667	0.279667	0.289667	0.295667	0.251667	0.380667	0.356667	0.384667	0.042667	0.077667	0.041667	0.440667	0.442667	0.486667	0.472667	0.407667	0.397667	0.544667	0.535667	0.587667
	11.4	1.30233	1.34433	1.37633	1.31333	1.37033	1.28433	1.23733	1.20833	1.17033	1.25133	1.27733	1.25333	0.444333	0.456333	0.459333	0.482333	0.411333	0.393333	0.979333	0.918333	0.954333	1.03433	0.995333	1.04033	1.39933	1.36533	1.31133	0.270333	0.269333	0.265333	0.271333	0.278333	0.234333	0.383333	0.353333	0.384333	0.040333	0.076333	0.037333	0.452333	0.448333	0.487333	0.487333	0.412333	0.399333	0.545333	0.539333	0.592333
	11.6	1.32033	1.36433	1.39933	1.33433	1.38533	1.30533	1.25933	1.22833	1.20033	1.27233	1.29933	1.27033	0.452333	0.466333	0.468333	0.489333	0.419333	0.400333	0.999333	0.931333	0.967333	1.04233	1.00933	1.05333	1.40733	1.38333	1.32433	0.261333	0.264333	0.256333	0.257333	0.267333	0.217333	0.392333	0.359333	0.390333	0.038333	0.065333	0.037333	0.461333	0.456333	0.493333	0.497333	0.417333	0.401333	0.549333	0.545333	0.596333
	11.8	1.35233	1.38533	1.42633	1.36033	1.41233	1.32233	1.28433	1.25233	1.21633	1.28933	1.31033	1.28433	0.454333	0.474333	0.474333	0.492333	0.420333	0.405333	1.04833	0.945333	0.978333	1.06633	1.02533	1.06733	1.42833	1.40133	1.34233	0.255333	0.260333	0.252333	0.253333	0.259333	0.212333	0.404333	0.369333	0.403333	0.049333	0.078333	0.046333	0.468333	0.460333	0.502333	0.501333	0.422333	0.410333	0.548333	0.550333	0.602333
	12	1.37767	1.40867	1.44167	1.39067	1.44267	1.34367	1.30767	1.27867	1.24567	1.30867	1.33367	1.30667	0.461667	0.473667	0.481667	0.498667	0.428667	0.416667	1.02467	0.961667	0.992667	1.08067	1.04267	1.08767	1.43767	1.41767	1.35767	0.252667	0.256667	0.249667	0.243667	0.255667	0.206667	0.417667	0.383667	0.409667	0.041667	0.078667	0.045667	0.473667	0.463667	0.512667	0.510667	0.429667	0.412667	0.552667	0.553667	0.604667
	12.2	1.40667	1.43167	1.45867	1.41867	1.47167	1.37167	1.33867	1.30967	1.27067	1.33367	1.35567	1.32367	0.466667	0.483667	0.492667	0.504667	0.444667	0.414667	1.04867	0.972667	1.00467	1.10367	1.05067	1.09367	1.44967	1.43567	1.36967	0.247667	0.257667	0.245667	0.237667	0.248667	0.200667	0.433667	0.394667	0.420667	0.053667	0.079667	0.050667	0.479667	0.470667	0.518667	0.514667	0.434667	0.417667	0.547667	0.554667	0.604667
	12.4	1.402	1.429	1.458	1.42	1.463	1.371	1.34	1.316	1.277	1.332	1.355	1.319	0.458	0.477	0.485	0.497	0.453	0.418	1.041	0.974	1.001	1.108	1.05	1.089	1.454	1.441	1.363	0.229	0.238	0.228	0.215	0.224	0.177	0.427	0.39	0.421	0.037	0.058	0.03	0.474	0.464	0.512	0.502	0.429	0.403	0.538	0.545	0.597
	12.6	1.434	1.45	1.477	1.445	1.485	1.402	1.372	1.344	1.302	1.357	1.377	1.347	0.477	0.491	0.503	0.51	0.474	0.453	1.061	0.994	1.02	1.122	1.064	1.109	1.471	1.462	1.386	0.235	0.248	0.238	0.216	0.231	0.182	0.456	0.416	0.441	0.05	0.078	0.049	0.485	0.472	0.525	0.513	0.456	0.414	0.54	0.551	0.602
	12.8	1.44567	1.47067	1.49567	1.46367	1.50667	1.42467	1.39267	1.36267	1.32567	1.37967	1.39767	1.35867	0.486667	0.499667	0.510667	0.516667	0.479667	0.463667	1.07367	1.00667	1.03867	1.14067	1.07567	1.11967	1.49067	1.47667	1.39467	0.238667	0.256667	0.241667	0.215667	0.232667	0.183667	0.474667	0.431667	0.458667	0.054667	0.082667	0.055667	0.489667	0.481667	0.534667	0.519667	0.464667	0.427667	0.536667	0.550667	0.604667
	13	1.45467	1.48167	1.50267	1.47567	1.51567	1.44667	1.41067	1.38367	1.34767	1.39867	1.41167	1.37167	0.494667	0.512667	0.525667	0.524667	0.482667	0.470667	1.07367	1.01267	1.04167	1.13667	1.07967	1.12067	1.50567	1.49467	1.40667	0.233667	0.254667	0.242667	0.210667	0.225667	0.177667	0.484667	0.440667	0.468667	0.054667	0.078667	0.054667	0.497667	0.488667	0.540667	0.525667	0.468667	0.447667	0.537667	0.551667	0.609667
	13.2	1.46533	1.49133	1.50733	1.48033	1.52933	1.45633	1.41833	1.39333	1.35233	1.40433	1.41733	1.38033	0.495333	0.513333	0.526333	0.524333	0.482333	0.470333	1.08333	1.02033	1.04633	1.14433	1.08833	1.13233	1.51533	1.50033	1.40933	0.230333	0.253333	0.239333	0.205333	0.221333	0.167333	0.496333	0.453333	0.477333	0.053333	0.071333	0.041333	0.498333	0.488333	0.542333	0.525333	0.470333	0.446333	0.530333	0.546333	0.600333
	13.4	1.481	1.502	1.517	1.499	1.539	1.468	1.433	1.411	1.367	1.419	1.429	1.382	0.502	0.521	0.535	0.53	0.484	0.472	1.087	1.026	1.053	1.153	1.093	1.137	1.505	1.519	1.42	0.23	0.256	0.241	0.204	0.219	0.166	0.512	0.464	0.493	0.053	0.068	0.045	0.504	0.495	0.549	0.532	0.471	0.451	0.526	0.548	0.601
	13.6	1.49067	1.50867	1.53167	1.51067	1.53767	1.48567	1.45067	1.42367	1.38367	1.42667	1.44267	1.39867	0.513667	0.530667	0.547667	0.540667	0.490667	0.479667	1.09867	1.03567	1.06067	1.16467	1.10767	1.15067	1.49667	1.52767	1.43267	0.234667	0.266667	0.254667	0.208667	0.223667	0.173667	0.531667	0.487667	0.516667	0.057667	0.082667	0.059667	0.517667	0.504667	0.567667	0.549667	0.487667	0.467667	0.527667	0.548667	0.599667
	13.8	1.51	1.53	1.552	1.521	1.558	1.505	1.46	1.45	1.406	1.448	1.461	1.407	0.523	0.543	0.559	0.551	0.498	0.486	1.134	1.048	1.075	1.18	1.122	1.168	1.489	1.536	1.47	0.244	0.278	0.262	0.213	0.234	0.175	0.551	0.504	0.528	0.06	0.085	0.053	0.524	0.516	0.579	0.56	0.492	0.474	0.53	0.554	0.605
	14	1.50533	1.51633	1.53633	1.51333	1.53933	1.50833	1.45833	1.43833	1.40033	1.44533	1.45433	1.40933	0.525333	0.542333	0.562333	0.552333	0.492333	0.475333	1.11333	1.04533	1.07033	1.18233	1.12233	1.16433	1.45633	1.51033	1.45533	0.241333	0.277333	0.264333	0.210333	0.227333	0.175333	0.560333	0.513333	0.541333	0.057333	0.084333	0.057333	0.523333	0.513333	0.577333	0.553333	0.484333	0.462333	0.517333	0.542333	0.595333
	14.2	1.50967	1.52067	1.52567	1.50067	1.53167	1.51067	1.45967	1.44567	1.40267	1.44667	1.46067	1.41167	0.533667	0.552667	0.572667	0.561667	0.499667	0.485667	1.11667	1.04967	1.07467	1.17767	1.12967	1.16467	1.46167	1.48967	1.42167	0.245667	0.281667	0.271667	0.210667	0.228667	0.174667	0.572667	0.533667	0.554667	0.058667	0.084667	0.057667	0.532667	0.522667	0.589667	0.572667	0.498667	0.474667	0.514667	0.545667	0.596667
	14.4	1.52033	1.52433	1.51433	1.48433	1.52333	1.50533	1.46233	1.44933	1.41133	1.44933	1.46933	1.40833	0.535333	0.552333	0.572333	0.561333	0.494333	0.483333	1.12533	1.05433	1.08133	1.18933	1.13833	1.16833	1.45033	1.47033	1.40233	0.251333	0.293333	0.278333	0.213333	0.233333	0.169333	0.586333	0.547333	0.565333	0.060333	0.081333	0.056333	0.536333	0.531333	0.594333	0.572333	0.495333	0.469333	0.514333	0.545333	0.594333
	14.6	1.528	1.528	1.517	1.474	1.517	1.503	1.473	1.461	1.419	1.461	1.476	1.411	0.545	0.569	0.585	0.574	0.505	0.492	1.133	1.056	1.082	1.176	1.139	1.161	1.471	1.47	1.417	0.254	0.298	0.285	0.217	0.234	0.173	0.598	0.555	0.576	0.056	0.08	0.049	0.541	0.534	0.597	0.571	0.494	0.471	0.523	0.544	0.592
	14.8	1.51633	1.52133	1.49733	1.46133	1.49233	1.48833	1.48833	1.46833	1.42733	1.46133	1.48033	1.42133	0.555333	0.571333	0.593333	0.581333	0.505333	0.494333	1.11933	1.06033	1.08233	1.17033	1.14233	1.15833	1.47433	1.46933	1.41333	0.264333	0.305333	0.295333	0.220333	0.241333	0.177333	0.612333	0.571333	0.588333	0.050333	0.081333	0.050333	0.548333	0.539333	0.605333	0.582333	0.500333	0.476333	0.505333	0.536333	0.586333
	15	1.508	1.505	1.488	1.45	1.469	1.462	1.485	1.469	1.429	1.469	1.477	1.418	0.568	0.585	0.607	0.591	0.516	0.499	1.12	1.061	1.081	1.17	1.139	1.153	1.468	1.463	1.417	0.268	0.317	0.302	0.223	0.246	0.174	0.623	0.582	0.604	0.047	0.079	0.049	0.56	0.55	0.618	0.594	0.514	0.486	0.505	0.541	0.582
	15.2	1.495	1.482	1.471	1.447	1.465	1.449	1.485	1.484	1.445	1.472	1.489	1.423	0.575	0.598	0.619	0.598	0.523	0.51	1.118	1.063	1.081	1.169	1.141	1.158	1.473	1.472	1.427	0.275	0.328	0.315	0.228	0.248	0.177	0.63	0.591	0.611	0.042	0.077	0.049	0.566	0.559	0.623	0.597	0.51	0.487	0.505	0.543	0.589
	15.4	1.47467	1.46267	1.46567	1.44667	1.45667	1.43767	1.47367	1.49167	1.45267	1.47467	1.48967	1.42667	0.583667	0.605667	0.626667	0.607667	0.528667	0.515667	1.13167	1.06067	1.07867	1.16267	1.13767	1.15067	1.46967	1.47167	1.43267	0.283667	0.338667	0.325667	0.235667	0.256667	0.179667	0.644667	0.607667	0.619667	0.047667	0.081667	0.045667	0.571667	0.566667	0.631667	0.606667	0.519667	0.493667	0.498667	0.542667	0.584667
	15.6	1.45733	1.44033	1.44233	1.44333	1.43933	1.42033	1.45333	1.47733	1.44633	1.46933	1.49233	1.41733	0.589333	0.609333	0.629333	0.608333	0.532333	0.522333	1.10333	1.05233	1.06833	1.15133	1.12833	1.14433	1.45633	1.46133	1.42433	0.285333	0.344333	0.328333	0.236333	0.252333	0.174333	0.653333	0.606333	0.626333	0.038333	0.074333	0.032333	0.570333	0.564333	0.633333	0.608333	0.526333	0.495333	0.490333	0.534333	0.574333
	15.8	1.46467	1.44867	1.45367	1.45367	1.45667	1.43767	1.46767	1.47667	1.44467	1.48367	1.49067	1.43367	0.605667	0.621667	0.645667	0.621667	0.543667	0.530667	1.11067	1.05967	1.07667	1.15467	1.13267	1.14867	1.46367	1.46667	1.43167	0.307667	0.369667	0.348667	0.249667	0.270667	0.190667	0.675667	0.624667	0.648667	0.047667	0.081667	0.048667	0.587667	0.578667	0.646667	0.619667	0.531667	0.497667	0.496667	0.544667	0.583667
	16	1.47167	1.45467	1.45667	1.46067	1.47367	1.44367	1.46167	1.47267	1.44467	1.47367	1.47467	1.42667	0.622667	0.642667	0.662667	0.638667	0.563667	0.546667	1.11867	1.06467	1.07867	1.15567	1.13067	1.14567	1.45867	1.46167	1.42867	0.321667	0.390667	0.372667	0.261667	0.284667	0.200667	0.693667	0.648667	0.674667	0.051667	0.089667	0.052667	0.606667	0.594667	0.664667	0.643667	0.546667	0.516667	0.500667	0.545667	0.597667
	16.2	1.479	1.443	1.456	1.458	1.475	1.444	1.455	1.469	1.44	1.47	1.471	1.429	0.637	0.655	0.675	0.65	0.575	0.561	1.12	1.067	1.078	1.161	1.133	1.148	1.461	1.461	1.424	0.333	0.409	0.384	0.273	0.295	0.213	0.712	0.677	0.696	0.053	0.094	0.052	0.614	0.606	0.678	0.656	0.567	0.533	0.499	0.548	0.589
	16.4	1.46633	1.42733	1.43933	1.44233	1.46333	1.43933	1.43833	1.44833	1.43133	1.44833	1.45133	1.40133	0.632333	0.653333	0.670333	0.645333	0.573333	0.555333	1.10433	1.05133	1.06633	1.14633	1.12033	1.13333	1.45033	1.44133	1.40633	0.333333	0.410333	0.391333	0.268333	0.292333	0.200333	0.711333	0.675333	0.693333	0.040333	0.081333	0.031333	0.608333	0.600333	0.667333	0.645333	0.556333	0.521333	0.489333	0.540333	0.584333
	16.6	1.469	1.441	1.456	1.449	1.471	1.434	1.445	1.452	1.431	1.44	1.444	1.382	0.639	0.659	0.674	0.651	0.576	0.56	1.104	1.049	1.064	1.148	1.126	1.134	1.439	1.442	1.398	0.343	0.426	0.401	0.27	0.301	0.201	0.721	0.679	0.695	0.032	0.073	0.026	0.615	0.608	0.674	0.653	0.564	0.529	0.492	0.544	0.586
	16.8	1.463	1.445	1.459	1.436	1.473	1.43	1.447	1.446	1.418	1.435	1.419	1.38	0.654	0.673	0.687	0.664	0.592	0.575	1.114	1.054	1.066	1.147	1.116	1.134	1.441	1.441	1.396	0.362	0.449	0.423	0.29	0.322	0.224	0.748	0.707	0.718	0.042	0.085	0.042	0.628	0.624	0.689	0.667	0.577	0.546	0.498	0.546	0.588
	17	1.467	1.45	1.463	1.439	1.482	1.427	1.451	1.444	1.425	1.412	1.409	1.392	0.658	0.678	0.692	0.669	0.598	0.585	1.114	1.054	1.064	1.15	1.117	1.139	1.441	1.443	1.397	0.37	0.462	0.437	0.296	0.331	0.226	0.756	0.713	0.726	0.039	0.083	0.033	0.635	0.631	0.696	0.667	0.584	0.551	0.5	0.535	0.59
	17.2	1.45167	1.44767	1.45967	1.42567	1.46867	1.42167	1.44767	1.44267	1.41867	1.40767	1.40767	1.39067	0.657667	0.674667	0.689667	0.669667	0.600667	0.581667	1.10767	1.04867	1.05767	1.14767	1.11467	1.13667	1.43567	1.43467	1.38267	0.381667	0.479667	0.449667	0.307667	0.341667	0.229667	0.765667	0.720667	0.738667	0.045667	0.096667	0.047667	0.641667	0.635667	0.695667	0.678667	0.591667	0.564667	0.478667	0.527667	0.581667
	17.4	1.44633	1.45533	1.47333	1.42533	1.47733	1.42333	1.45333	1.45133	1.42133	1.40733	1.40933	1.37633	0.668333	0.683333	0.696333	0.674333	0.608333	0.593333	1.10033	1.03933	1.05433	1.13933	1.10933	1.13033	1.42933	1.43733	1.38133	0.391333	0.492333	0.467333	0.315333	0.353333	0.238333	0.777333	0.733333	0.750333	0.045333	0.097333	0.046333	0.653333	0.644333	0.706333	0.689333	0.604333	0.573333	0.491333	0.537333	0.584333
	17.6	1.43967	1.46167	1.47067	1.42567	1.46867	1.41967	1.44867	1.45667	1.42467	1.39367	1.40667	1.37167	0.673667	0.688667	0.702667	0.678667	0.611667	0.598667	1.10567	1.03867	1.05267	1.13867	1.10467	1.12767	1.42567	1.43767	1.37967	0.405667	0.509667	0.483667	0.322667	0.364667	0.248667	0.790667	0.746667	0.761667	0.042667	0.097667	0.046667	0.658667	0.652667	0.705667	0.687667	0.607667	0.576667	0.486667	0.530667	0.582667
	17.8	1.43867	1.47567	1.47567	1.42567	1.47267	1.42467	1.46467	1.45867	1.43267	1.39467	1.41967	1.40067	0.691667	0.705667	0.719667	0.695667	0.630667	0.622667	1.10967	1.04767	1.05767	1.14367	1.10967	1.13067	1.43267	1.44167	1.38567	0.425667	0.526667	0.507667	0.340667	0.391667	0.265667	0.807667	0.764667	0.777667	0.048667	0.106667	0.052667	0.677667	0.670667	0.727667	0.704667	0.623667	0.590667	0.498667	0.548667	0.602667
	18	1.436	1.471	1.469	1.424	1.467	1.423	1.463	1.461	1.43	1.385	1.409	1.404	0.689	0.703	0.717	0.691	0.628	0.619	1.109	1.045	1.056	1.143	1.103	1.13	1.439	1.445	1.391	0.436	0.539	0.518	0.354	0.403	0.274	0.813	0.776	0.786	0.051	0.111	0.052	0.68	0.674	0.725	0.708	0.628	0.593	0.491	0.54	0.594
	18.2	1.428	1.459	1.451	1.413	1.453	1.41	1.457	1.455	1.421	1.377	1.39	1.395	0.693	0.711	0.72	0.695	0.636	0.623	1.099	1.036	1.044	1.138	1.093	1.119	1.431	1.432	1.372	0.443	0.552	0.524	0.36	0.409	0.28	0.813	0.783	0.777	0.041	0.107	0.034	0.681	0.672	0.719	0.7	0.623	0.591	0.495	0.538	0.587
	18.4	1.426	1.456	1.45	1.411	1.448	1.404	1.459	1.454	1.421	1.384	1.385	1.401	0.696	0.713	0.724	0.698	0.637	0.629	1.103	1.036	1.042	1.136	1.09	1.116	1.416	1.433	1.374	0.454	0.562	0.532	0.371	0.414	0.283	0.818	0.786	0.779	0.036	0.102	0.027	0.684	0.673	0.724	0.697	0.62	0.589	0.489	0.536	0.586
	18.6	1.42367	1.45867	1.45467	1.41667	1.45067	1.41067	1.45867	1.45967	1.42867	1.39767	1.40067	1.41767	0.703667	0.718667	0.730667	0.701667	0.646667	0.637667	1.11167	1.04367	1.04967	1.14567	1.10167	1.12867	1.42267	1.44167	1.38067	0.476667	0.583667	0.559667	0.400667	0.440667	0.305667	0.835667	0.809667	0.790667	0.054667	0.124667	0.053667	0.698667	0.684667	0.734667	0.707667	0.633667	0.607667	0.491667	0.540667	0.596667
	18.8	1.43233	1.45933	1.45533	1.42533	1.45233	1.41433	1.46333	1.46833	1.43533	1.41133	1.41833	1.41233	0.706333	0.724333	0.736333	0.706333	0.653333	0.645333	1.11433	1.04633	1.05133	1.13833	1.10033	1.12533	1.42833	1.44433	1.38133	0.486333	0.594333	0.568333	0.407333	0.455333	0.313333	0.848333	0.816333	0.798333	0.055333	0.130333	0.050333	0.710333	0.698333	0.745333	0.719333	0.649333	0.614333	0.491333	0.543333	0.600333
	19	1.435	1.454	1.455	1.422	1.453	1.413	1.46	1.467	1.44	1.429	1.431	1.41	0.717	0.733	0.744	0.715	0.663	0.656	1.112	1.049	1.051	1.137	1.1	1.131	1.43	1.445	1.38	0.501	0.605	0.581	0.421	0.475	0.333	0.864	0.813	0.812	0.064	0.135	0.054	0.718	0.708	0.755	0.733	0.663	0.635	0.498	0.547	0.609
	19.2	1.435	1.456	1.45	1.419	1.452	1.413	1.456	1.465	1.436	1.433	1.444	1.401	0.719	0.735	0.747	0.718	0.667	0.661	1.113	1.044	1.051	1.136	1.094	1.131	1.426	1.451	1.377	0.518	0.614	0.591	0.434	0.487	0.346	0.869	0.819	0.822	0.068	0.148	0.059	0.722	0.709	0.756	0.736	0.669	0.641	0.5	0.546	0.611
	19.4	1.43833	1.45533	1.45233	1.42333	1.44733	1.41433	1.45133	1.46333	1.43733	1.44633	1.44833	1.40233	0.726333	0.740333	0.751333	0.719333	0.668333	0.659333	1.12633	1.05833	1.05733	1.15133	1.10033	1.13333	1.44033	1.45133	1.38233	0.532333	0.623333	0.603333	0.448333	0.505333	0.355333	0.878333	0.849333	0.828333	0.069333	0.161333	0.064333	0.726333	0.713333	0.758333	0.728333	0.664333	0.649333	0.502333	0.546333	0.610333
	19.6	1.448	1.458	1.459	1.432	1.458	1.422	1.46	1.47	1.447	1.461	1.467	1.404	0.738	0.748	0.76	0.729	0.676	0.672	1.134	1.065	1.063	1.156	1.102	1.134	1.436	1.46	1.388	0.552	0.652	0.627	0.476	0.529	0.378	0.894	0.871	0.845	0.076	0.176	0.072	0.734	0.726	0.772	0.744	0.682	0.666	0.511	0.556	0.614
	19.8	1.44233	1.45033	1.45033	1.42233	1.44433	1.41233	1.44233	1.45533	1.43033	1.45333	1.45433	1.39433	0.730333	0.744333	0.755333	0.724333	0.674333	0.672333	1.12533	1.05533	1.06033	1.14433	1.09333	1.12433	1.42533	1.44633	1.37633	0.556333	0.664333	0.634333	0.476333	0.530333	0.378333	0.893333	0.873333	0.836333	0.068333	0.173333	0.059333	0.732333	0.724333	0.767333	0.740333	0.679333	0.663333	0.510333	0.549333	0.603333
	20	1.42933	1.44033	1.44333	1.41433	1.44433	1.40033	1.43533	1.44533	1.42333	1.45433	1.45033	1.38633	0.728333	0.742333	0.755333	0.723333	0.674333	0.673333	1.11033	1.04233	1.04633	1.13133	1.08433	1.11233	1.40633	1.42333	1.36633	0.566333	0.670333	0.634333	0.478333	0.530333	0.382333	0.895333	0.866333	0.836333	0.067333	0.172333	0.061333	0.738333	0.724333	0.769333	0.740333	0.681333	0.665333	0.510333	0.547333	0.592333
[truncated: 6 more columns]

## Sheet: Growth curves_plate 6
	Guide 1
	Guide 2
MOI 0 vs MOI 0.01
		MOI 0																																	MOI 0.01
	Time (h)	CWC46_RS13335	CWC46_RS13335	CWC46_RS13335	CWC46_RS13335	CWC46_RS13335	CWC46_RS13335	srfBC	srfBC	srfBC	srfBC	srfBC	srfBC	trxB	trxB	trxB	trxB	trxB	trxB	CWC46_RS17860	CWC46_RS17860	CWC46_RS17860	CWC46_RS17860	CWC46_RS17860	CWC46_RS17860	apt	apt	apt	apt	apt	apt	EV	EV	EV	CWC46_RS13335	CWC46_RS13335	CWC46_RS13335	CWC46_RS13335	CWC46_RS13335	CWC46_RS13335	srfBC	srfBC	srfBC	srfBC	srfBC	srfBC	trxB	trxB	trxB
	0	0.072667	0.059667	0.050667	0.045667	0.064667	0.059667	0.064667	0.057667	0.059667	0.075667	0.115667	0.125667	0.093667	0.092667	0.091667	0.107667	0.119667	0.119667	0.068667	0.067667	0.068667	0.063667	0.059667	0.057667	0.057667	0.067667	0.066667	0.082667	0.073667	0.072667	0.083667	0.063667	0.076667	0.069667	0.077667	0.077667	0.075667	0.095667	0.105667	0.089667	0.113667	0.108667	0.105667	0.108667	0.149667	0.085667	0.102667	0.096667
	0.2	0.070333	0.061333	0.048333	0.046333	0.068333	0.061333	0.062333	0.060333	0.065333	0.078333	0.122333	0.127333	0.099333	0.101333	0.098333	0.109333	0.125333	0.126333	0.067333	0.062333	0.065333	0.059333	0.053333	0.053333	0.054333	0.060333	0.058333	0.071333	0.062333	0.058333	0.072333	0.055333	0.068333	0.052333	0.062333	0.057333	0.063333	0.074333	0.090333	0.071333	0.084333	0.090333	0.094333	0.100333	0.133333	0.083333	0.097333	0.094333
	0.4	0.070333	0.061333	0.044333	0.042333	0.063333	0.057333	0.059333	0.056333	0.061333	0.071333	0.123333	0.123333	0.094333	0.098333	0.091333	0.104333	0.120333	0.120333	0.060333	0.057333	0.059333	0.049333	0.049333	0.045333	0.045333	0.055333	0.050333	0.067333	0.060333	0.055333	0.074333	0.059333	0.072333	0.065333	0.073333	0.065333	0.069333	0.092333	0.099333	0.075333	0.094333	0.108333	0.110333	0.118333	0.159333	0.089333	0.107333	0.103333
	0.6	0.062333	0.050333	0.036333	0.032333	0.055333	0.045333	0.048333	0.046333	0.054333	0.063333	0.118333	0.117333	0.085333	0.089333	0.086333	0.099333	0.114333	0.114333	0.051333	0.048333	0.050333	0.042333	0.040333	0.037333	0.035333	0.045333	0.043333	0.057333	0.050333	0.044333	0.065333	0.051333	0.070333	0.059333	0.071333	0.059333	0.065333	0.084333	0.097333	0.076333	0.093333	0.108333	0.112333	0.126333	0.165333	0.084333	0.102333	0.095333
	0.8	0.069333	0.059333	0.045333	0.039333	0.065333	0.055333	0.059333	0.054333	0.066333	0.076333	0.131333	0.138333	0.099333	0.103333	0.098333	0.112333	0.127333	0.128333	0.058333	0.057333	0.057333	0.050333	0.047333	0.046333	0.041333	0.053333	0.050333	0.066333	0.062333	0.059333	0.069333	0.057333	0.070333	0.057333	0.064333	0.056333	0.063333	0.077333	0.087333	0.067333	0.076333	0.091333	0.094333	0.109333	0.145333	0.096333	0.106333	0.103333
	1	0.070333	0.060333	0.043333	0.042333	0.059333	0.055333	0.061333	0.056333	0.069333	0.079333	0.140333	0.147333	0.102333	0.108333	0.100333	0.119333	0.135333	0.135333	0.063333	0.057333	0.057333	0.051333	0.049333	0.045333	0.041333	0.052333	0.047333	0.064333	0.062333	0.056333	0.073333	0.058333	0.075333	0.059333	0.065333	0.056333	0.067333	0.079333	0.088333	0.071333	0.079333	0.098333	0.103333	0.125333	0.157333	0.103333	0.116333	0.109333
	1.2	0.068	0.051	0.037	0.039	0.056	0.052	0.059	0.054	0.065	0.075	0.141	0.148	0.101	0.107	0.097	0.118	0.137	0.136	0.058	0.057	0.054	0.046	0.044	0.043	0.035	0.049	0.047	0.062	0.054	0.053	0.071	0.058	0.078	0.048	0.058	0.05	0.062	0.073	0.087	0.064	0.079	0.094	0.094	0.127	0.162	0.099	0.115	0.109
	1.4	0.065333	0.054333	0.036333	0.038333	0.057333	0.054333	0.062333	0.056333	0.067333	0.077333	0.155333	0.163333	0.104333	0.117333	0.111333	0.128333	0.145333	0.145333	0.061333	0.072333	0.070333	0.058333	0.048333	0.042333	0.039333	0.051333	0.051333	0.063333	0.058333	0.056333	0.079333	0.062333	0.085333	0.056333	0.067333	0.057333	0.071333	0.083333	0.101333	0.076333	0.089333	0.102333	0.109333	0.150333	0.182333	0.103333	0.122333	0.119333
	1.6	0.066667	0.055667	0.039667	0.039667	0.061667	0.055667	0.065667	0.060667	0.073667	0.083667	0.167667	0.172667	0.111667	0.120667	0.113667	0.138667	0.158667	0.157667	0.063667	0.061667	0.063667	0.057667	0.051667	0.049667	0.040667	0.055667	0.053667	0.065667	0.061667	0.059667	0.083667	0.071667	0.087667	0.054667	0.063667	0.052667	0.058667	0.076667	0.087667	0.074667	0.083667	0.095667	0.102667	0.150667	0.180667	0.106667	0.134667	0.123667
	1.8	0.068667	0.059667	0.041667	0.045667	0.063667	0.059667	0.072667	0.066667	0.078667	0.090667	0.179667	0.188667	0.123667	0.137667	0.129667	0.154667	0.177667	0.175667	0.068667	0.066667	0.067667	0.063667	0.057667	0.053667	0.045667	0.059667	0.059667	0.071667	0.066667	0.066667	0.091667	0.071667	0.099667	0.056667	0.065667	0.051667	0.066667	0.080667	0.091667	0.083667	0.090667	0.108667	0.118667	0.173667	0.204667	0.127667	0.154667	0.144667
	2	0.070667	0.058667	0.039667	0.043667	0.060667	0.059667	0.076667	0.068667	0.087667	0.090667	0.194667	0.202667	0.129667	0.151667	0.143667	0.167667	0.190667	0.187667	0.077667	0.073667	0.073667	0.068667	0.062667	0.057667	0.051667	0.067667	0.066667	0.079667	0.073667	0.072667	0.098667	0.086667	0.109667	0.069667	0.076667	0.065667	0.077667	0.095667	0.113667	0.099667	0.109667	0.133667	0.136667	0.207667	0.238667	0.133667	0.167667	0.154667
	2.2	0.071333	0.059333	0.041333	0.041333	0.065333	0.063333	0.082333	0.076333	0.091333	0.101333	0.207333	0.215333	0.138333	0.162333	0.146333	0.178333	0.205333	0.205333	0.082333	0.076333	0.077333	0.074333	0.069333	0.062333	0.053333	0.070333	0.070333	0.080333	0.075333	0.074333	0.104333	0.090333	0.118333	0.064333	0.076333	0.062333	0.081333	0.099333	0.110333	0.104333	0.117333	0.136333	0.141333	0.227333	0.250333	0.135333	0.176333	0.166333
	2.4	0.067333	0.057333	0.032333	0.038333	0.060333	0.057333	0.084333	0.076333	0.092333	0.100333	0.220333	0.227333	0.141333	0.170333	0.157333	0.190333	0.219333	0.217333	0.084333	0.084333	0.083333	0.075333	0.071333	0.059333	0.051333	0.070333	0.067333	0.079333	0.072333	0.072333	0.109333	0.090333	0.121333	0.066333	0.072333	0.062333	0.079333	0.099333	0.107333	0.110333	0.122333	0.143333	0.146333	0.243333	0.270333	0.143333	0.185333	0.171333
	2.6	0.076333	0.065333	0.037333	0.054333	0.070333	0.068333	0.097333	0.090333	0.108333	0.113333	0.247333	0.256333	0.154333	0.186333	0.171333	0.210333	0.241333	0.236333	0.094333	0.094333	0.091333	0.088333	0.085333	0.072333	0.058333	0.080333	0.078333	0.090333	0.084333	0.082333	0.121333	0.110333	0.138333	0.068333	0.075333	0.057333	0.078333	0.096333	0.108333	0.116333	0.121333	0.147333	0.154333	0.258333	0.286333	0.158333	0.206333	0.189333
	2.8	0.078	0.071	0.042	0.054	0.075	0.072	0.109	0.104	0.119	0.127	0.274	0.285	0.17	0.21	0.198	0.236	0.267	0.263	0.105	0.108	0.106	0.103	0.099	0.083	0.069	0.09	0.089	0.104	0.094	0.091	0.134	0.121	0.154	0.073	0.081	0.06	0.084	0.099	0.111	0.129	0.131	0.158	0.163	0.283	0.314	0.174	0.221	0.206
	3	0.076667	0.069667	0.045667	0.056667	0.076667	0.075667	0.119667	0.113667	0.135667	0.138667	0.297667	0.308667	0.189667	0.229667	0.208667	0.251667	0.286667	0.284667	0.121667	0.121667	0.120667	0.118667	0.114667	0.097667	0.080667	0.099667	0.098667	0.112667	0.106667	0.099667	0.150667	0.129667	0.169667	0.083667	0.080667	0.063667	0.088667	0.107667	0.119667	0.146667	0.145667	0.177667	0.179667	0.308667	0.342667	0.196667	0.260667	0.229667
	3.2	0.084667	0.077667	0.053667	0.065667	0.084667	0.083667	0.139667	0.131667	0.157667	0.160667	0.329667	0.345667	0.204667	0.250667	0.229667	0.275667	0.312667	0.309667	0.133667	0.131667	0.133667	0.131667	0.128667	0.108667	0.087667	0.113667	0.112667	0.124667	0.118667	0.113667	0.158667	0.142667	0.185667	0.075667	0.082667	0.066667	0.090667	0.106667	0.117667	0.149667	0.155667	0.183667	0.188667	0.335667	0.360667	0.208667	0.268667	0.250667
	3.4	0.089333	0.079333	0.053333	0.066333	0.088333	0.086333	0.155333	0.144333	0.169333	0.172333	0.363333	0.371333	0.229333	0.282333	0.259333	0.306333	0.346333	0.342333	0.154333	0.152333	0.154333	0.151333	0.150333	0.128333	0.103333	0.131333	0.127333	0.139333	0.132333	0.128333	0.181333	0.162333	0.210333	0.083333	0.087333	0.068333	0.097333	0.113333	0.124333	0.169333	0.187333	0.202333	0.203333	0.362333	0.389333	0.234333	0.299333	0.276333
	3.6	0.089	0.082	0.052	0.07	0.091	0.091	0.169	0.162	0.191	0.192	0.394	0.405	0.255	0.31	0.286	0.333	0.376	0.37	0.168	0.168	0.172	0.169	0.167	0.143	0.115	0.143	0.141	0.155	0.15	0.142	0.202	0.182	0.239	0.085	0.091	0.071	0.1	0.116	0.128	0.186	0.188	0.216	0.218	0.392	0.415	0.248	0.316	0.297
	3.8	0.093333	0.087333	0.059333	0.077333	0.098333	0.099333	0.190333	0.182333	0.214333	0.213333	0.429333	0.439333	0.270333	0.329333	0.302333	0.356333	0.403333	0.398333	0.189333	0.192333	0.191333	0.190333	0.191333	0.163333	0.131333	0.160333	0.159333	0.171333	0.163333	0.157333	0.223333	0.201333	0.261333	0.089333	0.095333	0.074333	0.106333	0.125333	0.137333	0.207333	0.204333	0.236333	0.245333	0.429333	0.453333	0.272333	0.343333	0.322333
	4	0.100333	0.090333	0.058333	0.082333	0.103333	0.104333	0.213333	0.202333	0.238333	0.239333	0.464333	0.474333	0.293333	0.354333	0.329333	0.389333	0.431333	0.429333	0.209333	0.209333	0.211333	0.212333	0.211333	0.181333	0.143333	0.175333	0.173333	0.188333	0.181333	0.171333	0.247333	0.222333	0.289333	0.091333	0.099333	0.082333	0.112333	0.131333	0.141333	0.229333	0.225333	0.263333	0.264333	0.458333	0.479333	0.296333	0.370333	0.349333
	4.2	0.098667	0.093667	0.061667	0.090667	0.110667	0.114667	0.241667	0.227667	0.264667	0.265667	0.500667	0.509667	0.317667	0.380667	0.355667	0.417667	0.461667	0.456667	0.232667	0.240667	0.242667	0.240667	0.239667	0.208667	0.166667	0.199667	0.201667	0.211667	0.202667	0.195667	0.276667	0.254667	0.328667	0.095667	0.103667	0.080667	0.112667	0.131667	0.141667	0.241667	0.235667	0.277667	0.278667	0.484667	0.494667	0.319667	0.397667	0.374667
	4.4	0.099	0.096	0.065	0.087	0.113	0.115	0.261	0.247	0.281	0.288	0.536	0.556	0.338	0.408	0.387	0.444	0.494	0.486	0.252	0.257	0.258	0.259	0.257	0.225	0.177	0.218	0.215	0.226	0.223	0.212	0.307	0.283	0.363	0.095	0.104	0.078	0.115	0.132	0.139	0.262	0.253	0.289	0.296	0.514	0.539	0.334	0.414	0.392
	4.6	0.104	0.102	0.069	0.097	0.119	0.123	0.289	0.275	0.311	0.312	0.592	0.602	0.361	0.434	0.411	0.476	0.533	0.521	0.275	0.286	0.286	0.291	0.287	0.25	0.199	0.237	0.237	0.25	0.24	0.23	0.341	0.314	0.397	0.112	0.117	0.09	0.13	0.151	0.156	0.293	0.286	0.323	0.329	0.564	0.584	0.359	0.441	0.414
	4.8	0.104333	0.101333	0.064333	0.098333	0.119333	0.123333	0.305333	0.293333	0.332333	0.333333	0.617333	0.621333	0.380333	0.450333	0.430333	0.511333	0.574333	0.558333	0.292333	0.312333	0.315333	0.320333	0.320333	0.268333	0.207333	0.250333	0.246333	0.264333	0.252333	0.239333	0.370333	0.347333	0.425333	0.107333	0.112333	0.087333	0.132333	0.153333	0.164333	0.311333	0.301333	0.345333	0.351333	0.599333	0.613333	0.368333	0.454333	0.425333
	5	0.110667	0.108667	0.072667	0.108667	0.130667	0.134667	0.336667	0.322667	0.365667	0.362667	0.651667	0.651667	0.417667	0.492667	0.460667	0.548667	0.602667	0.590667	0.328667	0.350667	0.349667	0.348667	0.353667	0.308667	0.233667	0.279667	0.276667	0.294667	0.283667	0.266667	0.411667	0.382667	0.467667	0.109667	0.119667	0.088667	0.135667	0.157667	0.167667	0.328667	0.321667	0.365667	0.370667	0.619667	0.641667	0.394667	0.488667	0.453667
	5.2	0.107667	0.109667	0.071667	0.111667	0.131667	0.137667	0.364667	0.349667	0.390667	0.391667	0.677667	0.681667	0.438667	0.526667	0.500667	0.568667	0.619667	0.610667	0.351667	0.371667	0.371667	0.373667	0.375667	0.330667	0.249667	0.305667	0.297667	0.320667	0.305667	0.287667	0.453667	0.416667	0.522667	0.111667	0.122667	0.092667	0.142667	0.160667	0.175667	0.356667	0.339667	0.389667	0.394667	0.650667	0.666667	0.411667	0.521667	0.488667
	5.4	0.112667	0.112667	0.075667	0.116667	0.139667	0.147667	0.395667	0.380667	0.427667	0.429667	0.710667	0.713667	0.465667	0.544667	0.526667	0.587667	0.641667	0.629667	0.384667	0.404667	0.401667	0.408667	0.412667	0.365667	0.279667	0.334667	0.333667	0.353667	0.340667	0.322667	0.499667	0.470667	0.560667	0.119667	0.130667	0.096667	0.149667	0.174667	0.180667	0.380667	0.367667	0.417667	0.427667	0.680667	0.700667	0.436667	0.540667	0.513667
	5.6	0.116667	0.118667	0.077667	0.126667	0.146667	0.153667	0.437667	0.418667	0.468667	0.470667	0.746667	0.748667	0.514667	0.574667	0.557667	0.620667	0.669667	0.658667	0.418667	0.432667	0.434667	0.440667	0.445667	0.397667	0.315667	0.374667	0.366667	0.390667	0.377667	0.360667	0.542667	0.522667	0.591667	0.124667	0.126667	0.097667	0.156667	0.177667	0.192667	0.412667	0.388667	0.449667	0.459667	0.707667	0.727667	0.478667	0.563667	0.538667
	5.8	0.122667	0.123667	0.081667	0.134667	0.153667	0.165667	0.468667	0.455667	0.494667	0.496667	0.782667	0.779667	0.542667	0.594667	0.575667	0.639667	0.690667	0.681667	0.449667	0.466667	0.470667	0.473667	0.473667	0.428667	0.347667	0.407667	0.400667	0.431667	0.410667	0.386667	0.564667	0.555667	0.622667	0.131667	0.140667	0.109667	0.167667	0.187667	0.203667	0.441667	0.427667	0.478667	0.489667	0.742667	0.760667	0.502667	0.585667	0.563667
	6	0.126333	0.133333	0.089333	0.143333	0.163333	0.173333	0.495333	0.486333	0.522333	0.528333	0.814333	0.812333	0.565333	0.618333	0.591333	0.665333	0.713333	0.708333	0.484333	0.494333	0.496333	0.503333	0.506333	0.459333	0.378333	0.462333	0.454333	0.481333	0.466333	0.445333	0.596333	0.573333	0.656333	0.132333	0.145333	0.108333	0.173333	0.197333	0.202333	0.465333	0.450333	0.497333	0.509333	0.765333	0.788333	0.520333	0.603333	0.583333
	6.2	0.130333	0.134333	0.090333	0.153333	0.171333	0.185333	0.523333	0.511333	0.555333	0.559333	0.852333	0.845333	0.599333	0.648333	0.631333	0.699333	0.747333	0.737333	0.514333	0.517333	0.527333	0.531333	0.537333	0.492333	0.430333	0.495333	0.494333	0.521333	0.503333	0.485333	0.629333	0.611333	0.683333	0.137333	0.150333	0.117333	0.180333	0.205333	0.216333	0.485333	0.477333	0.522333	0.527333	0.794333	0.811333	0.555333	0.638333	0.613333
	6.4	0.133	0.141	0.094	0.156	0.179	0.192	0.552	0.536	0.583	0.588	0.879	0.873	0.62	0.674	0.662	0.73	0.777	0.767	0.536	0.549	0.553	0.562	0.569	0.518	0.47	0.525	0.526	0.55	0.538	0.521	0.662	0.644	0.726	0.136	0.145	0.113	0.185	0.21	0.221	0.5	0.485	0.535	0.538	0.813	0.829	0.567	0.656	0.63
	6.6	0.140333	0.153333	0.097333	0.169333	0.190333	0.208333	0.588333	0.570333	0.622333	0.630333	0.913333	0.906333	0.652333	0.707333	0.692333	0.762333	0.804333	0.793333	0.564333	0.579333	0.585333	0.591333	0.606333	0.556333	0.505333	0.559333	0.559333	0.584333	0.569333	0.547333	0.698333	0.667333	0.762333	0.146333	0.162333	0.121333	0.203333	0.227333	0.231333	0.519333	0.508333	0.553333	0.558333	0.829333	0.851333	0.585333	0.680333	0.652333
	6.8	0.145667	0.160667	0.105667	0.180667	0.200667	0.217667	0.626667	0.601667	0.650667	0.664667	0.940667	0.932667	0.687667	0.736667	0.722667	0.789667	0.832667	0.826667	0.600667	0.619667	0.623667	0.628667	0.640667	0.591667	0.544667	0.606667	0.606667	0.621667	0.613667	0.586667	0.736667	0.709667	0.798667	0.145667	0.160667	0.120667	0.204667	0.230667	0.235667	0.529667	0.514667	0.566667	0.565667	0.837667	0.858667	0.600667	0.688667	0.660667
	7	0.154667	0.171667	0.116667	0.196667	0.213667	0.231667	0.652667	0.631667	0.683667	0.703667	0.972667	0.961667	0.711667	0.759667	0.745667	0.818667	0.861667	0.856667	0.619667	0.639667	0.640667	0.647667	0.661667	0.612667	0.567667	0.635667	0.628667	0.646667	0.638667	0.607667	0.771667	0.746667	0.839667	0.156667	0.167667	0.128667	0.222667	0.241667	0.249667	0.546667	0.532667	0.581667	0.579667	0.845667	0.870667	0.603667	0.692667	0.658667
	7.2	0.157667	0.176667	0.117667	0.206667	0.224667	0.242667	0.686667	0.672667	0.720667	0.742667	1.00367	0.991667	0.742667	0.792667	0.778667	0.846667	0.890667	0.882667	0.648667	0.668667	0.670667	0.677667	0.697667	0.647667	0.599667	0.671667	0.667667	0.682667	0.670667	0.643667	0.812667	0.788667	0.882667	0.162667	0.171667	0.132667	0.231667	0.250667	0.262667	0.552667	0.540667	0.591667	0.586667	0.853667	0.884667	0.609667	0.686667	0.653667
	7.4	0.167333	0.181333	0.125333	0.220333	0.240333	0.262333	0.721333	0.707333	0.754333	0.780333	1.02733	1.01833	0.775333	0.824333	0.803333	0.873333	0.918333	0.906333	0.678333	0.696333	0.697333	0.704333	0.720333	0.672333	0.637333	0.708333	0.702333	0.716333	0.702333	0.679333	0.849333	0.828333	0.914333	0.167333	0.184333	0.142333	0.247333	0.266333	0.274333	0.564333	0.551333	0.602333	0.594333	0.860333	0.891333	0.603333	0.672333	0.638333
	7.6	0.166667	0.182667	0.126667	0.224667	0.245667	0.264667	0.746667	0.733667	0.779667	0.813667	1.05067	1.03967	0.803667	0.849667	0.830667	0.901667	0.947667	0.933667	0.694667	0.721667	0.723667	0.726667	0.739667	0.698667	0.670667	0.747667	0.747667	0.752667	0.738667	0.716667	0.884667	0.864667	0.953667	0.167667	0.188667	0.141667	0.247667	0.270667	0.275667	0.561667	0.552667	0.600667	0.594667	0.860667	0.896667	0.597667	0.665667	0.628667
	7.8	0.173333	0.188333	0.131333	0.235333	0.256333	0.279333	0.787333	0.769333	0.817333	0.845333	1.08033	1.06533	0.828333	0.874333	0.853333	0.926333	0.975333	0.957333	0.718333	0.732333	0.741333	0.746333	0.757333	0.716333	0.697333	0.779333	0.772333	0.779333	0.771333	0.738333	0.917333	0.897333	0.984333	0.183333	0.195333	0.149333	0.261333	0.289333	0.294333	0.568333	0.558333	0.608333	0.606333	0.870333	0.905333	0.593333	0.661333	0.625333
	8	0.177	0.193	0.138	0.249	0.269	0.295	0.818	0.801	0.845	0.876	1.099	1.086	0.857	0.907	0.878	0.952	1.002	0.983	0.742	0.756	0.766	0.77	0.78	0.741	0.731	0.815	0.806	0.816	0.802	0.778	0.952	0.936	1.023	0.185	0.207	0.154	0.269	0.292	0.294	0.569	0.555	0.604	0.604	0.879	0.917	0.594	0.664	0.622
	8.2	0.192333	0.206333	0.148333	0.266333	0.286333	0.314333	0.854333	0.838333	0.885333	0.911333	1.13633	1.11733	0.883333	0.941333	0.909333	0.977333	1.03533	1.01233	0.774333	0.782333	0.794333	0.798333	0.810333	0.769333	0.774333	0.857333	0.850333	0.859333	0.850333	0.818333	0.988333	0.969333	1.05433	0.190333	0.216333	0.157333	0.280333	0.308333	0.309333	0.574333	0.559333	0.611333	0.616333	0.897333	0.938333	0.604333	0.677333	0.633333
	8.4	0.196	0.213	0.152	0.281	0.303	0.333	0.883	0.874	0.916	0.941	1.158	1.142	0.914	0.972	0.935	1.004	1.063	1.039	0.794	0.805	0.816	0.822	0.832	0.796	0.818	0.899	0.891	0.897	0.888	0.858	1.02	1.005	1.087	0.203	0.22	0.163	0.294	0.32	0.324	0.577	0.566	0.611	0.625	0.912	0.946	0.616	0.683	0.64
	8.6	0.202667	0.217667	0.158667	0.290667	0.317667	0.342667	0.911667	0.899667	0.939667	0.967667	1.18867	1.16867	0.937667	1.00267	0.960667	1.03167	1.09667	1.07367	0.816667	0.831667	0.841667	0.845667	0.857667	0.823667	0.853667	0.930667	0.922667	0.933667	0.922667	0.893667	1.05167	1.03967	1.12167	0.205667	0.230667	0.172667	0.309667	0.329667	0.338667	0.579667	0.567667	0.618667	0.633667	0.930667	0.963667	0.630667	0.699667	0.652667
	8.8	0.213667	0.231667	0.166667	0.307667	0.330667	0.356667	0.941667	0.930667	0.976667	1.00367	1.22367	1.19967	0.961667	1.03667	0.993667	1.06167	1.13067	1.10467	0.839667	0.853667	0.865667	0.866667	0.878667	0.847667	0.889667	0.962667	0.954667	0.967667	0.955667	0.924667	1.08667	1.07567	1.15167	0.212667	0.237667	0.175667	0.314667	0.338667	0.344667	0.580667	0.574667	0.627667	0.644667	0.949667	0.982667	0.646667	0.721667	0.669667
	9	0.220667	0.244667	0.178667	0.327667	0.345667	0.371667	0.971667	0.965667	1.00967	1.03167	1.25367	1.22967	0.988667	1.06867	1.01867	1.08367	1.15967	1.13167	0.857667	0.874667	0.887667	0.889667	0.901667	0.870667	0.925667	0.992667	0.985667	0.995667	0.985667	0.951667	1.10867	1.09967	1.17767	0.220667	0.251667	0.187667	0.331667	0.357667	0.357667	0.590667	0.583667	0.635667	0.660667	0.967667	0.999667	0.666667	0.737667	0.686667
	9.2	0.223333	0.245333	0.177333	0.334333	0.348333	0.376333	0.997333	0.989333	1.03533	1.05733	1.28233	1.25533	1.01233	1.09633	1.04933	1.11133	1.18833	1.15833	0.877333	0.899333	0.913333	0.918333	0.924333	0.888333	0.952333	1.01933	1.01333	1.02433	1.01333	0.980333	1.14933	1.13033	1.20233	0.224333	0.248333	0.186333	0.331333	0.357333	0.359333	0.589333	0.587333	0.639333	0.668333	0.982333	1.01633	0.679333	0.751333	0.698333
	9.4	0.234667	0.261667	0.189667	0.348667	0.364667	0.397667	1.03367	1.02267	1.07267	1.08767	1.31667	1.29067	1.03567	1.12267	1.07867	1.13267	1.21067	1.18067	0.897667	0.920667	0.933667	0.939667	0.946667	0.907667	0.982667	1.05067	1.04267	1.05667	1.04667	1.00767	1.16867	1.16567	1.23667	0.240667	0.267667	0.199667	0.346667	0.367667	0.376667	0.602667	0.604667	0.657667	0.693667	1.00667	1.04267	0.707667	0.775667	0.724667
	9.6	0.241333	0.263333	0.199333	0.359333	0.374333	0.406333	1.06233	1.04933	1.09533	1.12233	1.34233	1.31033	1.05633	1.14733	1.09733	1.15233	1.23333	1.19533	0.916333	0.935333	0.952333	0.962333	0.970333	0.925333	1.01233	1.07533	1.06933	1.08933	1.07333	1.04033	1.19033	1.18933	1.25633	0.249333	0.277333	0.209333	0.352333	0.377333	0.392333	0.610333	0.611333	0.668333	0.705333	1.02233	1.05833	0.727333	0.796333	0.742333
	9.8	0.245	0.272	0.205	0.367	0.38	0.413	1.097	1.081	1.127	1.155	1.373	1.328	1.076	1.158	1.121	1.178	1.256	1.219	0.934	0.959	0.978	0.993	1	0.94	1.038	1.1	1.097	1.111	1.098	1.066	1.222	1.222	1.285	0.25	0.27	0.212	0.354	0.375	0.395	0.616	0.617	0.673	0.714	1.034	1.07	0.746	0.812	0.757
	10	0.244	0.273	0.201	0.371	0.39	0.419	1.114	1.098	1.146	1.178	1.382	1.341	1.092	1.183	1.136	1.188	1.265	1.227	0.955	0.98	1.001	1.015	1.024	0.955	1.058	1.125	1.119	1.136	1.12	1.089	1.239	1.242	1.292	0.25	0.274	0.21	0.357	0.374	0.394	0.614	0.616	0.679	0.717	1.039	1.079	0.754	0.825	0.769
	10.2	0.254	0.284	0.213	0.384	0.399	0.432	1.149	1.137	1.178	1.215	1.406	1.364	1.117	1.206	1.155	1.207	1.281	1.246	0.984	1.023	1.036	1.046	1.054	0.987	1.096	1.161	1.156	1.171	1.152	1.121	1.269	1.266	1.319	0.262	0.284	0.22	0.368	0.385	0.401	0.627	0.627	0.69	0.731	1.064	1.099	0.781	0.846	0.796
	10.4	0.261	0.293	0.22	0.394	0.412	0.441	1.177	1.17	1.204	1.246	1.435	1.388	1.128	1.215	1.175	1.224	1.298	1.262	1.005	1.049	1.067	1.076	1.084	1.009	1.128	1.189	1.186	1.205	1.182	1.147	1.281	1.288	1.338	0.265	0.293	0.227	0.378	0.39	0.411	0.633	0.634	0.701	0.737	1.076	1.106	0.802	0.866	0.813
	10.6	0.261667	0.290667	0.220667	0.395667	0.413667	0.444667	1.19367	1.19167	1.22067	1.27267	1.45767	1.40767	1.14367	1.23567	1.19267	1.23467	1.30867	1.27467	1.02567	1.07267	1.08967	1.09067	1.09767	1.02567	1.14967	1.21267	1.20667	1.21867	1.19567	1.17067	1.30067	1.30567	1.35667	0.268667	0.293667	0.224667	0.376667	0.387667	0.407667	0.631667	0.629667	0.696667	0.738667	1.07867	1.11067	0.812667	0.874667	0.824667
	10.8	0.266667	0.294667	0.228667	0.401667	0.418667	0.451667	1.22267	1.22267	1.24367	1.29267	1.46567	1.42267	1.15967	1.24567	1.20167	1.25467	1.32467	1.29067	1.05867	1.09367	1.10267	1.11267	1.11667	1.05167	1.17867	1.23967	1.23267	1.24567	1.22667	1.19867	1.32767	1.33467	1.37867	0.280667	0.298667	0.234667	0.383667	0.393667	0.418667	0.641667	0.641667	0.709667	0.750667	1.09567	1.12567	0.831667	0.891667	0.841667
	11	0.278	0.306	0.235	0.413	0.434	0.462	1.248	1.251	1.27	1.321	1.485	1.431	1.173	1.26	1.22	1.268	1.335	1.304	1.069	1.112	1.127	1.139	1.142	1.067	1.214	1.268	1.258	1.271	1.249	1.229	1.351	1.352	1.399	0.287	0.309	0.241	0.39	0.399	0.421	0.651	0.649	0.719	0.76	1.11	1.137	0.851	0.908	0.858
	11.2	0.281667	0.309667	0.243667	0.416667	0.440667	0.469667	1.26467	1.27467	1.29067	1.34567	1.48967	1.43767	1.18467	1.27167	1.22967	1.28267	1.34767	1.31667	1.08567	1.12867	1.14967	1.15967	1.16267	1.08467	1.24167	1.29067	1.27467	1.29567	1.27767	1.25667	1.36567	1.36667	1.41767	0.293667	0.321667	0.252667	0.402667	0.416667	0.435667	0.662667	0.661667	0.735667	0.775667	1.12267	1.15467	0.868667	0.924667	0.873667
	11.4	0.286333	0.308333	0.246333	0.422333	0.445333	0.472333	1.28033	1.28933	1.30633	1.36133	1.49633	1.44233	1.19833	1.28633	1.24533	1.29133	1.35633	1.33433	1.10133	1.14333	1.15833	1.17733	1.17733	1.09833	1.25933	1.30233	1.29033	1.30733	1.28933	1.27633	1.37533	1.37933	1.42933	0.291333	0.316333	0.254333	0.405333	0.413333	0.429333	0.668333	0.665333	0.741333	0.780333	1.14233	1.16333	0.880333	0.932333	0.886333
	11.6	0.289667	0.312667	0.252667	0.430667	0.448667	0.480667	1.29767	1.30667	1.32167	1.38267	1.50467	1.45067	1.21167	1.29667	1.25367	1.30467	1.36767	1.34267	1.12467	1.15867	1.18067	1.19667	1.19067	1.12267	1.28567	1.32267	1.31367	1.32967	1.31067	1.29567	1.39067	1.39467	1.44667	0.296667	0.320667	0.259667	0.408667	0.419667	0.435667	0.677667	0.674667	0.753667	0.791667	1.15967	1.17867	0.891667	0.949667	0.899667
	11.8	0.297667	0.321667	0.263667	0.441667	0.460667	0.489667	1.31767	1.33567	1.34767	1.41067	1.52067	1.46667	1.22967	1.31067	1.27567	1.32367	1.39467	1.36267	1.13967	1.17867	1.19167	1.21867	1.20867	1.13767	1.30767	1.34767	1.33467	1.35167	1.33467	1.32067	1.41567	1.41967	1.46767	0.302667	0.324667	0.269667	0.418667	0.428667	0.442667	0.692667	0.693667	0.770667	0.802667	1.17167	1.19067	0.911667	0.964667	0.914667
	12	0.294667	0.320667	0.268667	0.441667	0.459667	0.491667	1.33167	1.34767	1.35567	1.42067	1.53167	1.47267	1.23767	1.32367	1.28367	1.33667	1.38767	1.36767	1.15867	1.18167	1.19767	1.22767	1.21867	1.15167	1.31967	1.35967	1.34367	1.36267	1.34467	1.32967	1.42467	1.42967	1.47767	0.306667	0.327667	0.274667	0.418667	0.431667	0.443667	0.700667	0.696667	0.781667	0.816667	1.17767	1.19367	0.915667	0.972667	0.922667
	12.2	0.298667	0.325667	0.275667	0.449667	0.467667	0.498667	1.34567	1.36267	1.37267	1.43267	1.55467	1.48867	1.23567	1.32667	1.29067	1.34267	1.38867	1.37067	1.15667	1.18467	1.20567	1.23667	1.22467	1.16067	1.33067	1.37167	1.35367	1.36767	1.35267	1.33667	1.43667	1.44367	1.49267	0.307667	0.326667	0.274667	0.420667	0.427667	0.441667	0.706667	0.701667	0.784667	0.824667	1.17667	1.19067	0.926667	0.981667	0.927667
	12.4	0.302	0.33	0.28	0.454	0.471	0.502	1.359	1.381	1.386	1.452	1.568	1.495	1.251	1.35	1.298	1.347	1.388	1.372	1.164	1.193	1.218	1.249	1.234	1.172	1.353	1.388	1.369	1.384	1.365	1.35	1.451	1.461	1.516	0.309	0.325	0.279	0.427	0.433	0.448	0.719	0.712	0.798	0.835	1.182	1.19	0.935	0.988	0.939
	12.6	0.304	0.329	0.279	0.46	0.472	0.502	1.368	1.391	1.395	1.46	1.557	1.488	1.257	1.355	1.308	1.346	1.38	1.368	1.18	1.208	1.226	1.264	1.245	1.184	1.365	1.401	1.383	1.392	1.38	1.361	1.455	1.47	1.523	0.307	0.327	0.283	0.438	0.443	0.457	0.733	0.733	0.812	0.847	1.184	1.195	0.947	1.001	0.95
	12.8	0.313333	0.337333	0.287333	0.471333	0.482333	0.510333	1.38333	1.40933	1.41533	1.47533	1.56033	1.49533	1.26933	1.35433	1.33533	1.35133	1.38133	1.36933	1.19533	1.22033	1.24133	1.27733	1.25133	1.19933	1.37733	1.41433	1.39833	1.41033	1.39733	1.37633	1.47033	1.49433	1.54133	0.314333	0.331333	0.285333	0.438333	0.447333	0.459333	0.745333	0.735333	0.822333	0.857333	1.19233	1.20333	0.963333	1.01533	0.964333
	13	0.31	0.335	0.285	0.467	0.479	0.512	1.399	1.422	1.432	1.491	1.571	1.502	1.281	1.359	1.345	1.355	1.381	1.374	1.206	1.232	1.252	1.287	1.265	1.211	1.388	1.431	1.406	1.423	1.415	1.383	1.484	1.507	1.544	0.311	0.328	0.285	0.442	0.448	0.464	0.754	0.746	0.83	0.864	1.196	1.202	0.972	1.02	0.976
	13.2	0.314667	0.339667	0.292667	0.475667	0.482667	0.517667	1.41467	1.42767	1.44267	1.50667	1.55967	1.50067	1.29467	1.35667	1.34067	1.34867	1.37667	1.36767	1.21767	1.23667	1.25867	1.29967	1.27667	1.22067	1.39567	1.43867	1.41267	1.43167	1.42167	1.39067	1.51167	1.52267	1.55567	0.314667	0.338667	0.286667	0.451667	0.459667	0.474667	0.767667	0.758667	0.844667	0.878667	1.20267	1.21067	0.983667	1.03167	0.983667
	13.4	0.318667	0.343667	0.297667	0.481667	0.487667	0.520667	1.42567	1.44867	1.44667	1.51667	1.56367	1.49867	1.31367	1.35067	1.34567	1.34067	1.37267	1.36667	1.23067	1.24167	1.27267	1.32667	1.28167	1.23267	1.40567	1.45167	1.42767	1.44967	1.43267	1.40567	1.50567	1.53867	1.55367	0.312667	0.341667	0.291667	0.456667	0.460667	0.479667	0.782667	0.770667	0.857667	0.890667	1.21267	1.20967	0.992667	1.03567	0.992667
	13.6	0.32	0.347	0.3	0.481	0.492	0.523	1.434	1.452	1.454	1.521	1.567	1.495	1.326	1.356	1.343	1.344	1.378	1.37	1.239	1.247	1.285	1.32	1.281	1.243	1.417	1.458	1.434	1.454	1.444	1.416	1.497	1.542	1.542	0.319	0.343	0.292	0.462	0.467	0.482	0.79	0.782	0.865	0.896	1.226	1.218	1.003	1.043	1.002
	13.8	0.326333	0.355333	0.304333	0.489333	0.497333	0.531333	1.44833	1.47233	1.48033	1.52033	1.56833	1.50633	1.32833	1.36133	1.34733	1.35633	1.38833	1.37233	1.25433	1.26133	1.29933	1.32233	1.27633	1.26333	1.43533	1.47633	1.44833	1.46933	1.45933	1.43233	1.47133	1.54333	1.53033	0.323333	0.349333	0.299333	0.472333	0.479333	0.493333	0.808333	0.796333	0.881333	0.912333	1.23633	1.22833	1.01833	1.05933	1.02333
	14	0.330667	0.356667	0.306667	0.494667	0.502667	0.536667	1.44467	1.47567	1.47367	1.52067	1.56167	1.50167	1.32467	1.35967	1.34767	1.35067	1.38867	1.36867	1.27167	1.27067	1.30067	1.31167	1.27367	1.25867	1.44467	1.49767	1.46267	1.48267	1.46967	1.43867	1.45267	1.53367	1.50567	0.324667	0.346667	0.298667	0.476667	0.483667	0.498667	0.821667	0.810667	0.891667	0.924667	1.23067	1.22467	1.03267	1.06967	1.03167
	14.2	0.331	0.355	0.307	0.495	0.506	0.536	1.448	1.477	1.471	1.528	1.568	1.494	1.326	1.36	1.353	1.348	1.382	1.37	1.272	1.255	1.296	1.299	1.268	1.251	1.456	1.496	1.48	1.499	1.477	1.452	1.448	1.52	1.493	0.322	0.349	0.295	0.475	0.484	0.499	0.83	0.818	0.896	0.929	1.229	1.228	1.039	1.076	1.038
	14.4	0.340333	0.366333	0.320333	0.506333	0.513333	0.548333	1.45733	1.48133	1.48033	1.53033	1.56533	1.49733	1.32233	1.36533	1.35433	1.35433	1.38533	1.37433	1.27433	1.25533	1.30633	1.30033	1.27233	1.25133	1.46933	1.49133	1.46833	1.49733	1.50033	1.47233	1.44233	1.49433	1.49633	0.334333	0.356333	0.308333	0.488333	0.498333	0.509333	0.850333	0.834333	0.915333	0.946333	1.25033	1.24633	1.05133	1.08633	1.05433
	14.6	0.349333	0.377333	0.330333	0.520333	0.531333	0.562333	1.46433	1.48533	1.48733	1.52933	1.56133	1.50133	1.33533	1.37333	1.36033	1.35333	1.38433	1.37533	1.27233	1.24933	1.30833	1.29733	1.26533	1.25233	1.47233	1.48133	1.46233	1.48233	1.50133	1.47133	1.45533	1.49133	1.49533	0.342333	0.365333	0.312333	0.496333	0.503333	0.517333	0.861333	0.847333	0.923333	0.958333	1.25833	1.26433	1.06433	1.09633	1.06733
	14.8	0.347	0.378	0.331	0.524	0.535	0.565	1.471	1.484	1.494	1.53	1.559	1.489	1.35	1.365	1.351	1.349	1.383	1.371	1.264	1.244	1.301	1.3	1.267	1.254	1.482	1.473	1.458	1.48	1.489	1.49	1.462	1.48	1.496	0.345	0.368	0.323	0.499	0.511	0.522	0.871	0.857	0.93	0.968	1.272	1.288	1.066	1.097	1.07
	15	0.353	0.38	0.333	0.533	0.541	0.57	1.479	1.488	1.498	1.538	1.567	1.494	1.339	1.367	1.356	1.367	1.393	1.377	1.268	1.245	1.3	1.302	1.271	1.254	1.479	1.48	1.462	1.471	1.488	1.489	1.472	1.49	1.51	0.346	0.369	0.324	0.508	0.513	0.527	0.884	0.866	0.943	0.98	1.289	1.286	1.084	1.102	1.078
	15.2	0.352333	0.383333	0.337333	0.535333	0.543333	0.574333	1.46933	1.48333	1.49033	1.52133	1.55433	1.48733	1.34633	1.35733	1.34733	1.35233	1.38433	1.36733	1.25933	1.23633	1.29333	1.29933	1.25733	1.24733	1.45533	1.47833	1.46133	1.46533	1.46733	1.46633	1.45933	1.47933	1.49833	0.354333	0.376333	0.330333	0.508333	0.523333	0.534333	0.893333	0.871333	0.949333	0.979333	1.30633	1.29433	1.09033	1.10333	1.07833
	15.4	0.363333	0.389333	0.339333	0.538333	0.547333	0.577333	1.47333	1.48833	1.49733	1.52533	1.55333	1.49533	1.31633	1.35133	1.34033	1.36333	1.38633	1.36133	1.25333	1.22633	1.29133	1.28733	1.25233	1.24133	1.45833	1.48933	1.46533	1.46733	1.46933	1.46633	1.45933	1.49133	1.50233	0.349333	0.373333	0.326333	0.511333	0.519333	0.536333	0.902333	0.879333	0.964333	0.986333	1.30433	1.27733	1.09133	1.10033	1.08133
	15.6	0.37	0.401	0.352	0.55	0.558	0.588	1.478	1.49	1.497	1.53	1.557	1.492	1.326	1.357	1.348	1.363	1.397	1.369	1.258	1.229	1.297	1.293	1.258	1.243	1.463	1.5	1.478	1.486	1.474	1.48	1.467	1.495	1.506	0.354	0.38	0.335	0.52	0.532	0.54	0.917	0.893	0.976	1.001	1.32	1.29	1.101	1.112	1.098
	15.8	0.375333	0.406333	0.360333	0.555333	0.558333	0.593333	1.46833	1.47933	1.48733	1.50833	1.54233	1.47333	1.31333	1.34733	1.33933	1.35333	1.38233	1.35633	1.25133	1.22233	1.28933	1.28833	1.24633	1.23533	1.44733	1.48933	1.46533	1.47133	1.45933	1.45533	1.44933	1.48833	1.48733	0.353333	0.381333	0.338333	0.520333	0.533333	0.541333	0.909333	0.895333	0.966333	0.996333	1.32833	1.30833	1.09533	1.10733	1.09633
	16	0.376667	0.413667	0.366667	0.563667	0.565667	0.598667	1.46767	1.48467	1.48767	1.51367	1.54167	1.46467	1.31467	1.34367	1.33367	1.35067	1.37567	1.35067	1.25067	1.21167	1.28367	1.29167	1.24067	1.23767	1.45267	1.48767	1.46767	1.47267	1.46467	1.45767	1.44767	1.48667	1.48367	0.348667	0.374667	0.335667	0.520667	0.528667	0.542667	0.912667	0.903667	0.969667	0.997667	1.33367	1.31167	1.09667	1.10367	1.09967
	16.2	0.388	0.421	0.375	0.576	0.579	0.611	1.477	1.493	1.497	1.517	1.545	1.47	1.324	1.348	1.341	1.358	1.381	1.36	1.26	1.224	1.29	1.305	1.247	1.249	1.466	1.503	1.479	1.484	1.478	1.478	1.441	1.487	1.483	0.356	0.389	0.347	0.536	0.544	0.558	0.928	0.918	0.984	1.009	1.348	1.33	1.111	1.109	1.106
	16.4	0.389333	0.422333	0.375333	0.574333	0.580333	0.608333	1.46233	1.48533	1.48833	1.51333	1.53233	1.46333	1.28733	1.33533	1.32333	1.35433	1.37733	1.34233	1.25033	1.20633	1.28333	1.28833	1.23433	1.22933	1.46833	1.50333	1.47733	1.48333	1.47933	1.48833	1.43033	1.47333	1.47233	0.352333	0.383333	0.341333	0.533333	0.539333	0.558333	0.932333	0.917333	0.986333	1.01333	1.34033	1.30433	1.10833	1.09933	1.10433
	16.6	0.405667	0.436667	0.386667	0.585667	0.590667	0.621667	1.47367	1.49567	1.49467	1.51267	1.53967	1.46467	1.29867	1.34767	1.33767	1.35267	1.37367	1.35467	1.25867	1.21167	1.29067	1.29967	1.24367	1.24367	1.47767	1.50867	1.48267	1.49467	1.49067	1.50067	1.43267	1.46767	1.46967	0.363667	0.394667	0.353667	0.548667	0.554667	0.569667	0.946667	0.926667	0.993667	1.02167	1.35167	1.32367	1.11967	1.11567	1.11867
	16.8	0.409333	0.443333	0.394333	0.593333	0.601333	0.627333	1.47233	1.49333	1.49733	1.51133	1.53833	1.46333	1.32133	1.34633	1.33533	1.35433	1.37733	1.35133	1.26733	1.21133	1.29033	1.30733	1.24433	1.24833	1.48233	1.50133	1.48433	1.49833	1.49333	1.49933	1.43833	1.46933	1.47433	0.363333	0.394333	0.354333	0.547333	0.555333	0.570333	0.954333	0.935333	1.00233	1.03133	1.35333	1.34133	1.12033	1.11233	1.11833
	17	0.415333	0.453333	0.406333	0.601333	0.606333	0.635333	1.46233	1.49033	1.49033	1.50933	1.53233	1.47033	1.31433	1.34233	1.32933	1.36033	1.37633	1.35233	1.26533	1.21333	1.29633	1.30833	1.24533	1.25033	1.48833	1.50133	1.47933	1.49633	1.49333	1.49433	1.43433	1.46433	1.47333	0.368333	0.400333	0.360333	0.555333	0.559333	0.575333	0.963333	0.941333	1.00733	1.04433	1.35333	1.33133	1.12133	1.11233	1.12033
	17.2	0.422333	0.460333	0.415333	0.608333	0.616333	0.640333	1.47333	1.49833	1.49633	1.51033	1.54133	1.46933	1.32933	1.34633	1.33433	1.35233	1.37833	1.35533	1.27233	1.21533	1.29933	1.31133	1.24833	1.25433	1.49333	1.49933	1.48233	1.49733	1.49733	1.50233	1.43533	1.46733	1.47733	0.371333	0.411333	0.364333	0.560333	0.561333	0.580333	0.976333	0.941333	1.01633	1.04833	1.36033	1.34433	1.11933	1.11133	1.12633
	17.4	0.426	0.464	0.423	0.616	0.621	0.644	1.465	1.487	1.488	1.499	1.535	1.457	1.312	1.341	1.333	1.352	1.375	1.35	1.269	1.207	1.293	1.306	1.245	1.253	1.487	1.487	1.469	1.485	1.496	1.49	1.436	1.461	1.474	0.382	0.415	0.379	0.57	0.567	0.586	0.979	0.957	1.03	1.065	1.362	1.348	1.116	1.111	1.125
	17.6	0.425667	0.460667	0.419667	0.614667	0.619667	0.643667	1.45967	1.47667	1.48067	1.49567	1.52367	1.44667	1.29667	1.32667	1.31767	1.34467	1.36567	1.33767	1.26167	1.19767	1.28867	1.29867	1.23967	1.24567	1.48167	1.47967	1.46467	1.47767	1.48367	1.47767	1.41967	1.45567	1.46367	0.374667	0.413667	0.373667	0.565667	0.559667	0.578667	0.988667	0.953667	1.03367	1.06267	1.34967	1.33067	1.10967	1.10067	1.11467
	17.8	0.430667	0.470667	0.426667	0.624667	0.622667	0.650667	1.45667	1.47667	1.47867	1.49167	1.52267	1.44867	1.30167	1.32867	1.32267	1.34467	1.35867	1.33967	1.25967	1.19767	1.29167	1.30267	1.23667	1.24467	1.47567	1.47267	1.45467	1.47367	1.48167	1.47167	1.42467	1.45867	1.46467	0.384667	0.423667	0.379667	0.570667	0.565667	0.584667	0.988667	0.960667	1.04367	1.08367	1.34867	1.33267	1.11267	1.10467	1.12167
	18	0.436667	0.477667	0.435667	0.632667	0.632667	0.655667	1.45767	1.47767	1.48067	1.48667	1.51467	1.44467	1.28367	1.32667	1.31667	1.33767	1.35667	1.33867	1.26267	1.19067	1.28667	1.29467	1.23867	1.24567	1.46467	1.46567	1.45067	1.46167	1.47167	1.45967	1.42267	1.45867	1.46367	0.395667	0.430667	0.386667	0.576667	0.573667	0.589667	1.01167	0.974667	1.06467	1.07967	1.35067	1.33667	1.11267	1.10467	1.12267
	18.2	0.451	0.494	0.449	0.658	0.643	0.677	1.463	1.489	1.494	1.506	1.531	1.477	1.299	1.339	1.323	1.351	1.376	1.345	1.277	1.211	1.303	1.306	1.246	1.257	1.486	1.487	1.467	1.481	1.485	1.475	1.429	1.476	1.479	0.402	0.441	0.39	0.584	0.583	0.6	1.027	0.987	1.072	1.095	1.362	1.335	1.119	1.11	1.127
	18.4	0.453667	0.495667	0.452667	0.649667	0.641667	0.670667	1.45667	1.48367	1.48167	1.49067	1.51967	1.46367	1.28667	1.32667	1.32167	1.34267	1.36267	1.33067	1.26167	1.19367	1.28867	1.30067	1.23067	1.23667	1.47167	1.47067	1.44667	1.46667	1.47167	1.45967	1.41767	1.46067	1.46867	0.413667	0.451667	0.396667	0.592667	0.594667	0.603667	1.02767	0.991667	1.07267	1.09567	1.35667	1.32367	1.10967	1.09867	1.12267
	18.6	0.464	0.507	0.463	0.655	0.649	0.678	1.446	1.473	1.472	1.487	1.512	1.467	1.283	1.323	1.311	1.333	1.36	1.328	1.262	1.197	1.283	1.298	1.237	1.239	1.46	1.463	1.444	1.462	1.469	1.457	1.421	1.462	1.471	0.421	0.46	0.401	0.603	0.6	0.611	1.036	1.006	1.075	1.084	1.359	1.33	1.108	1.1	1.121
	18.8	0.467	0.511	0.466	0.664	0.656	0.68	1.442	1.474	1.47	1.486	1.512	1.461	1.272	1.319	1.311	1.334	1.354	1.328	1.26	1.189	1.283	1.298	1.242	1.243	1.458	1.464	1.443	1.463	1.463	1.458	1.41	1.457	1.466	0.424	0.459	0.403	0.598	0.597	0.607	1.03	1.003	1.064	1.1	1.35	1.322	1.11	1.098	1.116
	19	0.473	0.519	0.474	0.672	0.662	0.688	1.447	1.471	1.475	1.484	1.515	1.452	1.279	1.317	1.309	1.33	1.354	1.328	1.262	1.189	1.284	1.302	1.245	1.245	1.458	1.465	1.445	1.46	1.463	1.459	1.429	1.464	1.475	0.433	0.469	0.409	0.604	0.605	0.614	1.034	1	1.068	1.088	1.353	1.324	1.106	1.096	1.123
	19.2	0.478333	0.529333	0.480333	0.682333	0.669333	0.693333	1.44033	1.47233	1.46633	1.48233	1.50733	1.46333	1.29733	1.31733	1.30633	1.33133	1.35133	1.32333	1.26233	1.19433	1.27733	1.29833	1.25033	1.24333	1.45233	1.45833	1.43833	1.45533	1.46033	1.45233	1.42333	1.46433	1.47533	0.444333	0.477333	0.415333	0.619333	0.620333	0.628333	1.03933	1.00833	1.07333	1.09033	1.35733	1.32433	1.10533	1.09533	1.12133
	19.4	0.490667	0.541667	0.492667	0.694667	0.679667	0.707667	1.44967	1.47467	1.47167	1.48467	1.50967	1.46767	1.30167	1.32167	1.30767	1.32667	1.35367	1.32867	1.26567	1.20167	1.28367	1.30467	1.25367	1.24867	1.45467	1.46467	1.43967	1.46467	1.45967	1.45767	1.42767	1.47267	1.47867	0.453667	0.487667	0.422667	0.625667	0.622667	0.635667	1.04167	1.00767	1.07667	1.09167	1.35667	1.32267	1.10667	1.09567	1.12667
	19.6	0.494333	0.544333	0.490333	0.705333	0.684333	0.718333	1.44333	1.47133	1.46933	1.48333	1.50933	1.47033	1.29933	1.32333	1.31433	1.34233	1.36033	1.33033	1.26433	1.20833	1.28533	1.30433	1.25033	1.25233	1.45933	1.47333	1.44633	1.46433	1.46733	1.45833	1.42033	1.47233	1.47933	0.452333	0.488333	0.422333	0.628333	0.628333	0.634333	1.03933	1.00633	1.07233	1.10333	1.35533	1.31633	1.11033	1.10233	1.13033
	19.8	0.502333	0.554333	0.502333	0.712333	0.692333	0.724333	1.44333	1.46433	1.46533	1.47733	1.50733	1.46433	1.29833	1.31633	1.30933	1.32533	1.34833	1.32433	1.26133	1.19933	1.27633	1.30233	1.25733	1.24733	1.44133	1.45533	1.43433	1.45133	1.45333	1.45833	1.43433	1.47033	1.47333	0.475333	0.499333	0.432333	0.641333	0.642333	0.645333	1.04433	0.998333	1.08133	1.12233	1.35733	1.31533	1.10433	1.09533	1.12733
	20	0.507	0.559	0.509	0.717	0.695	0.729	1.439	1.458	1.453	1.467	1.495	1.462	1.265	1.31	1.304	1.32	1.345	1.322	1.251	1.185	1.269	1.294	1.245	1.245	1.439	1.45	1.427	1.447	1.446	1.446	1.414	1.468	1.469	0.47	0.503	0.435	0.641	0.64	0.649	1.037	0.995	1.072	1.111	1.353	1.315	1.1	1.093	1.126
[truncated: 18 more columns]

## Sheet: Growth curves_plate 7
	Guide 1
	Guide 2
MOI 0 vs MOI 0.01
		MOI 0																														MOI 0.01
	Time (h)	CWC46_RS19675, rppH	CWC46_RS19675, rppH	CWC46_RS19675, rppH	CWC46_RS21065, rnfH	CWC46_RS21065, rnfH	CWC46_RS21065, rnfH	CWC46_RS21065, rnfH	CWC46_RS21065, rnfH	CWC46_RS21065, rnfH	rlmE	rlmE	rlmE	rlmE	rlmE	rlmE	clpP	clpP	clpP	clpP	clpP	clpP	ompW	ompW	ompW	Scrambled guide	Scrambled guide	Scrambled guide	EV	EV	EV	CWC46_RS19675, rppH	CWC46_RS19675, rppH	CWC46_RS19675, rppH	CWC46_RS21065, rnfH	CWC46_RS21065, rnfH	CWC46_RS21065, rnfH	CWC46_RS21065, rnfH	CWC46_RS21065, rnfH	CWC46_RS21065, rnfH	rlmE	rlmE	rlmE	rlmE	rlmE	rlmE	clpP	clpP	clpP
	0	0.080333	0.061333	0.047333	0.067333	0.054333	0.066333	0.064333	0.058333	0.063333	0.066333	0.047333	0.054333	0.071333	0.077333	0.044333	0.061333	0.047333	0.052333	0.054333	0.040333	0.041333	0.067333	0.068333	0.061333	0.060333	0.046333	0.049333	0.065333	0.051333	0.065333	0.071333	0.067333	0.063333	0.077333	0.032333	0.061333	0.050333	0.043333	0.048333	0.056333	0.053333	0.052333	0.077333	0.083333	0.084333	0.065333	0.060333	0.068333
	0.2	0.081	0.061	0.049	0.074	0.061	0.076	0.072	0.067	0.066	0.063	0.047	0.053	0.067	0.076	0.045	0.06	0.046	0.049	0.048	0.039	0.038	0.07	0.07	0.063	0.063	0.046	0.051	0.06	0.047	0.065	0.066	0.071	0.065	0.073	0.036	0.058	0.048	0.04	0.049	0.052	0.05	0.046	0.069	0.076	0.068	0.063	0.061	0.066
	0.4	0.078333	0.056333	0.043333	0.068333	0.053333	0.066333	0.061333	0.053333	0.053333	0.051333	0.037333	0.039333	0.056333	0.066333	0.031333	0.057333	0.043333	0.046333	0.049333	0.034333	0.035333	0.067333	0.069333	0.064333	0.061333	0.047333	0.051333	0.063333	0.049333	0.069333	0.058333	0.060333	0.051333	0.074333	0.037333	0.055333	0.045333	0.039333	0.049333	0.050333	0.045333	0.043333	0.068333	0.076333	0.068333	0.053333	0.050333	0.055333
	0.6	0.084667	0.063667	0.049667	0.074667	0.059667	0.074667	0.065667	0.057667	0.056667	0.054667	0.041667	0.043667	0.061667	0.071667	0.038667	0.056667	0.045667	0.047667	0.049667	0.034667	0.035667	0.069667	0.073667	0.067667	0.068667	0.051667	0.051667	0.063667	0.049667	0.067667	0.071667	0.069667	0.065667	0.071667	0.034667	0.047667	0.042667	0.027667	0.042667	0.037667	0.036667	0.036667	0.054667	0.055667	0.055667	0.059667	0.054667	0.057667
	0.8	0.085667	0.061667	0.048667	0.075667	0.059667	0.070667	0.063667	0.056667	0.056667	0.052667	0.034667	0.042667	0.058667	0.066667	0.036667	0.060667	0.047667	0.045667	0.049667	0.035667	0.039667	0.073667	0.075667	0.071667	0.069667	0.047667	0.054667	0.068667	0.050667	0.071667	0.067667	0.070667	0.065667	0.087667	0.048667	0.068667	0.060667	0.048667	0.062667	0.061667	0.053667	0.054667	0.076667	0.088667	0.072667	0.055667	0.046667	0.055667
	1	0.087	0.062	0.049	0.074	0.054	0.07	0.062	0.054	0.054	0.048	0.035	0.039	0.057	0.067	0.034	0.054	0.04	0.044	0.044	0.032	0.033	0.072	0.079	0.072	0.074	0.056	0.059	0.072	0.055	0.076	0.07	0.072	0.067	0.077	0.039	0.055	0.05	0.037	0.051	0.047	0.044	0.042	0.064	0.064	0.063	0.053	0.044	0.05
	1.2	0.084333	0.061333	0.046333	0.075333	0.057333	0.070333	0.060333	0.053333	0.053333	0.045333	0.032333	0.035333	0.054333	0.064333	0.032333	0.049333	0.039333	0.039333	0.038333	0.025333	0.031333	0.069333	0.077333	0.071333	0.073333	0.053333	0.055333	0.070333	0.054333	0.078333	0.073333	0.076333	0.068333	0.080333	0.046333	0.057333	0.057333	0.036333	0.051333	0.048333	0.043333	0.041333	0.060333	0.069333	0.061333	0.049333	0.043333	0.044333
	1.4	0.085	0.065	0.054	0.078	0.059	0.072	0.062	0.054	0.054	0.045	0.032	0.034	0.055	0.065	0.032	0.051	0.051	0.046	0.045	0.03	0.032	0.075	0.085	0.08	0.081	0.059	0.063	0.079	0.061	0.083	0.076	0.077	0.068	0.089	0.052	0.069	0.068	0.054	0.062	0.055	0.046	0.045	0.068	0.071	0.067	0.049	0.04	0.043
	1.6	0.092667	0.072667	0.061667	0.086667	0.067667	0.084667	0.072667	0.063667	0.063667	0.051667	0.039667	0.041667	0.063667	0.072667	0.038667	0.055667	0.044667	0.042667	0.045667	0.031667	0.034667	0.082667	0.087667	0.084667	0.090667	0.066667	0.069667	0.084667	0.068667	0.093667	0.082667	0.084667	0.079667	0.094667	0.057667	0.075667	0.074667	0.061667	0.067667	0.055667	0.050667	0.049667	0.067667	0.072667	0.066667	0.055667	0.046667	0.050667
	1.8	0.097333	0.078333	0.064333	0.094333	0.076333	0.093333	0.082333	0.069333	0.073333	0.056333	0.047333	0.047333	0.069333	0.079333	0.044333	0.058333	0.046333	0.047333	0.049333	0.033333	0.037333	0.088333	0.098333	0.097333	0.101333	0.075333	0.078333	0.093333	0.080333	0.103333	0.086333	0.085333	0.081333	0.107333	0.071333	0.087333	0.088333	0.072333	0.081333	0.067333	0.060333	0.060333	0.084333	0.087333	0.078333	0.058333	0.051333	0.058333
	2	0.109333	0.085333	0.082333	0.110333	0.089333	0.107333	0.094333	0.083333	0.086333	0.067333	0.055333	0.056333	0.076333	0.087333	0.053333	0.064333	0.049333	0.055333	0.056333	0.040333	0.044333	0.102333	0.109333	0.109333	0.113333	0.083333	0.088333	0.105333	0.086333	0.114333	0.096333	0.097333	0.093333	0.119333	0.079333	0.097333	0.096333	0.078333	0.093333	0.068333	0.069333	0.065333	0.093333	0.095333	0.082333	0.067333	0.061333	0.067333
	2.2	0.109	0.09	0.08	0.111	0.09	0.108	0.096	0.083	0.088	0.063	0.054	0.056	0.077	0.088	0.051	0.066	0.05	0.055	0.058	0.04	0.042	0.106	0.112	0.118	0.122	0.093	0.094	0.112	0.095	0.127	0.096	0.097	0.092	0.123	0.088	0.107	0.108	0.089	0.098	0.078	0.071	0.07	0.096	0.098	0.087	0.061	0.057	0.06
	2.4	0.114333	0.095333	0.089333	0.115333	0.094333	0.113333	0.100333	0.086333	0.091333	0.062333	0.053333	0.055333	0.080333	0.090333	0.053333	0.067333	0.055333	0.057333	0.058333	0.041333	0.045333	0.113333	0.125333	0.132333	0.137333	0.104333	0.108333	0.122333	0.105333	0.138333	0.109333	0.112333	0.106333	0.129333	0.093333	0.117333	0.116333	0.095333	0.105333	0.082333	0.075333	0.073333	0.096333	0.100333	0.090333	0.070333	0.063333	0.066333
	2.6	0.125	0.105	0.098	0.125	0.104	0.127	0.114	0.095	0.1	0.069	0.06	0.06	0.083	0.097	0.058	0.074	0.057	0.063	0.063	0.047	0.051	0.128	0.136	0.146	0.145	0.114	0.115	0.133	0.118	0.152	0.119	0.121	0.117	0.137	0.102	0.118	0.126	0.102	0.115	0.083	0.08	0.08	0.104	0.104	0.09	0.073	0.067	0.07
	2.8	0.131667	0.112667	0.108667	0.136667	0.117667	0.140667	0.125667	0.106667	0.112667	0.074667	0.065667	0.065667	0.091667	0.100667	0.062667	0.074667	0.065667	0.070667	0.069667	0.051667	0.055667	0.137667	0.147667	0.160667	0.163667	0.127667	0.127667	0.147667	0.130667	0.165667	0.127667	0.127667	0.123667	0.147667	0.108667	0.126667	0.135667	0.110667	0.125667	0.094667	0.084667	0.084667	0.114667	0.111667	0.100667	0.072667	0.066667	0.073667
	3	0.147333	0.125333	0.122333	0.153333	0.131333	0.152333	0.141333	0.119333	0.130333	0.086333	0.077333	0.079333	0.105333	0.111333	0.076333	0.087333	0.074333	0.081333	0.082333	0.065333	0.067333	0.153333	0.164333	0.178333	0.182333	0.142333	0.144333	0.165333	0.145333	0.184333	0.139333	0.134333	0.136333	0.156333	0.124333	0.143333	0.148333	0.116333	0.140333	0.099333	0.091333	0.090333	0.117333	0.119333	0.110333	0.084333	0.081333	0.085333
	3.2	0.158	0.137	0.135	0.164	0.137	0.163	0.152	0.13	0.138	0.089	0.081	0.082	0.11	0.12	0.079	0.098	0.088	0.095	0.09	0.072	0.076	0.172	0.178	0.198	0.203	0.157	0.159	0.181	0.16	0.206	0.151	0.154	0.153	0.17	0.132	0.15	0.157	0.128	0.149	0.106	0.096	0.096	0.128	0.124	0.111	0.089	0.087	0.093
	3.4	0.169333	0.146333	0.145333	0.180333	0.155333	0.182333	0.169333	0.143333	0.156333	0.102333	0.094333	0.095333	0.127333	0.136333	0.092333	0.102333	0.090333	0.096333	0.099333	0.078333	0.079333	0.191333	0.200333	0.227333	0.233333	0.176333	0.176333	0.199333	0.181333	0.229333	0.156333	0.157333	0.157333	0.186333	0.143333	0.164333	0.167333	0.136333	0.162333	0.100333	0.102333	0.099333	0.126333	0.127333	0.109333	0.101333	0.099333	0.102333
	3.6	0.181667	0.161667	0.157667	0.188667	0.164667	0.191667	0.181667	0.153667	0.165667	0.102667	0.098667	0.099667	0.130667	0.137667	0.096667	0.107667	0.102667	0.107667	0.108667	0.087667	0.091667	0.215667	0.216667	0.244667	0.253667	0.193667	0.194667	0.218667	0.201667	0.249667	0.174667	0.176667	0.177667	0.197667	0.157667	0.179667	0.185667	0.152667	0.177667	0.117667	0.111667	0.110667	0.144667	0.140667	0.131667	0.104667	0.101667	0.108667
	3.8	0.193	0.172	0.173	0.201	0.177	0.204	0.194	0.164	0.182	0.11	0.104	0.105	0.139	0.145	0.101	0.115	0.104	0.109	0.115	0.093	0.093	0.235	0.237	0.271	0.281	0.216	0.218	0.242	0.222	0.271	0.186	0.189	0.19	0.214	0.177	0.195	0.207	0.17	0.192	0.126	0.119	0.12	0.154	0.145	0.136	0.109	0.108	0.112
	4	0.214667	0.191667	0.190667	0.226667	0.200667	0.225667	0.219667	0.185667	0.203667	0.124667	0.120667	0.119667	0.156667	0.159667	0.116667	0.134667	0.127667	0.129667	0.136667	0.114667	0.115667	0.265667	0.261667	0.307667	0.316667	0.240667	0.238667	0.267667	0.247667	0.305667	0.208667	0.204667	0.207667	0.234667	0.193667	0.214667	0.228667	0.187667	0.211667	0.131667	0.130667	0.130667	0.167667	0.157667	0.147667	0.128667	0.122667	0.128667
	4.2	0.227667	0.203667	0.204667	0.239667	0.215667	0.244667	0.236667	0.198667	0.219667	0.128667	0.124667	0.123667	0.161667	0.161667	0.123667	0.138667	0.133667	0.136667	0.141667	0.118667	0.119667	0.294667	0.299667	0.346667	0.351667	0.271667	0.261667	0.300667	0.278667	0.338667	0.217667	0.215667	0.220667	0.249667	0.210667	0.230667	0.243667	0.204667	0.232667	0.144667	0.140667	0.142667	0.180667	0.172667	0.163667	0.129667	0.125667	0.132667
	4.4	0.245	0.219	0.228	0.253	0.234	0.257	0.256	0.218	0.241	0.137	0.136	0.135	0.174	0.175	0.134	0.149	0.145	0.15	0.157	0.133	0.135	0.331	0.334	0.388	0.386	0.3	0.291	0.331	0.309	0.372	0.233	0.23	0.236	0.26	0.227	0.246	0.265	0.217	0.247	0.151	0.149	0.149	0.19	0.179	0.165	0.145	0.141	0.149
	4.6	0.265333	0.236333	0.243333	0.272333	0.254333	0.279333	0.277333	0.239333	0.260333	0.150333	0.149333	0.150333	0.193333	0.194333	0.149333	0.160333	0.152333	0.153333	0.167333	0.137333	0.136333	0.371333	0.372333	0.422333	0.413333	0.333333	0.322333	0.363333	0.343333	0.403333	0.251333	0.247333	0.256333	0.277333	0.242333	0.260333	0.278333	0.235333	0.266333	0.163333	0.161333	0.164333	0.199333	0.187333	0.176333	0.155333	0.155333	0.158333
	4.8	0.278667	0.256667	0.267667	0.288667	0.270667	0.300667	0.297667	0.256667	0.276667	0.159667	0.157667	0.158667	0.201667	0.203667	0.156667	0.168667	0.166667	0.170667	0.182667	0.155667	0.156667	0.403667	0.403667	0.446667	0.442667	0.365667	0.354667	0.395667	0.375667	0.439667	0.266667	0.262667	0.269667	0.285667	0.257667	0.270667	0.297667	0.247667	0.281667	0.170667	0.172667	0.173667	0.210667	0.194667	0.176667	0.164667	0.164667	0.171667
	5	0.300333	0.275333	0.292333	0.307333	0.287333	0.317333	0.317333	0.275333	0.296333	0.166333	0.166333	0.165333	0.218333	0.214333	0.164333	0.178333	0.180333	0.184333	0.197333	0.165333	0.165333	0.437333	0.436333	0.498333	0.492333	0.398333	0.387333	0.433333	0.412333	0.480333	0.283333	0.276333	0.289333	0.305333	0.271333	0.293333	0.310333	0.260333	0.296333	0.179333	0.175333	0.177333	0.219333	0.200333	0.186333	0.173333	0.174333	0.180333
	5.2	0.325	0.299	0.323	0.326	0.31	0.336	0.341	0.296	0.317	0.183	0.181	0.178	0.238	0.23	0.185	0.189	0.193	0.198	0.213	0.181	0.183	0.468	0.477	0.558	0.537	0.424	0.417	0.475	0.447	0.528	0.298	0.296	0.316	0.319	0.287	0.302	0.333	0.278	0.314	0.187	0.187	0.187	0.228	0.203	0.198	0.187	0.193	0.199
	5.4	0.353333	0.322333	0.354333	0.348333	0.332333	0.358333	0.366333	0.319333	0.336333	0.196333	0.193333	0.190333	0.249333	0.244333	0.201333	0.199333	0.202333	0.205333	0.225333	0.187333	0.187333	0.535333	0.535333	0.589333	0.575333	0.472333	0.448333	0.532333	0.502333	0.560333	0.324333	0.315333	0.345333	0.334333	0.306333	0.325333	0.355333	0.299333	0.335333	0.201333	0.198333	0.201333	0.240333	0.219333	0.206333	0.201333	0.207333	0.211333
	5.6	0.38	0.359	0.39	0.367	0.351	0.38	0.397	0.339	0.358	0.211	0.208	0.201	0.266	0.254	0.214	0.21	0.214	0.219	0.241	0.201	0.202	0.568	0.566	0.622	0.604	0.515	0.503	0.564	0.536	0.588	0.351	0.344	0.37	0.355	0.324	0.342	0.38	0.319	0.358	0.214	0.21	0.213	0.25	0.233	0.216	0.214	0.223	0.228
	5.8	0.406333	0.389333	0.421333	0.399333	0.384333	0.413333	0.438333	0.370333	0.400333	0.230333	0.223333	0.220333	0.285333	0.275333	0.231333	0.230333	0.243333	0.243333	0.263333	0.221333	0.224333	0.592333	0.593333	0.655333	0.631333	0.547333	0.531333	0.593333	0.569333	0.621333	0.377333	0.371333	0.398333	0.380333	0.350333	0.373333	0.432333	0.343333	0.390333	0.225333	0.228333	0.230333	0.262333	0.241333	0.226333	0.228333	0.243333	0.245333
	6	0.426667	0.414667	0.436667	0.432667	0.412667	0.448667	0.459667	0.409667	0.432667	0.242667	0.237667	0.234667	0.297667	0.287667	0.243667	0.238667	0.251667	0.254667	0.280667	0.234667	0.236667	0.620667	0.626667	0.691667	0.660667	0.570667	0.568667	0.628667	0.610667	0.647667	0.396667	0.395667	0.416667	0.417667	0.384667	0.415667	0.464667	0.372667	0.432667	0.236667	0.237667	0.236667	0.270667	0.251667	0.230667	0.239667	0.253667	0.253667
	6.2	0.446667	0.437667	0.462667	0.464667	0.447667	0.477667	0.480667	0.444667	0.456667	0.256667	0.257667	0.249667	0.315667	0.301667	0.259667	0.257667	0.274667	0.276667	0.302667	0.253667	0.255667	0.659667	0.659667	0.727667	0.698667	0.607667	0.594667	0.654667	0.641667	0.687667	0.415667	0.416667	0.435667	0.448667	0.427667	0.440667	0.486667	0.415667	0.464667	0.248667	0.250667	0.249667	0.282667	0.263667	0.243667	0.255667	0.272667	0.274667
	6.4	0.469667	0.458667	0.486667	0.481667	0.465667	0.495667	0.502667	0.462667	0.466667	0.268667	0.270667	0.260667	0.326667	0.311667	0.267667	0.272667	0.296667	0.298667	0.324667	0.273667	0.275667	0.688667	0.689667	0.758667	0.734667	0.631667	0.631667	0.692667	0.666667	0.720667	0.430667	0.430667	0.450667	0.455667	0.439667	0.452667	0.496667	0.426667	0.477667	0.255667	0.257667	0.257667	0.291667	0.263667	0.247667	0.276667	0.293667	0.295667
	6.6	0.500667	0.484667	0.520667	0.508667	0.486667	0.521667	0.529667	0.486667	0.493667	0.286667	0.289667	0.277667	0.350667	0.328667	0.284667	0.296667	0.322667	0.319667	0.351667	0.295667	0.296667	0.730667	0.734667	0.803667	0.773667	0.667667	0.654667	0.724667	0.709667	0.762667	0.450667	0.447667	0.472667	0.472667	0.452667	0.470667	0.511667	0.442667	0.494667	0.272667	0.274667	0.272667	0.308667	0.282667	0.265667	0.294667	0.315667	0.315667
	6.8	0.519333	0.511333	0.540333	0.530333	0.507333	0.544333	0.554333	0.506333	0.511333	0.297333	0.301333	0.289333	0.369333	0.341333	0.295333	0.315333	0.343333	0.342333	0.373333	0.315333	0.317333	0.762333	0.764333	0.832333	0.800333	0.697333	0.682333	0.756333	0.727333	0.792333	0.460333	0.459333	0.479333	0.480333	0.462333	0.481333	0.517333	0.451333	0.501333	0.278333	0.281333	0.281333	0.311333	0.284333	0.263333	0.311333	0.335333	0.337333
	7	0.543667	0.535667	0.571667	0.562667	0.538667	0.577667	0.592667	0.539667	0.541667	0.320667	0.328667	0.311667	0.394667	0.368667	0.328667	0.347667	0.378667	0.375667	0.407667	0.346667	0.347667	0.799667	0.796667	0.874667	0.845667	0.725667	0.717667	0.794667	0.777667	0.830667	0.481667	0.479667	0.491667	0.495667	0.476667	0.494667	0.526667	0.462667	0.509667	0.289667	0.293667	0.297667	0.329667	0.295667	0.274667	0.341667	0.369667	0.376667
	7.2	0.565667	0.561667	0.593667	0.596667	0.571667	0.610667	0.629667	0.571667	0.573667	0.341667	0.346667	0.329667	0.412667	0.395667	0.354667	0.375667	0.401667	0.397667	0.428667	0.374667	0.376667	0.828667	0.828667	0.905667	0.871667	0.760667	0.740667	0.827667	0.804667	0.865667	0.484667	0.485667	0.494667	0.509667	0.487667	0.507667	0.531667	0.472667	0.509667	0.302667	0.305667	0.304667	0.338667	0.303667	0.284667	0.358667	0.382667	0.385667
	7.4	0.588333	0.589333	0.616333	0.622333	0.597333	0.637333	0.652333	0.601333	0.600333	0.374333	0.371333	0.350333	0.422333	0.409333	0.368333	0.398333	0.424333	0.416333	0.452333	0.398333	0.400333	0.867333	0.872333	0.940333	0.910333	0.793333	0.780333	0.865333	0.848333	0.896333	0.490333	0.492333	0.494333	0.519333	0.498333	0.521333	0.537333	0.483333	0.509333	0.311333	0.312333	0.309333	0.346333	0.306333	0.288333	0.381333	0.395333	0.402333
	7.6	0.624333	0.628333	0.652333	0.658333	0.638333	0.677333	0.699333	0.639333	0.639333	0.404333	0.407333	0.385333	0.440333	0.426333	0.386333	0.424333	0.458333	0.450333	0.486333	0.428333	0.430333	0.907333	0.905333	0.977333	0.942333	0.824333	0.817333	0.905333	0.890333	0.931333	0.495333	0.499333	0.491333	0.544333	0.514333	0.539333	0.543333	0.494333	0.514333	0.329333	0.329333	0.325333	0.361333	0.322333	0.306333	0.390333	0.417333	0.422333
	7.8	0.646	0.668	0.685	0.695	0.672	0.712	0.737	0.675	0.668	0.43	0.432	0.411	0.457	0.451	0.408	0.45	0.491	0.48	0.516	0.457	0.458	0.945	0.945	1.011	0.981	0.864	0.849	0.937	0.927	0.966	0.501	0.502	0.492	0.563	0.527	0.557	0.558	0.511	0.525	0.349	0.347	0.341	0.37	0.34	0.317	0.415	0.44	0.448
	8	0.676	0.695	0.717	0.728	0.712	0.747	0.773	0.713	0.707	0.451	0.451	0.433	0.475	0.464	0.42	0.473	0.512	0.503	0.536	0.483	0.485	0.983	0.981	1.038	1.011	0.902	0.884	0.97	0.965	0.995	0.497	0.494	0.487	0.569	0.527	0.566	0.56	0.517	0.524	0.361	0.357	0.348	0.366	0.346	0.315	0.427	0.448	0.456
	8.2	0.714667	0.721667	0.747667	0.756667	0.745667	0.777667	0.805667	0.743667	0.739667	0.468667	0.471667	0.444667	0.488667	0.473667	0.431667	0.492667	0.526667	0.517667	0.553667	0.501667	0.502667	1.00967	1.00967	1.06467	1.03967	0.930667	0.918667	0.998667	0.992667	1.02367	0.496667	0.492667	0.479667	0.579667	0.537667	0.575667	0.566667	0.526667	0.529667	0.366667	0.364667	0.360667	0.365667	0.350667	0.324667	0.436667	0.448667	0.453667
	8.4	0.730333	0.745333	0.785333	0.783333	0.772333	0.806333	0.842333	0.772333	0.771333	0.488333	0.487333	0.463333	0.502333	0.492333	0.449333	0.511333	0.550333	0.541333	0.580333	0.523333	0.525333	1.03833	1.04133	1.09433	1.06433	0.959333	0.947333	1.03133	1.02433	1.04733	0.494333	0.491333	0.477333	0.594333	0.545333	0.591333	0.572333	0.538333	0.536333	0.373333	0.373333	0.370333	0.366333	0.356333	0.327333	0.446333	0.456333	0.463333
	8.6	0.757	0.77	0.814	0.814	0.811	0.84	0.875	0.806	0.809	0.508	0.505	0.476	0.513	0.504	0.464	0.531	0.567	0.555	0.588	0.539	0.54	1.066	1.062	1.118	1.091	0.988	0.977	1.061	1.05	1.072	0.491	0.49	0.471	0.596	0.549	0.59	0.571	0.541	0.529	0.371	0.366	0.362	0.361	0.347	0.321	0.445	0.457	0.47
	8.8	0.785333	0.795333	0.851333	0.841333	0.840333	0.866333	0.912333	0.842333	0.845333	0.523333	0.524333	0.491333	0.526333	0.516333	0.472333	0.549333	0.583333	0.569333	0.603333	0.555333	0.556333	1.09733	1.09633	1.14633	1.11733	1.01733	1.00233	1.09033	1.07833	1.09733	0.491333	0.488333	0.466333	0.601333	0.555333	0.592333	0.574333	0.549333	0.534333	0.367333	0.362333	0.358333	0.355333	0.335333	0.317333	0.454333	0.463333	0.476333
	9	0.818333	0.829333	0.887333	0.867333	0.867333	0.894333	0.942333	0.870333	0.871333	0.544333	0.541333	0.508333	0.549333	0.537333	0.493333	0.566333	0.604333	0.586333	0.625333	0.572333	0.574333	1.11633	1.11333	1.16633	1.13533	1.03733	1.02133	1.11233	1.09733	1.11833	0.488333	0.485333	0.462333	0.615333	0.559333	0.608333	0.580333	0.567333	0.536333	0.364333	0.362333	0.358333	0.356333	0.337333	0.312333	0.462333	0.469333	0.485333
	9.2	0.852333	0.855333	0.927333	0.900333	0.903333	0.932333	0.984333	0.911333	0.914333	0.561333	0.565333	0.531333	0.562333	0.552333	0.513333	0.587333	0.628333	0.607333	0.648333	0.591333	0.591333	1.14933	1.14233	1.19833	1.16933	1.07133	1.05433	1.14833	1.13233	1.14433	0.490333	0.484333	0.461333	0.627333	0.571333	0.625333	0.591333	0.588333	0.543333	0.369333	0.366333	0.361333	0.362333	0.340333	0.310333	0.472333	0.480333	0.494333
	9.4	0.887333	0.884333	0.960333	0.929333	0.939333	0.963333	1.02433	0.956333	0.964333	0.586333	0.586333	0.549333	0.585333	0.578333	0.528333	0.605333	0.647333	0.626333	0.667333	0.606333	0.609333	1.17633	1.16733	1.21933	1.19133	1.09233	1.07633	1.16633	1.15533	1.16533	0.488333	0.481333	0.457333	0.638333	0.578333	0.634333	0.596333	0.604333	0.544333	0.373333	0.370333	0.361333	0.366333	0.335333	0.312333	0.478333	0.488333	0.503333
	9.6	0.921667	0.917667	0.992667	0.940667	0.970667	0.997667	1.04867	0.987667	1.00067	0.605667	0.601667	0.567667	0.600667	0.592667	0.550667	0.623667	0.668667	0.646667	0.685667	0.625667	0.625667	1.19267	1.19267	1.24767	1.21567	1.11767	1.10667	1.19467	1.18467	1.19367	0.487667	0.475667	0.449667	0.646667	0.583667	0.645667	0.600667	0.618667	0.542667	0.375667	0.370667	0.362667	0.366667	0.336667	0.307667	0.493667	0.500667	0.513667
	9.8	0.949	0.941	1.017	0.971	1.013	1.037	1.077	1.016	1.037	0.628	0.627	0.585	0.611	0.608	0.569	0.644	0.695	0.667	0.712	0.647	0.649	1.215	1.216	1.268	1.235	1.136	1.124	1.215	1.207	1.215	0.492	0.478	0.451	0.655	0.594	0.659	0.606	0.633	0.54	0.379	0.372	0.361	0.371	0.338	0.314	0.5	0.512	0.526
	10	0.97	0.966	1.034	1.004	1.045	1.07	1.107	1.046	1.067	0.653	0.653	0.606	0.63	0.627	0.592	0.659	0.715	0.691	0.732	0.664	0.668	1.241	1.232	1.29	1.254	1.161	1.147	1.242	1.232	1.233	0.491	0.473	0.446	0.666	0.603	0.669	0.616	0.643	0.537	0.375	0.37	0.356	0.364	0.334	0.305	0.51	0.523	0.539
	10.2	1.00033	0.992333	1.06533	1.04533	1.08733	1.11833	1.14233	1.08133	1.10033	0.676333	0.674333	0.632333	0.648333	0.649333	0.611333	0.688333	0.747333	0.720333	0.762333	0.692333	0.694333	1.26533	1.26233	1.31233	1.27433	1.18433	1.16833	1.26533	1.25533	1.25533	0.496333	0.480333	0.452333	0.688333	0.616333	0.686333	0.625333	0.664333	0.530333	0.384333	0.378333	0.359333	0.367333	0.341333	0.312333	0.530333	0.547333	0.560333
	10.4	1.037	1.021	1.093	1.074	1.13	1.147	1.193	1.12	1.126	0.706	0.704	0.666	0.682	0.671	0.636	0.709	0.774	0.744	0.789	0.715	0.718	1.291	1.282	1.335	1.3	1.207	1.191	1.291	1.284	1.273	0.502	0.483	0.454	0.705	0.626	0.7	0.638	0.689	0.533	0.392	0.387	0.369	0.377	0.346	0.317	0.546	0.571	0.578
	10.6	1.06067	1.03767	1.10867	1.08167	1.14667	1.15867	1.20767	1.15467	1.16667	0.721667	0.720667	0.680667	0.689667	0.681667	0.652667	0.722667	0.787667	0.759667	0.803667	0.729667	0.729667	1.29967	1.28967	1.33967	1.30767	1.21667	1.20167	1.29967	1.29967	1.28667	0.502667	0.478667	0.449667	0.709667	0.632667	0.704667	0.651667	0.703667	0.539667	0.386667	0.377667	0.361667	0.365667	0.339667	0.308667	0.559667	0.581667	0.591667
	10.8	1.08533	1.06033	1.13733	1.09433	1.16633	1.18133	1.22533	1.19333	1.20233	0.753333	0.742333	0.711333	0.718333	0.703333	0.672333	0.744333	0.812333	0.782333	0.826333	0.755333	0.754333	1.32033	1.30633	1.35833	1.32833	1.24133	1.21933	1.32633	1.31633	1.29833	0.511333	0.484333	0.461333	0.730333	0.642333	0.729333	0.665333	0.724333	0.555333	0.389333	0.381333	0.368333	0.371333	0.345333	0.311333	0.580333	0.609333	0.617333
	11	1.10667	1.08067	1.15667	1.12167	1.19467	1.20567	1.23467	1.21667	1.22067	0.783667	0.766667	0.748667	0.743667	0.733667	0.691667	0.774667	0.842667	0.812667	0.854667	0.783667	0.785667	1.33667	1.32867	1.36967	1.34567	1.25667	1.24067	1.33967	1.33867	1.31367	0.521667	0.490667	0.462667	0.757667	0.659667	0.746667	0.683667	0.742667	0.572667	0.391667	0.379667	0.364667	0.366667	0.339667	0.307667	0.605667	0.634667	0.641667
	11.2	1.12167	1.09767	1.17667	1.13367	1.21067	1.21367	1.24167	1.21867	1.22867	0.794667	0.784667	0.772667	0.770667	0.749667	0.712667	0.791667	0.861667	0.833667	0.874667	0.804667	0.805667	1.34867	1.34267	1.38267	1.35667	1.27067	1.25367	1.34967	1.34867	1.32167	0.526667	0.494667	0.468667	0.763667	0.671667	0.760667	0.697667	0.757667	0.594667	0.385667	0.378667	0.358667	0.363667	0.336667	0.302667	0.626667	0.653667	0.659667
	11.4	1.156	1.132	1.202	1.148	1.229	1.235	1.257	1.237	1.247	0.822	0.808	0.798	0.799	0.777	0.737	0.823	0.895	0.866	0.902	0.836	0.835	1.366	1.358	1.402	1.382	1.291	1.275	1.367	1.362	1.342	0.543	0.506	0.48	0.778	0.696	0.783	0.726	0.782	0.619	0.393	0.381	0.365	0.368	0.341	0.307	0.653	0.68	0.687
	11.6	1.187	1.151	1.213	1.15	1.232	1.238	1.259	1.234	1.253	0.833	0.823	0.82	0.82	0.785	0.748	0.843	0.917	0.887	0.923	0.856	0.858	1.38	1.362	1.414	1.385	1.303	1.288	1.373	1.374	1.349	0.549	0.508	0.489	0.784	0.711	0.8	0.76	0.805	0.638	0.387	0.381	0.364	0.359	0.331	0.303	0.671	0.701	0.705
	11.8	1.206	1.169	1.23	1.157	1.24	1.252	1.265	1.245	1.258	0.856	0.839	0.835	0.84	0.807	0.766	0.871	0.944	0.917	0.951	0.885	0.886	1.379	1.37	1.426	1.396	1.312	1.293	1.388	1.379	1.358	0.561	0.516	0.498	0.816	0.728	0.825	0.787	0.834	0.664	0.39	0.38	0.362	0.36	0.332	0.303	0.701	0.729	0.729
	12	1.223	1.198	1.247	1.164	1.256	1.264	1.272	1.252	1.27	0.878	0.865	0.862	0.863	0.832	0.79	0.896	0.977	0.948	0.981	0.918	0.915	1.404	1.397	1.447	1.419	1.329	1.315	1.404	1.4	1.374	0.579	0.528	0.513	0.841	0.744	0.854	0.794	0.851	0.686	0.39	0.384	0.365	0.359	0.33	0.305	0.729	0.757	0.756
	12.2	1.231	1.197	1.256	1.169	1.251	1.264	1.28	1.251	1.27	0.894	0.876	0.877	0.875	0.84	0.801	0.913	0.998	0.961	0.996	0.93	0.931	1.419	1.405	1.46	1.432	1.347	1.33	1.414	1.414	1.378	0.593	0.539	0.524	0.855	0.756	0.869	0.815	0.864	0.703	0.384	0.378	0.36	0.351	0.323	0.297	0.743	0.777	0.778
	12.4	1.23833	1.22433	1.27133	1.16833	1.26133	1.27433	1.28433	1.25833	1.27533	0.907333	0.886333	0.889333	0.887333	0.849333	0.817333	0.937333	1.02733	0.994333	1.02233	0.959333	0.960333	1.42633	1.41733	1.47333	1.44933	1.35433	1.34733	1.43533	1.43333	1.39133	0.601333	0.548333	0.537333	0.872333	0.779333	0.876333	0.831333	0.885333	0.725333	0.385333	0.380333	0.361333	0.350333	0.321333	0.294333	0.771333	0.799333	0.801333
	12.6	1.24967	1.22967	1.27667	1.18967	1.26467	1.28067	1.29167	1.26467	1.28767	0.932667	0.908667	0.909667	0.907667	0.875667	0.843667	0.963667	1.04967	1.01767	1.04467	0.983667	0.985667	1.43467	1.43067	1.47867	1.45967	1.37067	1.36567	1.45167	1.44867	1.39967	0.619667	0.563667	0.552667	0.888667	0.801667	0.887667	0.846667	0.899667	0.746667	0.383667	0.377667	0.361667	0.347667	0.311667	0.291667	0.796667	0.825667	0.826667
	12.8	1.24333	1.22933	1.28133	1.19133	1.26633	1.28333	1.29033	1.26333	1.28633	0.940333	0.921333	0.918333	0.914333	0.883333	0.854333	0.978333	1.06233	1.03033	1.05333	1.00133	1.00333	1.44133	1.43433	1.48633	1.46833	1.37633	1.36933	1.46233	1.45533	1.40433	0.627333	0.571333	0.562333	0.899333	0.809333	0.896333	0.855333	0.907333	0.756333	0.382333	0.376333	0.359333	0.343333	0.306333	0.279333	0.809333	0.843333	0.838333
	13	1.26033	1.24233	1.29633	1.20033	1.28133	1.30033	1.30233	1.27833	1.29733	0.953333	0.930333	0.932333	0.929333	0.905333	0.865333	1.00633	1.08633	1.05933	1.07933	1.03233	1.03133	1.45933	1.45033	1.50233	1.47933	1.38833	1.38533	1.47233	1.47033	1.41333	0.645333	0.583333	0.577333	0.912333	0.825333	0.907333	0.869333	0.925333	0.774333	0.382333	0.378333	0.360333	0.341333	0.302333	0.283333	0.833333	0.873333	0.870333
	13.2	1.25833	1.24733	1.29333	1.20933	1.28333	1.30333	1.30833	1.27933	1.30033	0.963333	0.940333	0.940333	0.937333	0.913333	0.878333	1.02833	1.10333	1.07233	1.08933	1.04433	1.04433	1.45033	1.44433	1.47233	1.48233	1.38933	1.39333	1.48433	1.47833	1.41333	0.657333	0.596333	0.592333	0.922333	0.838333	0.917333	0.878333	0.934333	0.785333	0.386333	0.376333	0.360333	0.338333	0.304333	0.280333	0.849333	0.892333	0.886333
	13.4	1.26967	1.24867	1.30367	1.22067	1.29267	1.31167	1.31367	1.28467	1.30167	0.974667	0.948667	0.949667	0.949667	0.929667	0.892667	1.05467	1.12767	1.09967	1.11667	1.07467	1.07167	1.47267	1.45467	1.45467	1.49267	1.40267	1.40367	1.48067	1.48567	1.40367	0.673667	0.611667	0.607667	0.935667	0.848667	0.931667	0.889667	0.943667	0.798667	0.390667	0.377667	0.358667	0.341667	0.300667	0.271667	0.876667	0.921667	0.917667
	13.6	1.275	1.255	1.308	1.228	1.301	1.322	1.319	1.291	1.313	0.987	0.954	0.955	0.958	0.935	0.903	1.068	1.142	1.115	1.129	1.091	1.085	1.48	1.465	1.445	1.496	1.415	1.415	1.472	1.489	1.413	0.683	0.624	0.62	0.948	0.86	0.941	0.896	0.949	0.805	0.392	0.376	0.357	0.341	0.297	0.266	0.898	0.944	0.937
	13.8	1.27633	1.25833	1.31233	1.23033	1.30633	1.32733	1.31633	1.29233	1.31233	0.987333	0.961333	0.956333	0.957333	0.942333	0.907333	1.08033	1.15433	1.12733	1.13833	1.10233	1.09433	1.49133	1.45533	1.46233	1.47833	1.42233	1.42533	1.46433	1.46233	1.42333	0.696333	0.636333	0.634333	0.957333	0.869333	0.950333	0.901333	0.955333	0.812333	0.393333	0.376333	0.356333	0.338333	0.291333	0.270333	0.910333	0.958333	0.950333
	14	1.283	1.269	1.324	1.237	1.313	1.334	1.32	1.298	1.317	0.999	0.961	0.966	0.971	0.946	0.916	1.099	1.174	1.155	1.172	1.135	1.127	1.461	1.427	1.467	1.45	1.437	1.435	1.461	1.453	1.434	0.71	0.651	0.647	0.969	0.879	0.958	0.913	0.963	0.823	0.393	0.374	0.358	0.339	0.294	0.268	0.936	0.983	0.976
	14.2	1.29067	1.27167	1.32767	1.24367	1.31667	1.33467	1.31967	1.29967	1.31567	1.00667	0.965667	0.968667	0.967667	0.950667	0.916667	1.10967	1.19167	1.16967	1.17967	1.14767	1.13867	1.42767	1.42567	1.46467	1.44867	1.43967	1.43067	1.46467	1.45167	1.43967	0.720667	0.658667	0.658667	0.972667	0.880667	0.965667	0.921667	0.968667	0.826667	0.395667	0.371667	0.348667	0.330667	0.283667	0.259667	0.950667	1.00267	0.994667
	14.4	1.28933	1.27133	1.33033	1.24233	1.31433	1.33533	1.32133	1.29733	1.31733	1.01333	0.967333	0.972333	0.972333	0.952333	0.919333	1.11933	1.20333	1.19433	1.18633	1.16833	1.16033	1.42833	1.41633	1.47533	1.45433	1.41833	1.43333	1.46933	1.46133	1.44333	0.726333	0.665333	0.667333	0.981333	0.889333	0.978333	0.924333	0.971333	0.828333	0.400333	0.375333	0.348333	0.337333	0.287333	0.263333	0.959333	1.01233	1.00733
	14.6	1.30767	1.28167	1.33667	1.25067	1.32267	1.33567	1.32967	1.30767	1.32567	1.02567	0.970667	0.978667	0.977667	0.955667	0.927667	1.13967	1.20867	1.20367	1.19367	1.18867	1.18467	1.43767	1.42367	1.48167	1.45567	1.39967	1.43567	1.47967	1.46567	1.45067	0.743667	0.681667	0.684667	0.991667	0.900667	0.995667	0.941667	0.984667	0.844667	0.413667	0.384667	0.358667	0.341667	0.292667	0.263667	0.981667	1.03367	1.02967
	14.8	1.30967	1.28767	1.34367	1.24867	1.32267	1.34567	1.33267	1.30667	1.32267	1.02867	0.972667	0.979667	0.982667	0.962667	0.927667	1.15467	1.21667	1.22067	1.21067	1.20067	1.19567	1.44467	1.43867	1.47667	1.45767	1.39867	1.42167	1.48067	1.47167	1.44667	0.750667	0.694667	0.692667	1.00467	0.908667	1.00467	0.945667	0.991667	0.849667	0.419667	0.383667	0.357667	0.342667	0.286667	0.268667	0.992667	1.04567	1.04067
	15	1.31067	1.29067	1.35067	1.25567	1.33067	1.35267	1.34167	1.31267	1.32367	1.04167	0.984667	0.990667	0.998667	0.967667	0.931667	1.16367	1.21967	1.22567	1.21467	1.20767	1.20067	1.45767	1.45267	1.47267	1.46867	1.39867	1.40967	1.48767	1.47367	1.44367	0.762667	0.706667	0.705667	1.01467	0.920667	1.02167	0.953667	0.998667	0.859667	0.424667	0.389667	0.362667	0.348667	0.290667	0.268667	1.00967	1.06167	1.06067
	15.2	1.32533	1.30433	1.36033	1.27033	1.34533	1.37033	1.35133	1.32333	1.33333	1.05433	0.990333	1.00033	1.00933	0.979333	0.948333	1.19433	1.23833	1.24733	1.22433	1.22433	1.21833	1.47533	1.46733	1.47833	1.47733	1.41333	1.41933	1.49033	1.48933	1.44533	0.777333	0.724333	0.718333	1.03033	0.934333	1.03933	0.967333	1.01533	0.874333	0.437333	0.399333	0.370333	0.358333	0.299333	0.279333	1.03433	1.08533	1.07933
	15.4	1.32767	1.30467	1.36267	1.27767	1.34867	1.37467	1.35867	1.32767	1.33567	1.06067	0.998667	1.00467	1.01867	0.978667	0.948667	1.19667	1.23767	1.25067	1.22267	1.22667	1.22867	1.48567	1.46967	1.46467	1.49167	1.41767	1.43567	1.48467	1.47867	1.43467	0.780667	0.729667	0.722667	1.04067	0.946667	1.04767	0.974667	1.02367	0.883667	0.443667	0.399667	0.373667	0.358667	0.297667	0.281667	1.04567	1.10067	1.09667
	15.6	1.32833	1.31033	1.36733	1.28533	1.35633	1.40333	1.40133	1.35133	1.34633	1.06933	1.00533	1.01633	1.02433	0.981333	0.950333	1.19733	1.24833	1.26733	1.23533	1.24333	1.22933	1.48333	1.45533	1.45633	1.48233	1.43033	1.43833	1.47533	1.47033	1.42833	0.789333	0.737333	0.736333	1.04833	0.954333	1.05433	0.983333	1.03333	0.892333	0.454333	0.410333	0.383333	0.362333	0.302333	0.286333	1.06133	1.11533	1.11733
	15.8	1.33433	1.32133	1.37333	1.30033	1.36233	1.40133	1.39033	1.35633	1.33933	1.06533	1.00533	1.02133	1.02633	0.990333	0.952333	1.20633	1.23233	1.26233	1.22633	1.23533	1.22733	1.47633	1.45833	1.45633	1.47733	1.44333	1.44233	1.47233	1.46433	1.42433	0.791333	0.747333	0.742333	1.05533	0.962333	1.06633	0.991333	1.04533	0.899333	0.462333	0.413333	0.382333	0.362333	0.301333	0.283333	1.07233	1.12433	1.12733
	16	1.33533	1.32333	1.37533	1.31433	1.38633	1.40833	1.39433	1.36133	1.36033	1.06933	1.01433	1.02733	1.03133	0.992333	0.950333	1.20633	1.23033	1.25033	1.20933	1.22333	1.21433	1.46933	1.44933	1.44833	1.47333	1.44633	1.44933	1.47033	1.45933	1.41233	0.801333	0.754333	0.748333	1.06233	0.973333	1.07733	1.00133	1.05833	0.907333	0.470333	0.418333	0.387333	0.368333	0.305333	0.293333	1.08733	1.12733	1.13133
	16.2	1.33833	1.32433	1.37233	1.30833	1.39233	1.39933	1.39233	1.36733	1.37733	1.07133	1.02333	1.03033	1.03233	0.993333	0.958333	1.20833	1.23333	1.24933	1.20733	1.22533	1.21933	1.45933	1.43733	1.44233	1.46133	1.43233	1.44233	1.45933	1.45133	1.41733	0.804333	0.759333	0.756333	1.07133	0.982333	1.08533	1.00833	1.06533	0.913333	0.478333	0.423333	0.391333	0.373333	0.304333	0.297333	1.09133	1.12733	1.13633
	16.4	1.34367	1.32567	1.37667	1.30667	1.39967	1.40567	1.39867	1.37867	1.37967	1.07767	1.03367	1.03267	1.02967	0.996667	0.963667	1.20967	1.22967	1.24967	1.21267	1.22867	1.21867	1.44867	1.43167	1.44367	1.45867	1.42467	1.44867	1.45867	1.44767	1.41167	0.808667	0.762667	0.760667	1.07367	0.990667	1.08667	1.02167	1.08067	0.917667	0.483667	0.425667	0.391667	0.368667	0.305667	0.297667	1.09967	1.13667	1.14567
	16.6	1.35033	1.32933	1.37533	1.31133	1.40533	1.41033	1.40133	1.38733	1.38533	1.07933	1.03033	1.03133	1.03233	0.991333	0.967333	1.21233	1.23233	1.24833	1.20733	1.22333	1.21933	1.43933	1.42433	1.44833	1.44433	1.41333	1.44333	1.45333	1.44433	1.40533	0.813333	0.770333	0.763333	1.07533	0.992333	1.09133	1.03033	1.08633	0.923333	0.490333	0.432333	0.393333	0.374333	0.306333	0.303333	1.10333	1.14133	1.15533
	16.8	1.36867	1.34567	1.38667	1.30767	1.40667	1.41567	1.40267	1.39467	1.39867	1.08767	1.04267	1.03667	1.04067	0.991667	0.971667	1.21267	1.23167	1.25567	1.21267	1.23367	1.22967	1.44067	1.42667	1.45167	1.44567	1.41067	1.43867	1.46167	1.45367	1.41067	0.826667	0.775667	0.772667	1.09567	1.00567	1.11167	1.04867	1.10867	0.938667	0.505667	0.444667	0.409667	0.387667	0.314667	0.317667	1.11367	1.15367	1.16467
	17	1.372	1.344	1.386	1.306	1.408	1.404	1.4	1.391	1.401	1.086	1.046	1.036	1.041	0.988	0.971	1.221	1.239	1.254	1.216	1.235	1.227	1.44	1.419	1.439	1.442	1.408	1.432	1.449	1.448	1.405	0.826	0.78	0.774	1.098	1.013	1.114	1.055	1.113	0.942	0.51	0.452	0.415	0.391	0.323	0.32	1.125	1.157	1.173
	17.2	1.37533	1.34533	1.38633	1.30233	1.41033	1.40733	1.39433	1.38733	1.39733	1.08833	1.05033	1.03733	1.04033	0.988333	0.976333	1.22133	1.24233	1.25533	1.21233	1.23033	1.22533	1.43633	1.42333	1.44433	1.43833	1.39433	1.41833	1.45833	1.44933	1.40833	0.835333	0.793333	0.782333	1.10433	1.02033	1.12033	1.06233	1.12333	0.947333	0.519333	0.462333	0.423333	0.393333	0.326333	0.325333	1.13133	1.15933	1.18333
	17.4	1.38433	1.35233	1.39433	1.29833	1.41933	1.40833	1.39633	1.38033	1.40033	1.09233	1.05833	1.04433	1.04633	0.989333	0.981333	1.22333	1.24533	1.26233	1.21933	1.23533	1.22733	1.43233	1.41433	1.43833	1.43833	1.39333	1.41733	1.45433	1.44733	1.40733	0.842333	0.794333	0.784333	1.11233	1.02733	1.13033	1.07033	1.12733	0.951333	0.527333	0.468333	0.429333	0.400333	0.333333	0.333333	1.14333	1.17033	1.19433
	17.6	1.384	1.35	1.396	1.283	1.41	1.407	1.391	1.367	1.391	1.09	1.059	1.039	1.036	0.986	0.977	1.204	1.252	1.255	1.21	1.221	1.218	1.413	1.396	1.434	1.421	1.378	1.403	1.437	1.436	1.391	0.837	0.79	0.788	1.114	1.03	1.132	1.073	1.134	0.951	0.527	0.472	0.432	0.403	0.331	0.332	1.147	1.178	1.2
	17.8	1.38167	1.35667	1.40567	1.28267	1.42167	1.41867	1.39367	1.36867	1.38967	1.09267	1.06567	1.04667	1.04267	0.992667	0.983667	1.20567	1.24767	1.25767	1.20567	1.21967	1.21467	1.41567	1.40867	1.44867	1.42967	1.38267	1.39967	1.44767	1.44867	1.40267	0.853667	0.799667	0.801667	1.12567	1.03767	1.14367	1.08467	1.14667	0.957667	0.536667	0.482667	0.440667	0.412667	0.337667	0.348667	1.15467	1.19067	1.20967
	18	1.39233	1.35833	1.40433	1.27733	1.40233	1.39233	1.37033	1.35033	1.38933	1.09433	1.07233	1.04733	1.04433	0.996333	0.983333	1.21133	1.23333	1.25033	1.19833	1.21633	1.21133	1.41733	1.40033	1.42933	1.42433	1.38133	1.40233	1.43533	1.43633	1.38733	0.856333	0.806333	0.804333	1.13133	1.04733	1.14933	1.09433	1.15033	0.967333	0.549333	0.494333	0.456333	0.423333	0.348333	0.352333	1.15933	1.19333	1.20733
	18.2	1.39433	1.36133	1.40133	1.27333	1.39933	1.39233	1.37333	1.34733	1.37333	1.09733	1.07133	1.05333	1.04433	0.989333	0.985333	1.20533	1.23033	1.24733	1.19933	1.22033	1.20833	1.40733	1.39733	1.43733	1.42233	1.38133	1.39833	1.44333	1.43933	1.39333	0.858333	0.809333	0.806333	1.13233	1.05033	1.15633	1.10033	1.15133	0.969333	0.551333	0.495333	0.457333	0.424333	0.350333	0.359333	1.15533	1.19833	1.20733
	18.4	1.39933	1.36133	1.40933	1.25933	1.39133	1.37933	1.36533	1.33433	1.36433	1.09133	1.06933	1.04733	1.04433	0.992333	0.981333	1.21133	1.22533	1.24633	1.19933	1.21933	1.20633	1.41433	1.39533	1.43033	1.42433	1.37833	1.39333	1.43133	1.43033	1.38033	0.870333	0.819333	0.812333	1.13133	1.05433	1.15933	1.11533	1.15733	0.975333	0.557333	0.510333	0.472333	0.436333	0.362333	0.368333	1.15733	1.19833	1.20533
	18.6	1.39733	1.36433	1.40933	1.27933	1.39133	1.38533	1.37433	1.33233	1.36933	1.10133	1.07033	1.05233	1.04933	0.995333	0.982333	1.21933	1.23233	1.24933	1.20233	1.21533	1.20233	1.42033	1.41033	1.44333	1.43333	1.37533	1.39633	1.43633	1.43833	1.38633	0.872333	0.819333	0.813333	1.13633	1.06133	1.16133	1.11933	1.16233	0.981333	0.558333	0.502333	0.465333	0.433333	0.360333	0.371333	1.14833	1.19733	1.19933
	18.8	1.402	1.368	1.414	1.279	1.396	1.389	1.366	1.338	1.374	1.105	1.072	1.058	1.049	0.999	0.988	1.214	1.242	1.253	1.204	1.218	1.211	1.428	1.426	1.455	1.444	1.39	1.408	1.461	1.465	1.398	0.87	0.815	0.815	1.137	1.069	1.171	1.132	1.173	0.985	0.561	0.506	0.469	0.439	0.361	0.371	1.154	1.209	1.213
	19	1.40267	1.36967	1.41867	1.26467	1.38667	1.38267	1.36267	1.33167	1.36367	1.10667	1.07567	1.05767	1.05367	0.997667	0.992667	1.20467	1.22567	1.24367	1.19767	1.21167	1.20067	1.41867	1.41167	1.45667	1.44167	1.38467	1.40567	1.44967	1.45767	1.39267	0.874667	0.819667	0.821667	1.14067	1.07167	1.17267	1.12767	1.17467	0.991667	0.568667	0.509667	0.468667	0.443667	0.365667	0.384667	1.15367	1.20867	1.21067
	19.2	1.40733	1.37433	1.42833	1.25733	1.38133	1.37633	1.34833	1.31933	1.35933	1.10533	1.07833	1.06033	1.05433	1.00433	0.985333	1.20633	1.22233	1.23933	1.19633	1.20633	1.19633	1.41233	1.39533	1.44133	1.43233	1.38233	1.40133	1.43433	1.44233	1.38333	0.877333	0.833333	0.825333	1.14033	1.07433	1.17633	1.13333	1.17333	0.996333	0.575333	0.517333	0.481333	0.451333	0.373333	0.393333	1.15433	1.21533	1.21233
	19.4	1.41467	1.38067	1.44467	1.25567	1.38067	1.38067	1.35267	1.31267	1.35967	1.11567	1.08767	1.06867	1.06067	1.01267	0.997667	1.20867	1.22467	1.24667	1.20167	1.20867	1.19967	1.41367	1.40167	1.45367	1.44267	1.38267	1.40467	1.44667	1.44967	1.38267	0.886667	0.846667	0.828667	1.14767	1.07867	1.18567	1.14267	1.18067	1.00867	0.585667	0.529667	0.492667	0.466667	0.391667	0.409667	1.15667	1.21467	1.21267
	19.6	1.41667	1.38167	1.45267	1.24767	1.36667	1.36667	1.34467	1.31467	1.35267	1.11067	1.08067	1.06267	1.05467	1.00967	0.997667	1.20367	1.22067	1.23767	1.19267	1.20767	1.19767	1.41467	1.41167	1.45367	1.44567	1.38867	1.40767	1.45167	1.45567	1.38467	0.882667	0.846667	0.828667	1.13667	1.07667	1.17667	1.13767	1.17967	1.00467	0.586667	0.526667	0.490667	0.464667	0.389667	0.408667	1.14867	1.21367	1.21567
	19.8	1.43533	1.38233	1.46233	1.23433	1.35833	1.35933	1.33633	1.31033	1.35033	1.10633	1.08233	1.06333	1.05433	1.00433	0.996333	1.19833	1.21233	1.22833	1.18233	1.19933	1.18333	1.40633	1.39833	1.44833	1.43833	1.38033	1.40133	1.43933	1.45633	1.38833	0.888333	0.843333	0.831333	1.13633	1.07933	1.18133	1.13733	1.17933	1.00833	0.592333	0.531333	0.497333	0.471333	0.394333	0.412333	1.15033	1.21533	1.21433
	20	1.44867	1.37467	1.45967	1.24667	1.35967	1.35367	1.32567	1.29767	1.33067	1.10867	1.08067	1.06767	1.05567	1.00567	0.998667	1.20367	1.20967	1.22967	1.18267	1.18967	1.18267	1.42767	1.41567	1.45667	1.44467	1.37667	1.39467	1.44267	1.45867	1.37667	0.885667	0.837667	0.828667	1.13567	1.07667	1.17767	1.13667	1.17467	1.00767	0.592667	0.528667	0.491667	0.466667	0.392667	0.414667	1.14367	1.20667	1.20467
[truncated: 12 more columns]
